# Supplementary material for: Meiotic Sex Chromosome Inactivation: Conservation across the Drosophila genus
Source: PLoS Genet. 2025 Sep 11;21(9):e1011511. doi: 10.1371/journal.pgen.1011511 (PMC12425233; doi:10.1371/journal.pgen.1011511)
Supplement: S1 Table — (XLSX) [file pgen.1011511.s008.xlsx]

## Sheet: S1 Table
S1 Table. RNA-seq results of D.melanogaster
Gene_symbol	Transcript_symbol	Gene_ID	ave_mit	ave_mei	ave_pm	Mit.vs.Mei	Mit.vs.PM	Mei.vs.PM	Muller	Chromosome	X_A	Gene_type	Cluster	Profile	Branch
128up	128up-PA	FBgn0010339	11.2912	11.1205	10.22	UP	UP	UP	C	2R	A	CDS	10	NU	0
14-3-3epsilon	14-3-3epsilon-PA	FBgn0020238	12.4766	12.1431	12.0509	UP	UP	EQUAL	E	3R	A	CDS	2	MIT	0
14-3-3epsilon	14-3-3epsilon-PB	FBgn0020238	10.8556	10.476	10.3982	UP	UP	EQUAL	E	3R	A	CDS	2	MIT	0
14-3-3epsilon	14-3-3epsilon-PC	FBgn0020238	11.5936	11.3276	11.1457	UP	UP	UP	E	3R	A	CDS	1	MIT	0
14-3-3epsilon	14-3-3epsilon-PD	FBgn0020238	10.4009	9.98995	9.94617	UP	UP	EQUAL	E	3R	A	CDS	2	MIT	0
14-3-3zeta	14-3-3zeta-PA	FBgn0004907	7.60782	6.6239	7.04773	UP	UP	DOWN	C	2R	A	CDS	3	MIT	0
14-3-3zeta	14-3-3zeta-PB	FBgn0004907	7.60782	6.6239	7.04773	UP	UP	DOWN	C	2R	A	CDS	3	MIT	0
14-3-3zeta	14-3-3zeta-PC	FBgn0004907	4.88218	4.05045	5.39201	UP	EQUAL	DOWN	C	2R	A	CDS	9	PM	0
14-3-3zeta	14-3-3zeta-PD	FBgn0004907	7.59829	6.42042	7.02634	UP	UP	DOWN	C	2R	A	CDS	3	MIT	0
14-3-3zeta	14-3-3zeta-PE	FBgn0004907	7.59829	6.42042	7.02634	UP	UP	DOWN	C	2R	A	CDS	3	MIT	0
14-3-3zeta	14-3-3zeta-PF	FBgn0004907	4.88218	4.05045	5.39201	UP	EQUAL	DOWN	C	2R	A	CDS	9	PM	0
14-3-3zeta	14-3-3zeta-PG	FBgn0004907	7.60782	6.6239	7.04773	UP	UP	DOWN	C	2R	A	CDS	3	MIT	0
14-3-3zeta	14-3-3zeta-PH	FBgn0004907	7.60782	6.6239	7.04773	UP	UP	DOWN	C	2R	A	CDS	3	MIT	0
14-3-3zeta	14-3-3zeta-PI	FBgn0004907	7.60782	6.6239	7.04773	UP	UP	DOWN	C	2R	A	CDS	3	MIT	0
14-3-3zeta	14-3-3zeta-PJ	FBgn0004907	7.59829	6.42042	7.02634	UP	UP	DOWN	C	2R	A	CDS	3	MIT	0
14-3-3zeta	14-3-3zeta-PK	FBgn0004907	7.59829	6.42042	7.02634	UP	UP	DOWN	C	2R	A	CDS	3	MIT	0
14-3-3zeta	14-3-3zeta-PL	FBgn0004907	7.59829	6.42042	7.02634	UP	UP	DOWN	C	2R	A	CDS	3	MIT	0
140up	140up-PA	FBgn0010340	8.32169	7.98263	7.37103	UP	UP	UP	E	3R	A	CDS	1	MIT	0
140up	140up-PB	FBgn0010340	8.32169	7.98263	7.37103	UP	UP	UP	E	3R	A	CDS	1	MIT	0
18w	18w-PA	FBgn0004364	5.11125	4.10097	5.24913	UP	EQUAL	DOWN	C	2R	A	CDS	12	NU	0
26-29-p	26-29-p-PA	FBgn0250848	11.5489	11.5201	12.4059	EQUAL	DOWN	DOWN	D	3L	A	CDS	8	PM	0
2mit	2mit-PA	FBgn0260793	-1.09977	-1.09962	-1.01369	EQUAL	EQUAL	EQUAL	E	3R	A	CDS	13	NS	0
2mit	2mit-PB	FBgn0260793	-1.29324	-1.34668	-1.33197	EQUAL	EQUAL	EQUAL	E	3R	A	CDS	13	NS	0
2mit	2mit-PC	FBgn0260793	-1.09977	-1.09962	-1.01369	EQUAL	EQUAL	EQUAL	E	3R	A	CDS	13	NS	0
2mit	2mit-PD	FBgn0260793	-1.09977	-1.09962	-1.01369	EQUAL	EQUAL	EQUAL	E	3R	A	CDS	13	NS	0
312	312-PA	FBgn0029514	8.43712	8.0615	6.92698	UP	UP	UP	D	3L	A	CDS	1	MIT	0
312	312-PB	FBgn0029514	8.43712	8.0615	6.92698	UP	UP	UP	D	3L	A	CDS	1	MIT	0
4E-T	4E-T-PB	FBgn0052016	9.70876	9.63934	9.71361	EQUAL	EQUAL	EQUAL	F	4	4	CDS	13	NS	0
4E-T	4E-T-PC	FBgn0052016	9.70876	9.63934	9.71361	EQUAL	EQUAL	EQUAL	F	4	4	CDS	13	NS	0
4E-T	4E-T-PG	FBgn0052016	9.70876	9.63934	9.71361	EQUAL	EQUAL	EQUAL	F	4	4	CDS	13	NS	0
4E-T	4E-T-PH	FBgn0052016	8.04042	8.43702	8.94526	EQUAL	DOWN	DOWN	F	4	4	CDS	7	PM	0
5-HT1A	5-HT1A-PB	FBgn0004168	3.93308	4.96983	4.00854	EQUAL	EQUAL	EQUAL	C	2R	A	CDS	13	NS	0
5-HT1A	5-HT1A-PC	FBgn0004168	4.00545	1.76421	2.4966	UP	EQUAL	EQUAL	C	2R	A	CDS	2	MIT	0
5-HT1B	5-HT1B-PA	FBgn0263116	2.54458	3.06331	2.94708	EQUAL	EQUAL	EQUAL	C	2R	A	CDS	13	NS	0
5-HT1B	5-HT1B-PD	FBgn0263116	3.04322	3.20485	3.50466	EQUAL	EQUAL	EQUAL	C	2R	A	CDS	13	NS	0
5-HT1B	5-HT1B-PE	FBgn0263116	-0.166386	-0.165965	0.0672362	EQUAL	EQUAL	EQUAL	C	2R	A	CDS	13	NS	0
5-HT2A	5-HT2A-PA	FBgn0087012	0.223415	0.392382	0.50976	EQUAL	EQUAL	EQUAL	E	3R	A	CDS	13	NS	0
5-HT2A	5-HT2A-PB	FBgn0087012	0.443523	0.82723	0.453377	EQUAL	EQUAL	EQUAL	E	3R	A	CDS	13	NS	0
5-HT2A	5-HT2A-PD	FBgn0087012	-1.64192	-1.66809	-1.6577	EQUAL	EQUAL	EQUAL	E	3R	A	CDS	13	NS	0
5-HT2A	5-HT2A-PF	FBgn0087012	5.98487	6.22646	5.78048	EQUAL	EQUAL	EQUAL	E	3R	A	CDS	13	NS	0
5-HT2A	5-HT2A-PH	FBgn0087012	0.774588	0.785026	3.13457	EQUAL	EQUAL	EQUAL	E	3R	A	CDS	13	NS	0
5-HT2B	5-HT2B-PD	FBgn0261929	1.40559	1.24401	1.39504	EQUAL	EQUAL	EQUAL	E	3R	A	CDS	13	NS	0
5-HT2B	5-HT2B-PE	FBgn0261929	1.92718	2.50014	2.13353	EQUAL	EQUAL	EQUAL	E	3R	A	CDS	13	NS	0
5-HT2B	5-HT2B-PF	FBgn0261929	1.40559	1.24401	1.39504	EQUAL	EQUAL	EQUAL	E	3R	A	CDS	13	NS	0
5-HT7	5-HT7-PA	FBgn0004573	2.40538	2.29655	2.32126	EQUAL	EQUAL	EQUAL	E	3R	A	CDS	13	NS	0
5-HT7	5-HT7-PB	FBgn0004573	2.40538	2.29655	2.32126	EQUAL	EQUAL	EQUAL	E	3R	A	CDS	13	NS	0
5PtaseI	5PtaseI-PB	FBgn0259178	2.54799	1.84609	1.70276	EQUAL	UP	EQUAL	E	3R	A	CDS	2	MIT	0
5PtaseI	5PtaseI-PC	FBgn0259178	6.91478	7.38852	7.40354	DOWN	DOWN	EQUAL	E	3R	A	CDS	11	NU	0
5PtaseI	5PtaseI-PG	FBgn0259178	5.07402	4.48879	3.92337	UP	UP	UP	E	3R	A	CDS	1	MIT	0
7B2	7B2-PA	FBgn0041707	4.12128	3.73588	5.85165	EQUAL	DOWN	DOWN	E	3R	A	CDS	8	PM	0
7B2	7B2-PB	FBgn0041707	0	0	0	EQUAL	EQUAL	EQUAL	E	3R	A	CDS	13	NS	0
825-Oak	825-Oak-PB	FBgn0052208	-0.146841	-0.230123	-0.0977179	EQUAL	EQUAL	EQUAL	D	3L	A	CDS	13	NS	0
a	a-PA	FBgn0000008	7.07293	7.33515	6.86002	EQUAL	EQUAL	UP	C	2R	A	CDS	6	MEI	0
a	a-PB	FBgn0000008	7.07293	7.33515	6.86002	EQUAL	EQUAL	UP	C	2R	A	CDS	6	MEI	0
a	a-PC	FBgn0000008	7.07293	7.33515	6.86002	EQUAL	EQUAL	UP	C	2R	A	CDS	6	MEI	0
a	a-PD	FBgn0000008	-0.869835	-0.978621	-0.960169	EQUAL	EQUAL	EQUAL	C	2R	A	CDS	13	NS	0
a10	a10-PA	FBgn0011293	3.42898	3.47842	3.3047	EQUAL	EQUAL	EQUAL	D	3L	A	CDS	13	NS	0
A16	A16-PA	FBgn0028965	10.8639	10.9481	10.5098	EQUAL	UP	UP	B	2L	A	CDS	6	MEI	0
a5	a5-PA	FBgn0011294	0.641979	0.515456	0.563912	EQUAL	EQUAL	EQUAL	B	2L	A	CDS	13	NS	0
a6	a6-PA	FBgn0023130	5.0965	4.57903	4.381	UP	UP	EQUAL	A	X	X	CDS	2	MIT	0
a6	a6-PB	FBgn0023130	5.0965	4.57903	4.381	UP	UP	EQUAL	A	X	X	CDS	2	MIT	0
a6	a6-PC	FBgn0023130	5.0965	4.57903	4.381	UP	UP	EQUAL	A	X	X	CDS	2	MIT	0
AANAT1	AANAT1-PA	FBgn0287831	3.8167	3.71484	3.93862	EQUAL	EQUAL	EQUAL	C	2R	A	CDS	13	NS	NA
AANAT1	AANAT1-PB	FBgn0287831	5.07877	4.41545	5.6817	UP	EQUAL	DOWN	C	2R	A	CDS	9	PM	NA
AANATL2	AANATL2-PA	FBgn0031791	0.901646	0.820975	1.03775	EQUAL	EQUAL	EQUAL	B	2L	A	CDS	13	NS	NA
AANATL2	AANATL2-PB	FBgn0031791	0.901646	0.820975	1.03775	EQUAL	EQUAL	EQUAL	B	2L	A	CDS	13	NS	NA
AANATL3	AANATL3-PA	FBgn0032839	0.823116	0.678071	0.59439	EQUAL	EQUAL	EQUAL	B	2L	A	CDS	13	NS	NA
AANATL4	AANATL4-PA	FBgn0034429	5.94137	6.71943	7.41753	DOWN	DOWN	DOWN	C	2R	A	CDS	7	PM	NA
AANATL5	AANATL5-PA	FBgn0034426	0.546817	0.697534	0.658491	EQUAL	EQUAL	EQUAL	C	2R	A	CDS	13	NS	NA
AANATL6	AANATL6-PB	FBgn0034428	1.47647	1.31805	1.24281	EQUAL	EQUAL	EQUAL	C	2R	A	CDS	13	NS	NA
AANATL7	AANATL7-PA	FBgn0040376	4.63279	5.13118	5.54731	DOWN	DOWN	DOWN	A	X	X	CDS	7	PM	NA
AANATL7	AANATL7-PB	FBgn0040376	4.63279	5.13118	5.54731	DOWN	DOWN	DOWN	A	X	X	CDS	7	PM	NA
AANATL7	AANATL7-PC	FBgn0040376	4.63279	5.13118	5.54731	DOWN	DOWN	DOWN	A	X	X	CDS	7	PM	NA
AANATL7	AANATL7-PD	FBgn0040376	4.63279	5.13118	5.54731	DOWN	DOWN	DOWN	A	X	X	CDS	7	PM	NA
Aasdh	Aasdh-PA	FBgn0027780	6.05842	5.67387	5.11497	EQUAL	UP	UP	B	2L	A	CDS	1	MIT	NA
Aasdh	Aasdh-PC	FBgn0027780	6.05842	5.67387	5.11497	EQUAL	UP	UP	B	2L	A	CDS	1	MIT	NA
Aasdh	Aasdh-PD	FBgn0027780	1.08987	1.1105	1.10043	EQUAL	EQUAL	EQUAL	B	2L	A	CDS	13	NS	NA
Aatf	Aatf-PA	FBgn0031851	9.05621	8.30947	6.87461	UP	UP	UP	B	2L	A	CDS	1	MIT	0
aay	aay-PA	FBgn0023129	8.47244	9.56456	9.90591	DOWN	DOWN	EQUAL	D	3L	A	CDS	11	NU	0
ab	ab-PA	FBgn0264442	7.35784	7.68744	7.54436	EQUAL	EQUAL	EQUAL	B	2L	A	CDS	13	NS	0
ab	ab-PB	FBgn0264442	7.40296	7.42314	6.73011	EQUAL	UP	UP	B	2L	A	CDS	13	NS	0
ab	ab-PD	FBgn0264442	7.40296	7.42314	6.73011	EQUAL	UP	UP	B	2L	A	CDS	13	NS	0
ab	ab-PE	FBgn0264442	7.04778	6.74362	7.08642	UP	EQUAL	DOWN	B	2L	A	CDS	12	NU	0
ab	ab-PF	FBgn0264442	7.40296	7.42314	6.73011	EQUAL	UP	UP	B	2L	A	CDS	13	NS	0
ABCA	ABCA-PB	FBgn0031170	5.1034	5.95077	3.21034	EQUAL	UP	UP	A	X	X	CDS	6	MEI	NA
ABCA	ABCA-PC	FBgn0031170	7.05022	6.6672	6.71172	EQUAL	EQUAL	EQUAL	A	X	X	CDS	13	NS	NA
ABCA	ABCA-PD	FBgn0031170	0.118684	0.120902	0.713465	EQUAL	EQUAL	EQUAL	A	X	X	CDS	13	NS	NA
ABCB7	ABCB7-PA	FBgn0035244	3.12817	4.31089	5.53171	EQUAL	DOWN	EQUAL	D	3L	A	CDS	8	PM	0
ABCB7	ABCB7-PB	FBgn0035244	9.87814	10.2234	10.4986	DOWN	DOWN	DOWN	D	3L	A	CDS	7	PM	0
ABCD	ABCD-PA	FBgn0031069	5.84936	5.44582	5.60602	UP	EQUAL	EQUAL	F	4	4	CDS	3	MIT	NA
ABCD	ABCD-PB	FBgn0039890	5.84936	5.44582	5.60602	UP	EQUAL	EQUAL	F	4	4	CDS	3	MIT	NA
ABCD	ABCD-PC	FBgn0031069	5.84936	5.44582	5.60602	UP	EQUAL	EQUAL	F	4	4	CDS	3	MIT	NA
ABCD	ABCD-PD	FBgn0039890	5.84936	5.44582	5.60602	UP	EQUAL	EQUAL	F	4	4	CDS	3	MIT	NA
ABCD	ABCD-PG	FBgn0031069	5.84936	5.44582	5.60602	UP	EQUAL	EQUAL	F	4	4	CDS	3	MIT	NA
ABCD	ABCD-PH	FBgn0039890	5.84936	5.44582	5.60602	UP	EQUAL	EQUAL	F	4	4	CDS	3	MIT	NA
abd-A	abd-A-PA	FBgn0000014	3.66077	3.42234	3.88966	EQUAL	EQUAL	EQUAL	E	3R	A	CDS	13	NS	0
abd-A	abd-A-PB	FBgn0000014	6.51034	6.53764	6.96638	EQUAL	DOWN	EQUAL	E	3R	A	CDS	13	NS	0
abd-A	abd-A-PC	FBgn0000014	3.66077	3.42234	3.88966	EQUAL	EQUAL	EQUAL	E	3R	A	CDS	13	NS	0
abd-A	abd-A-PD	FBgn0000014	3.66077	3.42234	3.88966	EQUAL	EQUAL	EQUAL	E	3R	A	CDS	13	NS	0
Abd-B	Abd-B-PA	FBgn0000015	-2.17953	-2.18224	-2.17868	EQUAL	EQUAL	EQUAL	E	3R	A	CDS	13	NS	0
Abd-B	Abd-B-PB	FBgn0000015	-1.40697	-1.40487	-1.3602	EQUAL	EQUAL	EQUAL	E	3R	A	CDS	13	NS	0
Abd-B	Abd-B-PC	FBgn0000015	-2.17953	-2.18224	-2.17868	EQUAL	EQUAL	EQUAL	E	3R	A	CDS	13	NS	0
Abd-B	Abd-B-PD	FBgn0000015	-2.17953	-2.18224	-2.17868	EQUAL	EQUAL	EQUAL	E	3R	A	CDS	13	NS	0
Abd-B	Abd-B-PE	FBgn0000015	-2.17953	-2.18224	-2.17868	EQUAL	EQUAL	EQUAL	E	3R	A	CDS	13	NS	0
Abd-B	Abd-B-PF	FBgn0000015	3.27926	2.84607	3.47393	EQUAL	EQUAL	EQUAL	E	3R	A	CDS	13	NS	0
Abd-B	Abd-B-PG	FBgn0000015	-0.469381	-0.292993	-0.46304	EQUAL	EQUAL	EQUAL	E	3R	A	CDS	13	NS	0
Abd-B	Abd-B-PH	FBgn0000015	-1.40697	-1.40487	-1.3602	EQUAL	EQUAL	EQUAL	E	3R	A	CDS	13	NS	0
Abd-B	Abd-B-PI	FBgn0000015	-2.17953	-2.18224	-2.17868	EQUAL	EQUAL	EQUAL	E	3R	A	CDS	13	NS	0
Abd-B	Abd-B-PJ	FBgn0000015	-2.17953	-2.18224	-2.17868	EQUAL	EQUAL	EQUAL	E	3R	A	CDS	13	NS	0
Abi	Abi-PA	FBgn0020510	7.71824	7.23467	6.74513	UP	UP	UP	E	3R	A	CDS	1	MIT	0
Abi	Abi-PB	FBgn0020510	7.71824	7.23467	6.74513	UP	UP	UP	E	3R	A	CDS	1	MIT	0
Abi	Abi-PC	FBgn0020510	4.04172	4.42233	3.98993	EQUAL	EQUAL	EQUAL	E	3R	A	CDS	13	NS	0
Abi	Abi-PD	FBgn0020510	5.96509	5.82368	5.29359	EQUAL	EQUAL	EQUAL	E	3R	A	CDS	13	NS	0
Abi	Abi-PE	FBgn0020510	4.04172	4.42233	3.98993	EQUAL	EQUAL	EQUAL	E	3R	A	CDS	13	NS	0
Abi	Abi-PF	FBgn0020510	7.71824	7.23467	6.74513	UP	UP	UP	E	3R	A	CDS	1	MIT	0
Abl	Abl-PA	FBgn0000017	0.0073621	0.187012	0.0128979	EQUAL	EQUAL	EQUAL	D	3L	A	CDS	13	NS	0
Abl	Abl-PB	FBgn0000017	0	0	0	EQUAL	EQUAL	EQUAL	D	3L	A	CDS	13	NS	0
Abl	Abl-PC	FBgn0000017	-0.971486	-0.861184	-0.95293	EQUAL	EQUAL	EQUAL	D	3L	A	CDS	13	NS	0
Abl	Abl-PD	FBgn0000017	-0.629731	-0.629361	-0.329723	EQUAL	EQUAL	EQUAL	D	3L	A	CDS	13	NS	0
Abl	Abl-PE	FBgn0000017	5.10162	5.15175	3.95396	EQUAL	EQUAL	EQUAL	D	3L	A	CDS	13	NS	0
Abl	Abl-PF	FBgn0000017	0	0	0	EQUAL	EQUAL	EQUAL	D	3L	A	CDS	13	NS	0
Abl	Abl-PG	FBgn0000017	0	0	0	EQUAL	EQUAL	EQUAL	D	3L	A	CDS	13	NS	0
Abl	Abl-PH	FBgn0000017	2.88162	4.29914	2.28681	EQUAL	UP	UP	D	3L	A	CDS	4	MEI	0
Abl	Abl-PI	FBgn0000017	8.73403	8.2016	8.04849	UP	UP	EQUAL	D	3L	A	CDS	2	MIT	0
Abl	Abl-PJ	FBgn0000017	0.0073621	0.187012	0.0128979	EQUAL	EQUAL	EQUAL	D	3L	A	CDS	13	NS	0
abo	abo-PA	FBgn0000018	10.1394	9.8581	8.33856	UP	UP	UP	B	2L	A	CDS	10	NU	0
Abp1	Abp1-PA	FBgn0036372	8.70999	8.16554	6.817	UP	UP	UP	D	3L	A	CDS	1	MIT	0
abs	abs-PA	FBgn0015331	10.6387	11.0428	10.221	DOWN	UP	UP	E	3R	A	CDS	6	MEI	0
ac	ac-PA	FBgn0000022	0	0	0	EQUAL	EQUAL	EQUAL	A	X	X	CDS	13	NS	0
Ac13E	Ac13E-PA	FBgn0022710	2.51388	2.416	2.26298	EQUAL	EQUAL	EQUAL	A	X	X	CDS	13	NS	0
Ac13E	Ac13E-PB	FBgn0022710	2.51388	2.416	2.26298	EQUAL	EQUAL	EQUAL	A	X	X	CDS	13	NS	0
Ac13E	Ac13E-PC	FBgn0022710	0	0	0	EQUAL	EQUAL	EQUAL	A	X	X	CDS	13	NS	0
Ac3	Ac3-PA	FBgn0023416	7.05249	7.5778	6.71615	DOWN	UP	UP	B	2L	A	CDS	4	MEI	0
Ac3	Ac3-PC	FBgn0023416	1.34644	1.34793	2.34505	EQUAL	DOWN	DOWN	B	2L	A	CDS	8	PM	0
Ac76E	Ac76E-PA	FBgn0004852	6.12444	6.28706	6.23958	EQUAL	EQUAL	EQUAL	D	3L	A	CDS	13	NS	0
Ac76E	Ac76E-PB	FBgn0004852	0.957545	0.703469	1.25515	EQUAL	EQUAL	EQUAL	D	3L	A	CDS	13	NS	0
Ac78C	Ac78C-PB	FBgn0024150	0	0	0	EQUAL	EQUAL	EQUAL	D	3L	A	CDS	13	NS	0
Ac78C	Ac78C-PC	FBgn0024150	-0.55667	-0.668723	-0.675153	EQUAL	EQUAL	EQUAL	D	3L	A	CDS	13	NS	0
Ac78C	Ac78C-PD	FBgn0024150	4.10525	4.49966	4.44455	EQUAL	EQUAL	EQUAL	D	3L	A	CDS	13	NS	0
Ac78C	Ac78C-PE	FBgn0024150	2.30858	1.83094	1.41271	EQUAL	EQUAL	EQUAL	D	3L	A	CDS	13	NS	0
Ac78C	Ac78C-PF	FBgn0024150	0	0	0	EQUAL	EQUAL	EQUAL	D	3L	A	CDS	13	NS	0
Acam	Acam-PA	FBgn0011273	10.4292	11.2858	12.6198	DOWN	DOWN	DOWN	E	3R	A	CDS	8	PM	0
Acam	Acam-PB	FBgn0011273	10.4292	11.2858	12.6198	DOWN	DOWN	DOWN	E	3R	A	CDS	8	PM	0
Acbp1	Acbp1-PA	FBgn0031992	8.36236	7.61425	7.99766	UP	UP	DOWN	B	2L	A	CDS	3	MIT	NA
Acbp1	Acbp1-PB	FBgn0031992	8.36236	7.61425	7.99766	UP	UP	DOWN	B	2L	A	CDS	3	MIT	NA
Acbp2	Acbp2-PA	FBgn0010387	6.1615	5.61152	7.96891	UP	DOWN	DOWN	D	3L	A	CDS	8	PM	NA
Acbp2	Acbp2-PB	FBgn0010387	6.1615	5.61152	7.96891	UP	DOWN	DOWN	D	3L	A	CDS	8	PM	NA
Acbp3	Acbp3-PA	FBgn0250836	-1.41996	-1.37505	-1.38262	EQUAL	EQUAL	EQUAL	D	3L	A	CDS	13	NS	NA
Acbp3	Acbp3-PB	FBgn0250836	-1.41996	-1.37505	-1.38262	EQUAL	EQUAL	EQUAL	D	3L	A	CDS	13	NS	NA
Acbp4	Acbp4-PA	FBgn0035742	4.18981	4.90248	4.48844	DOWN	EQUAL	EQUAL	D	3L	A	CDS	5	MEI	NA
Acbp5	Acbp5-PA	FBgn0035926	-0.937526	-0.963909	-0.97867	EQUAL	EQUAL	EQUAL	D	3L	A	CDS	13	NS	NA
Acbp6	Acbp6-PA	FBgn0035743	4.55125	4.4812	4.49921	EQUAL	EQUAL	EQUAL	D	3L	A	CDS	13	NS	NA
Acbp6	Acbp6-PB	FBgn0035743	4.55125	4.4812	4.49921	EQUAL	EQUAL	EQUAL	D	3L	A	CDS	13	NS	NA
ACC	ACC-PA	FBgn0033246	7.85998	7.91677	6.97731	EQUAL	EQUAL	EQUAL	C	2R	A	CDS	13	NS	0
ACC	ACC-PB	FBgn0033246	7.74377	7.77312	6.53003	EQUAL	UP	UP	C	2R	A	CDS	10	NU	0
ACC	ACC-PC	FBgn0033246	7.74377	7.77312	6.53003	EQUAL	UP	UP	C	2R	A	CDS	10	NU	0
ACC	ACC-PE	FBgn0033246	4.42262	4.74194	5.47878	EQUAL	EQUAL	EQUAL	C	2R	A	CDS	13	NS	0
ACC	ACC-PF	FBgn0033246	7.74377	7.77312	6.53003	EQUAL	UP	UP	C	2R	A	CDS	10	NU	0
ACC	ACC-PG	FBgn0033246	7.74377	7.77312	6.53003	EQUAL	UP	UP	C	2R	A	CDS	10	NU	0
AcCoAS	AcCoAS-PA	FBgn0012034	6.04288	3.90478	4.38128	UP	UP	EQUAL	D	3L	A	CDS	2	MIT	0
AcCoAS	AcCoAS-PB	FBgn0012034	6.01004	4.80609	5.46627	EQUAL	EQUAL	EQUAL	D	3L	A	CDS	13	NS	0
AcCoAS	AcCoAS-PD	FBgn0012034	6.04288	3.90478	4.38128	UP	UP	EQUAL	D	3L	A	CDS	2	MIT	0
Ace	Ace-PA	FBgn0000024	2.34513	2.35545	2.8499	EQUAL	DOWN	EQUAL	E	3R	A	CDS	13	NS	0
Ace	Ace-PB	FBgn0000024	2.34513	2.35545	2.8499	EQUAL	DOWN	EQUAL	E	3R	A	CDS	13	NS	0
Ace	Ace-PC	FBgn0000024	2.34661	2.24969	1.82269	EQUAL	UP	UP	E	3R	A	CDS	13	NS	0
Acer	Acer-PA	FBgn0016122	10.8305	11.8866	12.604	DOWN	DOWN	DOWN	B	2L	A	CDS	7	PM	0
Acer	Acer-PB	FBgn0016122	10.8305	11.8866	12.604	DOWN	DOWN	DOWN	B	2L	A	CDS	7	PM	0
Acf	Acf-PA	FBgn0027620	9.50496	9.97692	9.25066	DOWN	UP	UP	E	3R	A	CDS	4	MEI	0
achi	achi-PA	FBgn0033749	7.50466	1.77072	2.0579	UP	UP	EQUAL	C	2R	A	CDS	2	MIT	0
achi	achi-PC	FBgn0033749	10.0488	10.174	8.52431	EQUAL	UP	UP	C	2R	A	CDS	10	NU	0
achi	achi-PD	FBgn0033749	10.0488	10.174	8.52431	EQUAL	UP	UP	C	2R	A	CDS	10	NU	0
Achl	Achl-PA	FBgn0033936	-0.497435	-0.498112	-0.331769	EQUAL	EQUAL	EQUAL	C	2R	A	CDS	13	NS	NA
Achl	Achl-PB	FBgn0033936	-0.497435	-0.498112	-0.331769	EQUAL	EQUAL	EQUAL	C	2R	A	CDS	13	NS	NA
acj6	acj6-PA	FBgn0000028	0	0	0	EQUAL	EQUAL	EQUAL	A	X	X	CDS	13	NS	0
acj6	acj6-PC	FBgn0000028	0	0	0	EQUAL	EQUAL	EQUAL	A	X	X	CDS	13	NS	0
acj6	acj6-PD	FBgn0000028	0	0	0	EQUAL	EQUAL	EQUAL	A	X	X	CDS	13	NS	0
acj6	acj6-PE	FBgn0000028	0	0	0	EQUAL	EQUAL	EQUAL	A	X	X	CDS	13	NS	0
acj6	acj6-PF	FBgn0000028	5.79436	6.90981	5.79163	EQUAL	EQUAL	EQUAL	A	X	X	CDS	13	NS	0
acj6	acj6-PG	FBgn0000028	0	0	0	EQUAL	EQUAL	EQUAL	A	X	X	CDS	13	NS	0
acj6	acj6-PH	FBgn0000028	4.82154	3.93153	5.23491	EQUAL	EQUAL	EQUAL	A	X	X	CDS	13	NS	0
acj6	acj6-PI	FBgn0000028	4.14279	4.52175	3.73377	EQUAL	EQUAL	EQUAL	A	X	X	CDS	13	NS	0
acj6	acj6-PJ	FBgn0000028	3.41353	2.72429	3.38984	EQUAL	EQUAL	EQUAL	A	X	X	CDS	13	NS	0
acj6	acj6-PK	FBgn0000028	0	0	0	EQUAL	EQUAL	EQUAL	A	X	X	CDS	13	NS	0
acj6	acj6-PL	FBgn0000028	0	0	0	EQUAL	EQUAL	EQUAL	A	X	X	CDS	13	NS	0
acj6	acj6-PM	FBgn0000028	0	0	0	EQUAL	EQUAL	EQUAL	A	X	X	CDS	13	NS	0
acj6	acj6-PN	FBgn0000028	0	0	0	EQUAL	EQUAL	EQUAL	A	X	X	CDS	13	NS	0
Ack-like	Ack-like-PA	FBgn0263998	9.98644	9.59674	8.53993	UP	UP	UP	C	2R	A	CDS	1	MIT	0
Ack-like	Ack-like-PC	FBgn0263998	-2.18266	-2.17912	-2.17868	EQUAL	EQUAL	EQUAL	C	2R	A	CDS	13	NS	0
Ack-like	Ack-like-PD	FBgn0263998	1.48544	1.46598	0.964212	EQUAL	EQUAL	EQUAL	C	2R	A	CDS	13	NS	0
Ack-like	Ack-like-PE	FBgn0263998	4.81667	5.5679	5.45655	DOWN	DOWN	EQUAL	C	2R	A	CDS	11	NU	0
Ack	Ack-PA	FBgn0028484	11.532	12.0127	12.4229	DOWN	DOWN	DOWN	D	3L	A	CDS	7	PM	0
Acn	Acn-PA	FBgn0263198	7.38553	6.85557	5.97854	UP	UP	UP	B	2L	A	CDS	1	MIT	0
Acn	Acn-PB	FBgn0263198	7.38553	6.85557	5.97854	UP	UP	UP	B	2L	A	CDS	1	MIT	0
Acn	Acn-PC	FBgn0263198	7.38553	6.85557	5.97854	UP	UP	UP	B	2L	A	CDS	1	MIT	0
Acox57D-d	Acox57D-d-PA	FBgn0034629	3.53821	2.94822	3.492	UP	EQUAL	DOWN	C	2R	A	CDS	12	NU	0
Acox57D-p	Acox57D-p-PA	FBgn0034628	6.0682	5.73024	5.60389	UP	UP	EQUAL	C	2R	A	CDS	2	MIT	0
Acox57D-p	Acox57D-p-PB	FBgn0034628	6.0682	5.73024	5.60389	UP	UP	EQUAL	C	2R	A	CDS	2	MIT	0
Acp1	Acp1-PA	FBgn0014454	-0.45264	-0.562316	-0.571372	EQUAL	EQUAL	EQUAL	B	2L	A	CDS	13	NS	0
Acp24A4	Acp24A4-PB	FBgn0051779	0	0	0	EQUAL	EQUAL	EQUAL	B	2L	A	CDS	13	NS	NA
Acp24A4	Acp24A4-PC	FBgn0051779	0	0	0	EQUAL	EQUAL	EQUAL	B	2L	A	CDS	13	NS	NA
Acp26Aa	Acp26Aa-PA	FBgn0002855	3.25534	3.08317	2.57386	EQUAL	UP	UP	B	2L	A	CDS	13	NS	2
Acp26Ab	Acp26Ab-PA	FBgn0002856	0.495412	0.564082	0.359584	EQUAL	EQUAL	EQUAL	B	2L	A	CDS	13	NS	2
Acp26Ab	Acp26Ab-PB	FBgn0002856	0.495412	0.564082	0.359584	EQUAL	EQUAL	EQUAL	B	2L	A	CDS	13	NS	2
Acp26Ab	Acp26Ab-PC	FBgn0002856	0.495412	0.564082	0.359584	EQUAL	EQUAL	EQUAL	B	2L	A	CDS	13	NS	2
Acp29AB	Acp29AB-PA	FBgn0015583	1.28576	1.36897	1.35272	EQUAL	EQUAL	EQUAL	B	2L	A	CDS	13	NS	4
Acp32CD	Acp32CD-PA	FBgn0023415	1.82708	1.85696	1.43762	EQUAL	EQUAL	EQUAL	B	2L	A	CDS	13	NS	0
Acp32CD	Acp32CD-PB	FBgn0023415	1.82708	1.85696	1.43762	EQUAL	EQUAL	EQUAL	B	2L	A	CDS	13	NS	0
Acp33A	Acp33A-PA	FBgn0267327	1.53794	1.78739	1.31704	EQUAL	EQUAL	EQUAL	B	2L	A	CDS	13	NS	3
Acp36DE	Acp36DE-PA	FBgn0011559	7.90565	7.78197	5.95463	EQUAL	UP	UP	B	2L	A	CDS	10	NU	4
Acp36DE	Acp36DE-PB	FBgn0011559	7.90565	7.78197	5.95463	EQUAL	UP	UP	B	2L	A	CDS	10	NU	4
Acp53C14a	Acp53C14a-PA	FBgn0034152	1.86231	1.93385	1.88133	EQUAL	EQUAL	EQUAL	C	2R	A	CDS	13	NS	2
Acp53C14a	Acp53C14a-PB	FBgn0034152	1.86231	1.93385	1.88133	EQUAL	EQUAL	EQUAL	C	2R	A	CDS	13	NS	2
Acp53C14b	Acp53C14b-PA	FBgn0034153	2.10542	2.08592	1.77677	EQUAL	EQUAL	EQUAL	C	2R	A	CDS	13	NS	2
Acp53C14b	Acp53C14b-PB	FBgn0034153	2.10542	2.08592	1.77677	EQUAL	EQUAL	EQUAL	C	2R	A	CDS	13	NS	2
Acp53C14c	Acp53C14c-PA	FBgn0053530	0.240162	0.224949	0.120892	EQUAL	EQUAL	EQUAL	C	2R	A	CDS	13	NS	2
Acp53C14c	Acp53C14c-PB	FBgn0053530	0.240162	0.224949	0.120892	EQUAL	EQUAL	EQUAL	C	2R	A	CDS	13	NS	2
Acp53Ea	Acp53Ea-PA	FBgn0015584	2.03467	1.99956	1.5521	EQUAL	EQUAL	EQUAL	C	2R	A	CDS	13	NS	2
Acp54A1	Acp54A1-PA	FBgn0083936	2.51896	2.8816	2.05179	EQUAL	EQUAL	EQUAL	C	2R	A	CDS	13	NS	4
Acp62F	Acp62F-PA	FBgn0020509	3.29922	3.25653	2.69793	EQUAL	EQUAL	UP	D	3L	A	CDS	13	NS	1
Acp63F	Acp63F-PA	FBgn0015585	1.50288	1.29967	1.30176	EQUAL	EQUAL	EQUAL	D	3L	A	CDS	13	NS	4
Acp63F	Acp63F-PB	FBgn0015585	1.50288	1.29967	1.30176	EQUAL	EQUAL	EQUAL	D	3L	A	CDS	13	NS	4
Acp65Aa	Acp65Aa-PA	FBgn0020765	-2.18253	-2.17917	-2.17876	EQUAL	EQUAL	EQUAL	D	3L	A	CDS	13	NS	0
Acp76A	Acp76A-PA	FBgn0015586	2.26985	2.08887	1.69426	EQUAL	EQUAL	EQUAL	D	3L	A	CDS	13	NS	NA
Acp76A	Acp76A-PB	FBgn0015586	-0.0985046	0.0930445	-0.0937794	EQUAL	EQUAL	EQUAL	D	3L	A	CDS	13	NS	NA
Acp95EF	Acp95EF-PA	FBgn0002863	6.54282	7.29571	8.68314	DOWN	DOWN	DOWN	E	3R	A	CDS	8	PM	4
Acp98AB	Acp98AB-PB	FBgn0263597	-0.96711	-0.990928	-1.00512	EQUAL	EQUAL	EQUAL	E	3R	A	CDS	13	NS	3
Acph-1	Acph-1-PA	FBgn0000032	9.36993	9.93338	8.31028	DOWN	UP	UP	E	3R	A	CDS	6	MEI	0
Acph-1	Acph-1-PB	FBgn0000032	6.80375	8.13954	7.42351	DOWN	EQUAL	UP	E	3R	A	CDS	5	MEI	0
Acsl	Acsl-PA	FBgn0263120	5.47598	6.49286	6.91324	EQUAL	DOWN	EQUAL	C	2R	A	CDS	7	PM	0
Acsl	Acsl-PB	FBgn0263120	5.47598	6.49286	6.91324	EQUAL	DOWN	EQUAL	C	2R	A	CDS	7	PM	0
Acsl	Acsl-PC	FBgn0263120	8.33497	8.9245	8.79489	DOWN	DOWN	EQUAL	C	2R	A	CDS	5	MEI	0
Acsl	Acsl-PD	FBgn0263120	0.761619	0.777849	4.33868	EQUAL	EQUAL	EQUAL	C	2R	A	CDS	13	NS	0
Acsl	Acsl-PE	FBgn0263120	5.47598	6.49286	6.91324	EQUAL	DOWN	EQUAL	C	2R	A	CDS	7	PM	0
Acsl	Acsl-PF	FBgn0263120	8.33497	8.9245	8.79489	DOWN	DOWN	EQUAL	C	2R	A	CDS	5	MEI	0
Acsl	Acsl-PG	FBgn0263120	8.33497	8.9245	8.79489	DOWN	DOWN	EQUAL	C	2R	A	CDS	5	MEI	0
Acsl	Acsl-PH	FBgn0263120	5.47598	6.49286	6.91324	EQUAL	DOWN	EQUAL	C	2R	A	CDS	7	PM	0
Acsl	Acsl-PI	FBgn0263120	8.33497	8.9245	8.79489	DOWN	DOWN	EQUAL	C	2R	A	CDS	5	MEI	0
Acsl	Acsl-PJ	FBgn0263120	2.71854	3.13153	5.31945	EQUAL	EQUAL	EQUAL	C	2R	A	CDS	13	NS	0
Act42A	Act42A-PA	FBgn0000043	13.6105	13.8622	13.8224	DOWN	DOWN	EQUAL	C	2R	A	CDS	11	NU	0
Act57B	Act57B-PA	FBgn0000044	9.36233	8.17258	10.2151	UP	EQUAL	DOWN	C	2R	A	CDS	9	PM	0
Act5C	Act5C-PA	FBgn0000042	9.80865	9.7068	10.1437	EQUAL	DOWN	DOWN	A	X	X	CDS	9	PM	0
Act5C	Act5C-PB	FBgn0000042	9.80865	9.7068	10.1437	EQUAL	DOWN	DOWN	A	X	X	CDS	9	PM	0
Act5C	Act5C-PC	FBgn0000042	9.80865	9.7068	10.1437	EQUAL	DOWN	DOWN	A	X	X	CDS	9	PM	0
Act5C	Act5C-PD	FBgn0000042	9.80865	9.7068	10.1437	EQUAL	DOWN	DOWN	A	X	X	CDS	9	PM	0
Act5C	Act5C-PE	FBgn0000042	9.80865	9.7068	10.1437	EQUAL	DOWN	DOWN	A	X	X	CDS	9	PM	0
Act79B	Act79B-PA	FBgn0000045	4.24777	5.08532	4.98157	DOWN	DOWN	EQUAL	D	3L	A	CDS	11	NU	0
Act79B	Act79B-PB	FBgn0000045	4.24777	5.08532	4.98157	DOWN	DOWN	EQUAL	D	3L	A	CDS	11	NU	0
Act87E	Act87E-PA	FBgn0000046	10.1749	10.7875	12.059	DOWN	DOWN	DOWN	E	3R	A	CDS	8	PM	0
Act87E	Act87E-PB	FBgn0000046	10.1749	10.7875	12.059	DOWN	DOWN	DOWN	E	3R	A	CDS	8	PM	0
Act87E	Act87E-PC	FBgn0000046	10.1749	10.7875	12.059	DOWN	DOWN	DOWN	E	3R	A	CDS	8	PM	0
Act88F	Act88F-PA	FBgn0000047	0.852917	0.845987	0.807947	EQUAL	EQUAL	EQUAL	E	3R	A	CDS	13	NS	0
Actbeta	Actbeta-PA	FBgn0024913	5.84365	6.13587	5.16666	EQUAL	UP	UP	F	4	4	CDS	6	MEI	0
Actn	Actn-PA	FBgn0000667	6.22452	4.19171	5.0209	UP	EQUAL	EQUAL	A	X	X	CDS	13	NS	0
Actn	Actn-PB	FBgn0000667	4.10564	3.24861	4.44943	EQUAL	EQUAL	EQUAL	A	X	X	CDS	13	NS	0
Actn	Actn-PC	FBgn0000667	2.5207	2.37745	3.03455	EQUAL	EQUAL	EQUAL	A	X	X	CDS	13	NS	0
Actn	Actn-PD	FBgn0000667	4.10564	3.24861	4.44943	EQUAL	EQUAL	EQUAL	A	X	X	CDS	13	NS	0
Actn	Actn-PF	FBgn0000667	0	0	0	EQUAL	EQUAL	EQUAL	A	X	X	CDS	13	NS	0
Actn	Actn-PG	FBgn0000667	2.5207	2.37745	3.03455	EQUAL	EQUAL	EQUAL	A	X	X	CDS	13	NS	0
Actn	Actn-PH	FBgn0000667	2.5207	2.37745	3.03455	EQUAL	EQUAL	EQUAL	A	X	X	CDS	13	NS	0
Actn	Actn-PI	FBgn0000667	4.10564	3.24861	4.44943	EQUAL	EQUAL	EQUAL	A	X	X	CDS	13	NS	0
Actn	Actn-PJ	FBgn0000667	2.5207	2.37745	3.03455	EQUAL	EQUAL	EQUAL	A	X	X	CDS	13	NS	0
Actn3	Actn3-PA	FBgn0015008	11.4075	12.2651	12.7818	DOWN	DOWN	DOWN	E	3R	A	CDS	7	PM	3
ACXA	ACXA-PA	FBgn0040510	10.9048	11.9883	12.1134	DOWN	DOWN	EQUAL	B	2L	A	CDS	11	NU	3
ACXA	ACXA-PC	FBgn0040510	1.71772	3.19263	4.03578	DOWN	DOWN	EQUAL	B	2L	A	CDS	13	NS	3
ACXA	ACXA-PD	FBgn0040510	3.40407	5.20043	3.80979	DOWN	EQUAL	UP	B	2L	A	CDS	4	MEI	3
ACXA	ACXA-PG	FBgn0040510	4.3022	6.09645	5.00805	DOWN	DOWN	UP	B	2L	A	CDS	4	MEI	3
ACXA	ACXA-PH	FBgn0040510	0.0992084	0.427855	0.105303	EQUAL	EQUAL	EQUAL	B	2L	A	CDS	13	NS	3
ACXB	ACXB-PA	FBgn0040509	9.41205	10.7455	10.3147	DOWN	DOWN	UP	B	2L	A	CDS	5	MEI	3
ACXC	ACXC-PA	FBgn0040508	11.9866	12.8196	13.169	DOWN	DOWN	DOWN	B	2L	A	CDS	7	PM	NA
ACXC	ACXC-PB	FBgn0040508	1.92862	2.72319	2.1076	DOWN	EQUAL	EQUAL	B	2L	A	CDS	13	NS	NA
ACXD	ACXD-PA	FBgn0040507	4.47028	5.06462	5.65512	DOWN	DOWN	DOWN	D	3L	A	CDS	7	PM	0
ACXD	ACXD-PB	FBgn0040507	0	0	0	EQUAL	EQUAL	EQUAL	D	3L	A	CDS	13	NS	0
ACXE	ACXE-PB	FBgn0040506	8.87666	9.41836	7.07804	DOWN	UP	UP	B	2L	A	CDS	6	MEI	0
Acyp	Acyp-PA	FBgn0025115	7.65409	8.57306	10.5358	DOWN	DOWN	DOWN	B	2L	A	CDS	8	PM	0
Acyp	Acyp-PB	FBgn0025115	7.65409	8.57306	10.5358	DOWN	DOWN	DOWN	B	2L	A	CDS	8	PM	0
Acyp2	Acyp2-PA	FBgn0038363	8.8575	8.9785	10.0055	EQUAL	DOWN	DOWN	E	3R	A	CDS	8	PM	0
Acyp2	Acyp2-PB	FBgn0038363	8.8575	8.9785	10.0055	EQUAL	DOWN	DOWN	E	3R	A	CDS	8	PM	0
Ada	Ada-PA	FBgn0037661	8.23395	8.71518	8.97269	DOWN	DOWN	DOWN	E	3R	A	CDS	7	PM	0
Ada1-1	Ada1-1-PA	FBgn0051865	5.21197	4.30542	4.33492	EQUAL	EQUAL	EQUAL	B	2L	A	CDS	13	NS	4
Ada1-1	Ada1-1-PB	FBgn0051865	5.21197	4.30542	4.33492	EQUAL	EQUAL	EQUAL	B	2L	A	CDS	13	NS	4
Ada1-2	Ada1-2-PA	FBgn0051866	7.80361	7.33794	7.04792	UP	UP	EQUAL	B	2L	A	CDS	1	MIT	0
Ada2a	Ada2a-PA	FBgn0263738	-1.67811	-1.67613	-1.59878	EQUAL	EQUAL	EQUAL	E	3R	A	CDS	13	NS	0
Ada2a	Ada2a-PB	FBgn0263738	-0.627675	-0.456885	-0.62363	EQUAL	EQUAL	EQUAL	E	3R	A	CDS	13	NS	0
Ada2a	Ada2a-PC	FBgn0263738	3.47282	2.90149	2.60125	EQUAL	EQUAL	EQUAL	E	3R	A	CDS	13	NS	0
Ada2a	Ada2a-PE	FBgn0263738	3.70271	3.66173	2.54245	EQUAL	UP	UP	E	3R	A	CDS	10	NU	0
Ada2a	Ada2a-PG	FBgn0263738	3.47282	2.90149	2.60125	EQUAL	EQUAL	EQUAL	E	3R	A	CDS	13	NS	0
Ada2b	Ada2b-PA	FBgn0037555	4.75537	5.30341	4.56896	EQUAL	EQUAL	UP	E	3R	A	CDS	4	MEI	0
Ada2b	Ada2b-PB	FBgn0037555	8.71312	8.89366	8.02455	EQUAL	UP	UP	E	3R	A	CDS	6	MEI	0
Ada2b	Ada2b-PC	FBgn0037555	4.75537	5.30341	4.56896	EQUAL	EQUAL	UP	E	3R	A	CDS	4	MEI	0
Ada3	Ada3-PA	FBgn0030891	1.43797	1.06934	1.76944	EQUAL	EQUAL	EQUAL	A	X	X	CDS	13	NS	0
Ada3	Ada3-PC	FBgn0030891	6.20354	6.31249	5.38009	EQUAL	EQUAL	EQUAL	A	X	X	CDS	13	NS	0
AdamTS-A	AdamTS-A-PB	FBgn0038341	2.74851	2.10307	2.94804	EQUAL	EQUAL	EQUAL	E	3R	A	CDS	13	NS	0
AdamTS-A	AdamTS-A-PC	FBgn0038341	0.513219	0.251019	0.260986	EQUAL	EQUAL	EQUAL	E	3R	A	CDS	13	NS	0
AdamTS-A	AdamTS-A-PE	FBgn0038341	2.87036	3.41712	4.03784	EQUAL	EQUAL	EQUAL	E	3R	A	CDS	13	NS	0
AdamTS-B	AdamTS-B-PB	FBgn0029791	2.71036	2.57886	2.44501	EQUAL	EQUAL	EQUAL	A	X	X	CDS	13	NS	NA
AdamTS-B	AdamTS-B-PC	FBgn0029791	-1.92495	-1.9118	-1.91712	EQUAL	EQUAL	EQUAL	A	X	X	CDS	13	NS	NA
Adar	Adar-PA	FBgn0035039	0	0	0	EQUAL	EQUAL	EQUAL	A	X	X	CDS	13	NS	0
Adar	Adar-PB	FBgn0035039	-2.18431	-2.18362	-2.17062	EQUAL	EQUAL	EQUAL	A	X	X	CDS	13	NS	0
Adar	Adar-PC	FBgn0036142	1.39483	1.66483	2.2475	EQUAL	EQUAL	EQUAL	A	X	X	CDS	13	NS	0
Adar	Adar-PD	FBgn0036142	0.909265	1.51351	0.920906	EQUAL	EQUAL	EQUAL	A	X	X	CDS	13	NS	0
Adar	Adar-PE	FBgn0026086	1.59794	1.17714	1.01599	EQUAL	EQUAL	EQUAL	A	X	X	CDS	13	NS	0
Adar	Adar-PF	FBgn0026086	2.46195	2.76681	2.83371	EQUAL	EQUAL	EQUAL	A	X	X	CDS	13	NS	0
Adar	Adar-PH	FBgn0026086	1.42355	1.65006	1.16976	EQUAL	EQUAL	EQUAL	A	X	X	CDS	13	NS	0
Adar	Adar-PI	FBgn0026086	0	0	0	EQUAL	EQUAL	EQUAL	A	X	X	CDS	13	NS	0
Adar	Adar-PJ	FBgn0026086	3.31633	3.23099	2.21791	EQUAL	UP	UP	A	X	X	CDS	13	NS	0
Adar	Adar-PK	FBgn0026086	0.909265	1.51351	0.920906	EQUAL	EQUAL	EQUAL	A	X	X	CDS	13	NS	0
Adar	Adar-PM	FBgn0026086	4.24251	4.25756	2.9713	EQUAL	UP	UP	A	X	X	CDS	10	NU	0
Adar	Adar-PN	FBgn0026086	6.88627	4.77013	3.17416	EQUAL	UP	UP	A	X	X	CDS	1	MIT	0
Adar	Adar-PO	FBgn0026086	0	0	0	EQUAL	EQUAL	EQUAL	A	X	X	CDS	13	NS	0
Adar	Adar-PP	FBgn0026086	-0.307116	-0.114527	-0.254204	EQUAL	EQUAL	EQUAL	A	X	X	CDS	13	NS	0
Adar	Adar-PQ	FBgn0026086	4.96871	4.62014	4.1719	EQUAL	EQUAL	EQUAL	A	X	X	CDS	13	NS	0
Adat1	Adat1-PA	FBgn0028658	5.34675	5.17962	5.42314	EQUAL	EQUAL	EQUAL	B	2L	A	CDS	13	NS	0
Adat1	Adat1-PB	FBgn0028658	5.34675	5.17962	5.42314	EQUAL	EQUAL	EQUAL	B	2L	A	CDS	13	NS	0
Adck1	Adck1-PA	FBgn0035039	5.32291	4.80481	5.01595	UP	EQUAL	EQUAL	C	2R	A	CDS	3	MIT	NA
Adck1	Adck1-PB	FBgn0035039	5.32291	4.80481	5.01595	UP	EQUAL	EQUAL	C	2R	A	CDS	3	MIT	NA
Adck5	Adck5-PA	FBgn0036142	10.3087	11.0769	11.6024	DOWN	DOWN	DOWN	D	3L	A	CDS	7	PM	NA
Adck5	Adck5-PB	FBgn0036142	10.3087	11.0769	11.6024	DOWN	DOWN	DOWN	D	3L	A	CDS	7	PM	NA
ADD1	ADD1-PA	FBgn0037679	11.1905	11.1718	9.19877	EQUAL	UP	UP	C	2R	A	CDS	10	NU	0
ADD1	ADD1-PB	FBgn0037679	0	0	0	EQUAL	EQUAL	EQUAL	C	2R	A	CDS	13	NS	0
ADD1	ADD1-PE	FBgn0026573	7.29137	7.82061	5.56799	DOWN	UP	UP	C	2R	A	CDS	6	MEI	0
Adf1	Adf1-PA	FBgn0000054	0	0	0	EQUAL	EQUAL	EQUAL	C	2R	A	CDS	13	NS	0
Adf1	Adf1-PB	FBgn0000054	0	0	0	EQUAL	EQUAL	EQUAL	C	2R	A	CDS	13	NS	0
Adf1	Adf1-PC	FBgn0000054	6.57367	6.92881	4.46038	EQUAL	UP	UP	C	2R	A	CDS	6	MEI	0
Adf1	Adf1-PE	FBgn0000054	9.15856	8.93499	7.3988	EQUAL	UP	UP	C	2R	A	CDS	10	NU	0
Adgf-A	Adgf-A-PA	FBgn0036752	7.91809	6.72323	7.79117	UP	EQUAL	DOWN	D	3L	A	CDS	12	NU	0
Adgf-A	Adgf-A-PB	FBgn0036752	7.91809	6.72323	7.79117	UP	EQUAL	DOWN	D	3L	A	CDS	12	NU	0
Adgf-A2	Adgf-A2-PA	FBgn0043025	9.47955	11.0137	11.4332	DOWN	DOWN	EQUAL	D	3L	A	CDS	7	PM	0
Adgf-A2	Adgf-A2-PB	FBgn0043025	10.3408	11.2583	12.4489	DOWN	DOWN	DOWN	D	3L	A	CDS	8	PM	0
Adgf-A2	Adgf-A2-PC	FBgn0043025	10.3408	11.2583	12.4489	DOWN	DOWN	DOWN	D	3L	A	CDS	8	PM	0
Adgf-B	Adgf-B-PA	FBgn0036751	10.5956	11.718	12.6859	DOWN	DOWN	DOWN	D	3L	A	CDS	7	PM	0
Adgf-C	Adgf-C-PA	FBgn0038173	4.814	4.71197	4.87942	EQUAL	EQUAL	EQUAL	E	3R	A	CDS	13	NS	0
Adgf-D	Adgf-D-PA	FBgn0038172	6.54025	5.58318	6.80455	UP	EQUAL	DOWN	E	3R	A	CDS	12	NU	0
Adgf-E	Adgf-E-PA	FBgn0033952	10.3185	11.1408	12.4187	DOWN	DOWN	DOWN	C	2R	A	CDS	8	PM	0
Adh	Adh-PC	FBgn0000055	7.77728	4.987	5.71147	UP	UP	EQUAL	B	2L	A	CDS	2	MIT	0
Adh	Adh-PE	FBgn0000055	7.77728	4.987	5.71147	UP	UP	EQUAL	B	2L	A	CDS	2	MIT	0
Adh	Adh-PF	FBgn0000055	7.77728	4.987	5.71147	UP	UP	EQUAL	B	2L	A	CDS	2	MIT	0
Adh	Adh-PH	FBgn0000055	7.77728	4.987	5.71147	UP	UP	EQUAL	B	2L	A	CDS	2	MIT	0
Adh	Adh-PI	FBgn0000055	7.77728	4.987	5.71147	UP	UP	EQUAL	B	2L	A	CDS	2	MIT	0
Adhr	Adhr-PA	FBgn0000056	-0.121006	-0.1598	-0.131074	EQUAL	EQUAL	EQUAL	B	2L	A	CDS	13	NS	0
Adhr	Adhr-PB	FBgn0000056	-0.121006	-0.1598	-0.131074	EQUAL	EQUAL	EQUAL	B	2L	A	CDS	13	NS	0
Adhr	Adhr-PC	FBgn0000056	-0.121006	-0.1598	-0.131074	EQUAL	EQUAL	EQUAL	B	2L	A	CDS	13	NS	0
Adi1	Adi1-PB	FBgn0052068	8.76554	8.54607	8.97394	EQUAL	EQUAL	DOWN	D	3L	A	CDS	9	PM	0
AdipoR	AdipoR-PA	FBgn0038984	9.56498	10.1763	10.3315	DOWN	DOWN	EQUAL	E	3R	A	CDS	11	NU	0
AdipoR	AdipoR-PB	FBgn0038984	11.2802	11.4824	12.3873	DOWN	DOWN	DOWN	E	3R	A	CDS	8	PM	0
AdipoR	AdipoR-PC	FBgn0038984	9.56498	10.1763	10.3315	DOWN	DOWN	EQUAL	E	3R	A	CDS	11	NU	0
AdipoR	AdipoR-PD	FBgn0038984	9.56498	10.1763	10.3315	DOWN	DOWN	EQUAL	E	3R	A	CDS	11	NU	0
AdipoR	AdipoR-PE	FBgn0038984	9.56498	10.1763	10.3315	DOWN	DOWN	EQUAL	E	3R	A	CDS	11	NU	0
Adk1	Adk1-PA	FBgn0022709	11.3839	12.2531	13.4444	DOWN	DOWN	DOWN	E	3R	A	CDS	8	PM	0
Adk2	Adk2-PA	FBgn0022708	6.94497	5.89262	5.77168	UP	UP	EQUAL	D	3L	A	CDS	2	MIT	0
Adk2	Adk2-PB	FBgn0022708	1.84118	2.89668	3.30535	DOWN	DOWN	EQUAL	D	3L	A	CDS	13	NS	0
Adk2	Adk2-PC	FBgn0022708	6.94497	5.89262	5.77168	UP	UP	EQUAL	D	3L	A	CDS	2	MIT	0
Adk3	Adk3-PA	FBgn0042094	5.8133	4.94156	4.70647	UP	UP	EQUAL	C	2R	A	CDS	2	MIT	0
AdoR	AdoR-PA	FBgn0039747	0	0	0	EQUAL	EQUAL	EQUAL	E	3R	A	CDS	13	NS	0
AdoR	AdoR-PB	FBgn0039747	3.2223	3.12455	3.32508	EQUAL	EQUAL	EQUAL	E	3R	A	CDS	13	NS	0
adp	adp-PA	FBgn0000057	9.45129	10.1898	9.58651	DOWN	EQUAL	UP	C	2R	A	CDS	4	MEI	0
adp	adp-PB	FBgn0000057	9.45129	10.1898	9.58651	DOWN	EQUAL	UP	C	2R	A	CDS	4	MEI	0
ADPS	ADPS-PA	FBgn0033983	7.51895	7.51442	5.99375	EQUAL	UP	UP	C	2R	A	CDS	10	NU	0
ADPS	ADPS-PB	FBgn0033983	7.51895	7.51442	5.99375	EQUAL	UP	UP	C	2R	A	CDS	10	NU	0
ADPS	ADPS-PC	FBgn0033983	7.51895	7.51442	5.99375	EQUAL	UP	UP	C	2R	A	CDS	10	NU	0
ADPS	ADPS-PD	FBgn0033983	7.51895	7.51442	5.99375	EQUAL	UP	UP	C	2R	A	CDS	10	NU	0
AdSL	AdSL-PA	FBgn0038467	7.76592	6.73386	6.09072	UP	UP	UP	E	3R	A	CDS	2	MIT	0
AdSS	AdSS-PA	FBgn0027493	7.68181	7.52921	8.19439	EQUAL	DOWN	DOWN	E	3R	A	CDS	9	PM	0
Aduk	Aduk-PA	FBgn0037679	9.01598	8.64189	7.72707	UP	UP	UP	E	3R	A	CDS	1	MIT	NA
Aduk	Aduk-PB	FBgn0037679	5.47724	7.2537	4.63761	EQUAL	EQUAL	UP	E	3R	A	CDS	13	NS	NA
Ae2	Ae2-PA	FBgn0036043	-2.18266	-2.17912	-2.17868	EQUAL	EQUAL	EQUAL	D	3L	A	CDS	13	NS	NA
Ae2	Ae2-PB	FBgn0036043	3.39784	4.09088	2.61742	EQUAL	UP	UP	D	3L	A	CDS	6	MEI	NA
Ae2	Ae2-PC	FBgn0036043	3.39784	4.09088	2.61742	EQUAL	UP	UP	D	3L	A	CDS	6	MEI	NA
Ae2	Ae2-PD	FBgn0036043	6.16458	5.88972	6.46949	EQUAL	EQUAL	EQUAL	D	3L	A	CDS	13	NS	NA
Ae2	Ae2-PE	FBgn0036043	-0.664235	-0.483044	-0.648931	EQUAL	EQUAL	EQUAL	D	3L	A	CDS	13	NS	NA
Ae2	Ae2-PF	FBgn0036043	3.39784	4.09088	2.61742	EQUAL	UP	UP	D	3L	A	CDS	6	MEI	NA
Ae2	Ae2-PG	FBgn0036043	-2.18266	-2.17912	-2.17868	EQUAL	EQUAL	EQUAL	D	3L	A	CDS	13	NS	NA
Ae2	Ae2-PH	FBgn0036043	3.39784	4.09088	2.61742	EQUAL	UP	UP	D	3L	A	CDS	6	MEI	NA
Ae2	Ae2-PI	FBgn0036043	3.39784	4.09088	2.61742	EQUAL	UP	UP	D	3L	A	CDS	6	MEI	NA
Ae2	Ae2-PJ	FBgn0036043	1.34051	0.885211	1.57984	EQUAL	EQUAL	EQUAL	D	3L	A	CDS	13	NS	NA
Ae2	Ae2-PK	FBgn0036043	0	0	0	EQUAL	EQUAL	EQUAL	D	3L	A	CDS	13	NS	NA
Ae2	Ae2-PL	FBgn0036043	0.840277	0.951431	0.860231	EQUAL	EQUAL	EQUAL	D	3L	A	CDS	13	NS	NA
Ae2	Ae2-PM	FBgn0036043	0	0	0	EQUAL	EQUAL	EQUAL	D	3L	A	CDS	13	NS	NA
Aef1	Aef1-PA	FBgn0005694	0	0	0	EQUAL	EQUAL	EQUAL	D	3L	A	CDS	13	NS	0
Aef1	Aef1-PB	FBgn0005694	0	0	0	EQUAL	EQUAL	EQUAL	D	3L	A	CDS	13	NS	0
Aef1	Aef1-PC	FBgn0005694	0	0	0	EQUAL	EQUAL	EQUAL	D	3L	A	CDS	13	NS	0
Aef1	Aef1-PD	FBgn0005694	9.80839	9.32153	8.32364	UP	UP	UP	D	3L	A	CDS	1	MIT	0
aft	aft-PA	FBgn0026309	11.1051	11.241	10.7809	EQUAL	UP	UP	C	2R	A	CDS	6	MEI	0
Afti	Afti-PB	FBgn0038223	9.16389	9.9233	9.71506	DOWN	DOWN	UP	E	3R	A	CDS	5	MEI	0
Afti	Afti-PC	FBgn0038223	9.16389	9.9233	9.71506	DOWN	DOWN	UP	E	3R	A	CDS	5	MEI	0
Afti	Afti-PD	FBgn0038223	9.16389	9.9233	9.71506	DOWN	DOWN	UP	E	3R	A	CDS	5	MEI	0
Afti	Afti-PE	FBgn0038223	3.78841	3.74483	3.46289	EQUAL	EQUAL	EQUAL	E	3R	A	CDS	13	NS	0
Ag5r	Ag5r-PA	FBgn0015010	1.01971	0.97684	1.04107	EQUAL	EQUAL	EQUAL	A	X	X	CDS	13	NS	0
Ag5r	Ag5r-PB	FBgn0015010	1.01971	0.97684	1.04107	EQUAL	EQUAL	EQUAL	A	X	X	CDS	13	NS	0
Ag5r	Ag5r-PC	FBgn0015010	1.01971	0.97684	1.04107	EQUAL	EQUAL	EQUAL	A	X	X	CDS	13	NS	0
Ag5r2	Ag5r2-PA	FBgn0020508	0.673293	0.70475	0.79891	EQUAL	EQUAL	EQUAL	A	X	X	CDS	13	NS	NA
AGBE	AGBE-PA	FBgn0029813	8.73204	7.56285	8.21736	EQUAL	EQUAL	EQUAL	C	2R	A	CDS	13	NS	0
AgmNAT	AgmNAT-PA	FBgn0029813	0.475325	0.299842	0.356802	EQUAL	EQUAL	EQUAL	A	X	X	CDS	13	NS	NA
ago	ago-PA	FBgn0087035	8.09833	8.92983	7.39084	DOWN	UP	UP	D	3L	A	CDS	4	MEI	0
ago	ago-PB	FBgn0262739	8.09833	8.92983	7.39084	DOWN	UP	UP	D	3L	A	CDS	4	MEI	0
ago	ago-PC	FBgn0087035	8.09833	8.92983	7.39084	DOWN	UP	UP	D	3L	A	CDS	4	MEI	0
AGO1	AGO1-PA	FBgn0262739	3.21022	3.61991	3.56446	EQUAL	EQUAL	EQUAL	C	2R	A	CDS	13	NS	NA
AGO1	AGO1-PB	FBgn0262739	9.62009	8.28669	8.11449	UP	UP	EQUAL	C	2R	A	CDS	2	MIT	NA
AGO1	AGO1-PC	FBgn0262739	3.21022	3.61991	3.56446	EQUAL	EQUAL	EQUAL	C	2R	A	CDS	13	NS	NA
AGO1	AGO1-PD	FBgn0262739	3.21022	3.61991	3.56446	EQUAL	EQUAL	EQUAL	C	2R	A	CDS	13	NS	NA
AGO2	AGO2-PB	FBgn0087035	9.61947	10.2066	8.70719	DOWN	UP	UP	D	3L	A	CDS	6	MEI	NA
AGO2	AGO2-PC	FBgn0087035	0	0	0	EQUAL	EQUAL	EQUAL	D	3L	A	CDS	13	NS	NA
AGO2	AGO2-PE	FBgn0087035	9.85742	8.44802	9.02362	UP	UP	DOWN	D	3L	A	CDS	3	MIT	NA
AGO3	AGO3-PD	FBgn0250816	8.69511	8.39676	8.23678	UP	UP	EQUAL	D	3L	A	CDS	1	MIT	NA
AGO3	AGO3-PE	FBgn0250816	8.69511	8.39676	8.23678	UP	UP	EQUAL	D	3L	A	CDS	1	MIT	NA
AGO3	AGO3-PF	FBgn0250816	8.69511	8.39676	8.23678	UP	UP	EQUAL	D	3L	A	CDS	1	MIT	NA
AGO3	AGO3-PG	FBgn0250816	0.83693	0.624772	1.00561	EQUAL	EQUAL	EQUAL	D	3L	A	CDS	13	NS	NA
Agpat1	Agpat1-PA	NA	5.86871	5.66514	4.29349	EQUAL	UP	UP	A	X	X	CDS	10	NU	NA
Agpat1	Agpat1-PB	NA	5.86871	5.66514	4.29349	EQUAL	UP	UP	A	X	X	CDS	10	NU	NA
Agpat1	Agpat1-PC	NA	5.86871	5.66514	4.29349	EQUAL	UP	UP	A	X	X	CDS	10	NU	NA
Agpat2	Agpat2-PA	NA	8.32821	9.34623	9.59479	DOWN	DOWN	EQUAL	B	2L	A	CDS	11	NU	NA
Agpat2	Agpat2-PB	NA	8.32821	9.34623	9.59479	DOWN	DOWN	EQUAL	B	2L	A	CDS	11	NU	NA
Agpat2	Agpat2-PC	NA	8.32821	9.34623	9.59479	DOWN	DOWN	EQUAL	B	2L	A	CDS	11	NU	NA
Agpat2	Agpat2-PD	NA	8.32821	9.34623	9.59479	DOWN	DOWN	EQUAL	B	2L	A	CDS	11	NU	NA
Agpat3	Agpat3-PA	NA	7.7429	7.77967	7.01865	EQUAL	UP	UP	D	3L	A	CDS	10	NU	NA
Agpat3	Agpat3-PB	FBgn0036623	7.7429	7.77967	7.01865	EQUAL	UP	UP	D	3L	A	CDS	10	NU	NA
Agpat3	Agpat3-PC	NA	7.7429	7.77967	7.01865	EQUAL	UP	UP	D	3L	A	CDS	10	NU	NA
Agpat3	Agpat3-PD	NA	8.06684	7.67443	7.474	UP	UP	EQUAL	D	3L	A	CDS	1	MIT	NA
Agpat3	Agpat3-PE	NA	4.75952	6.17056	4.04386	EQUAL	EQUAL	EQUAL	D	3L	A	CDS	13	NS	NA
Agpat4	Agpat4-PA	NA	4.16434	3.50675	4.41055	UP	EQUAL	DOWN	D	3L	A	CDS	9	PM	NA
Agpat4	Agpat4-PB	NA	4.16434	3.50675	4.41055	UP	EQUAL	DOWN	D	3L	A	CDS	9	PM	NA
Agpat4	Agpat4-PC	NA	4.16434	3.50675	4.41055	UP	EQUAL	DOWN	D	3L	A	CDS	9	PM	NA
agt	agt-PA	FBgn0024912	4.78959	4.32689	4.59004	UP	EQUAL	EQUAL	E	3R	A	CDS	3	MIT	0
agt	agt-PB	FBgn0024912	4.78959	4.32689	4.59004	UP	EQUAL	EQUAL	E	3R	A	CDS	3	MIT	0
Ahcy	Ahcy-PA	FBgn0014455	8.04425	7.69761	7.5309	UP	UP	EQUAL	A	X	X	CDS	1	MIT	0
Ahcy	Ahcy-PB	FBgn0014455	9.3353	8.07485	8.26167	UP	UP	EQUAL	A	X	X	CDS	2	MIT	0
Ahcy	Ahcy-PC	FBgn0014455	8.04425	7.69761	7.5309	UP	UP	EQUAL	A	X	X	CDS	1	MIT	0
AhcyL1	AhcyL1-PA	FBgn0035371	8.77361	9.35133	9.00864	DOWN	DOWN	UP	D	3L	A	CDS	5	MEI	0
AhcyL2	AhcyL2-PC	FBgn0015011	1.86833	1.4563	2.28947	EQUAL	EQUAL	EQUAL	E	3R	A	CDS	13	NS	0
AhcyL2	AhcyL2-PD	FBgn0015011	2.99776	3.68847	2.9664	EQUAL	EQUAL	EQUAL	E	3R	A	CDS	13	NS	0
AIF	AIF-PA	FBgn0031392	9.48777	9.43978	10.8597	EQUAL	DOWN	DOWN	B	2L	A	CDS	8	PM	0
AIF	AIF-PB	FBgn0031392	10.6383	11.9205	11.7411	DOWN	DOWN	EQUAL	B	2L	A	CDS	5	MEI	0
AIF	AIF-PC	FBgn0031392	1.80643	3.5789	4.24839	DOWN	DOWN	EQUAL	B	2L	A	CDS	13	NS	0
AIMP1	AIMP1-PA	FBgn0033351	9.19507	8.5295	7.72271	UP	UP	UP	C	2R	A	CDS	1	MIT	0
AIMP2	AIMP2-PA	FBgn0036515	7.74989	7.9516	7.68912	EQUAL	EQUAL	EQUAL	D	3L	A	CDS	13	NS	0
AIMP2	AIMP2-PB	FBgn0036515	10.5025	9.83004	9.56658	UP	UP	UP	D	3L	A	CDS	2	MIT	0
AIMP3	AIMP3-PA	FBgn0050185	8.51092	7.34887	6.47016	UP	UP	UP	C	2R	A	CDS	2	MIT	0
Ak1	Ak1-PA	NA	10.1798	10.8841	11.7045	DOWN	DOWN	DOWN	D	3L	A	CDS	7	PM	NA
Ak1	Ak1-PB	NA	6.49043	6.45934	7.6249	EQUAL	DOWN	DOWN	D	3L	A	CDS	8	PM	NA
Ak2	Ak2-PA	NA	9.24803	8.38791	8.06048	UP	UP	UP	C	2R	A	CDS	2	MIT	NA
Ak3	Ak3-PA	NA	8.69391	9.59573	10.8697	DOWN	DOWN	DOWN	E	3R	A	CDS	8	PM	NA
Ak3	Ak3-PB	NA	8.69391	9.59573	10.8697	DOWN	DOWN	DOWN	E	3R	A	CDS	8	PM	NA
Ak3	Ak3-PC	NA	8.69391	9.59573	10.8697	DOWN	DOWN	DOWN	E	3R	A	CDS	8	PM	NA
Ak3	Ak3-PD	NA	8.69391	9.59573	10.8697	DOWN	DOWN	DOWN	E	3R	A	CDS	8	PM	NA
Ak6	Ak6-PA	FBgn0033754	8.03972	6.80752	5.7534	UP	UP	UP	C	2R	A	CDS	2	MIT	0
Akap200	Akap200-PA	FBgn0027932	10.2594	10.2179	10.7511	EQUAL	DOWN	DOWN	B	2L	A	CDS	8	PM	0
Akap200	Akap200-PB	FBgn0027932	8.6574	8.1885	8.95215	UP	EQUAL	DOWN	B	2L	A	CDS	9	PM	0
Akap200	Akap200-PC	FBgn0027932	8.6574	8.1885	8.95215	UP	EQUAL	DOWN	B	2L	A	CDS	9	PM	0
Akap200	Akap200-PD	FBgn0027932	5.96798	4.57317	5.57688	UP	EQUAL	EQUAL	B	2L	A	CDS	3	MIT	0
Akap200	Akap200-PE	FBgn0027932	10.2594	10.2179	10.7511	EQUAL	DOWN	DOWN	B	2L	A	CDS	8	PM	0
Akap200	Akap200-PF	FBgn0027932	8.6574	8.1885	8.95215	UP	EQUAL	DOWN	B	2L	A	CDS	9	PM	0
Akap200	Akap200-PG	FBgn0027932	5.96798	4.57317	5.57688	UP	EQUAL	EQUAL	B	2L	A	CDS	3	MIT	0
Akh	Akh-PA	FBgn0004552	1.69246	1.7057	1.49894	EQUAL	EQUAL	EQUAL	D	3L	A	CDS	13	NS	0
AkhR	AkhR-PA	FBgn0025595	4.12528	3.89612	3.05847	EQUAL	UP	EQUAL	B	2L	A	CDS	13	NS	0
AkhR	AkhR-PB	FBgn0025595	4.12528	3.89612	3.05847	EQUAL	UP	EQUAL	B	2L	A	CDS	13	NS	0
AkhR	AkhR-PC	FBgn0025595	4.293	4.73091	5.71772	EQUAL	EQUAL	EQUAL	B	2L	A	CDS	13	NS	0
AkhR	AkhR-PD	FBgn0025595	4.12528	3.89612	3.05847	EQUAL	UP	EQUAL	B	2L	A	CDS	13	NS	0
akirin	akirin-PA	FBgn0082598	9.69542	9.56149	8.66159	EQUAL	UP	UP	D	3L	A	CDS	10	NU	0
akirin	akirin-PB	FBgn0082598	9.69542	9.56149	8.66159	EQUAL	UP	UP	D	3L	A	CDS	10	NU	0
akirin	akirin-PC	FBgn0082598	9.69542	9.56149	8.66159	EQUAL	UP	UP	D	3L	A	CDS	10	NU	0
akirin	akirin-PD	FBgn0082598	9.69542	9.56149	8.66159	EQUAL	UP	UP	D	3L	A	CDS	10	NU	0
akirin	akirin-PE	FBgn0082598	9.69542	9.56149	8.66159	EQUAL	UP	UP	D	3L	A	CDS	10	NU	0
akirin	akirin-PF	FBgn0082598	9.69542	9.56149	8.66159	EQUAL	UP	UP	D	3L	A	CDS	10	NU	0
Akr1B	Akr1B-PA	NA	7.86859	6.93068	9.15043	UP	DOWN	DOWN	D	3L	A	CDS	9	PM	NA
Akr1B	Akr1B-PB	NA	9.8766	11.0387	11.2766	DOWN	DOWN	EQUAL	D	3L	A	CDS	11	NU	NA
Akr1B	Akr1B-PC	NA	7.41796	7.72624	8.97044	EQUAL	DOWN	DOWN	D	3L	A	CDS	8	PM	NA
Akr1B	Akr1B-PD	NA	10.5663	10.5616	11.6798	EQUAL	DOWN	DOWN	D	3L	A	CDS	8	PM	NA
Akt1	Akt1-PA	FBgn0010379	7.8537	7.49078	7.69739	UP	EQUAL	EQUAL	E	3R	A	CDS	3	MIT	0
Akt1	Akt1-PB	FBgn0010379	7.8537	7.49078	7.69739	UP	EQUAL	EQUAL	E	3R	A	CDS	3	MIT	0
Akt1	Akt1-PC	FBgn0010379	9.49963	10.0365	9.83923	DOWN	EQUAL	EQUAL	E	3R	A	CDS	5	MEI	0
Akt1	Akt1-PD	FBgn0010379	7.8537	7.49078	7.69739	UP	EQUAL	EQUAL	E	3R	A	CDS	3	MIT	0
Akt1	Akt1-PE	FBgn0010379	7.8537	7.49078	7.69739	UP	EQUAL	EQUAL	E	3R	A	CDS	3	MIT	0
al	al-PA	FBgn0000061	-0.0972869	-0.135317	-0.108303	EQUAL	EQUAL	EQUAL	B	2L	A	CDS	13	NS	0
Aladin	Aladin-PA	NA	8.08999	7.58065	6.21372	UP	UP	UP	A	X	X	CDS	1	MIT	NA
Aladin	Aladin-PB	NA	8.08999	7.58065	6.21372	UP	UP	UP	A	X	X	CDS	1	MIT	NA
AlaRS-m	AlaRS-m-PA	FBgn0028962	8.17018	8.01477	7.09273	EQUAL	UP	UP	D	3L	A	CDS	10	NU	0
AlaRS	AlaRS-PA	FBgn0027094	9.20862	8.84548	7.49818	UP	UP	UP	B	2L	A	CDS	1	MIT	0
AlaRS	AlaRS-PB	FBgn0027094	9.20862	8.84548	7.49818	UP	UP	UP	B	2L	A	CDS	1	MIT	0
Alas	Alas-PA	FBgn0020764	10.8486	10.7315	11.4812	EQUAL	DOWN	DOWN	C	2R	A	CDS	8	PM	0
alc	alc-PA	FBgn0260972	6.91233	6.90223	6.39061	EQUAL	UP	UP	C	2R	A	CDS	10	NU	0
alc	alc-PB	FBgn0260972	8.88797	8.79051	9.0341	EQUAL	DOWN	DOWN	C	2R	A	CDS	9	PM	0
Ald1	Ald1-PB	FBgn0000064	8.04643	6.31052	8.00961	UP	EQUAL	DOWN	E	3R	A	CDS	12	NU	NA
Ald1	Ald1-PC	FBgn0000064	8.04643	6.31052	8.00961	UP	EQUAL	DOWN	E	3R	A	CDS	12	NU	NA
Ald1	Ald1-PD	FBgn0000064	8.04643	6.31052	8.00961	UP	EQUAL	DOWN	E	3R	A	CDS	12	NU	NA
Ald1	Ald1-PE	FBgn0000064	11.0367	11.654	12.6717	DOWN	DOWN	DOWN	E	3R	A	CDS	8	PM	NA
Ald1	Ald1-PH	FBgn0000064	9.9039	10.1886	11.3595	EQUAL	DOWN	DOWN	E	3R	A	CDS	8	PM	NA
Ald1	Ald1-PI	FBgn0000064	11.0367	11.654	12.6717	DOWN	DOWN	DOWN	E	3R	A	CDS	8	PM	NA
Ald1	Ald1-PJ	FBgn0000064	9.9039	10.1886	11.3595	EQUAL	DOWN	DOWN	E	3R	A	CDS	8	PM	NA
Ald1	Ald1-PK	FBgn0000064	8.04643	6.31052	8.00961	UP	EQUAL	DOWN	E	3R	A	CDS	12	NU	NA
Ald1	Ald1-PL	FBgn0000064	9.9039	10.1886	11.3595	EQUAL	DOWN	DOWN	E	3R	A	CDS	8	PM	NA
Ald1	Ald1-PM	FBgn0000064	8.04643	6.31052	8.00961	UP	EQUAL	DOWN	E	3R	A	CDS	12	NU	NA
Ald2	Ald2-PA		9.66167	10.6661	11.6029	DOWN	DOWN	DOWN	E	3R	A	CDS	7	PM	NA
Ald2	Ald2-PB	NA	9.66167	10.6661	11.6029	DOWN	DOWN	DOWN	E	3R	A	CDS	7	PM	NA
Aldh-III	Aldh-III-PE	FBgn0010548	8.67109	9.04915	9.9135	DOWN	DOWN	DOWN	C	2R	A	CDS	8	PM	0
Aldh-III	Aldh-III-PI	FBgn0010548	-0.798841	-0.856416	-0.828506	EQUAL	EQUAL	EQUAL	C	2R	A	CDS	13	NS	0
Aldh-III	Aldh-III-PK	FBgn0010548	-0.798841	-0.856416	-0.828506	EQUAL	EQUAL	EQUAL	C	2R	A	CDS	13	NS	0
Aldh-III	Aldh-III-PL	FBgn0010548	-0.798841	-0.856416	-0.828506	EQUAL	EQUAL	EQUAL	C	2R	A	CDS	13	NS	0
Aldh-III	Aldh-III-PM	FBgn0010548	-0.798841	-0.856416	-0.828506	EQUAL	EQUAL	EQUAL	C	2R	A	CDS	13	NS	0
Aldh-III	Aldh-III-PN	FBgn0010548	0.412363	0.481504	0.576946	EQUAL	EQUAL	EQUAL	C	2R	A	CDS	13	NS	0
Aldh-III	Aldh-III-PO	FBgn0010548	5.7866	6.59921	6.07038	EQUAL	EQUAL	EQUAL	C	2R	A	CDS	13	NS	0
Aldh-III	Aldh-III-PP	FBgn0010548	5.14553	5.58452	7.02387	EQUAL	DOWN	DOWN	C	2R	A	CDS	8	PM	0
Aldh-III	Aldh-III-PQ	FBgn0010548	4.17295	4.23518	4.66639	EQUAL	EQUAL	EQUAL	C	2R	A	CDS	13	NS	0
Aldh-III	Aldh-III-PR	FBgn0010548	1.76535	1.97182	2.14047	EQUAL	EQUAL	EQUAL	C	2R	A	CDS	13	NS	0
Aldh-III	Aldh-III-PS	FBgn0010548	1.77019	1.69213	1.73858	EQUAL	EQUAL	EQUAL	C	2R	A	CDS	13	NS	0
Aldh-III	Aldh-III-PU	FBgn0010548	2.96902	2.35047	2.65699	EQUAL	EQUAL	EQUAL	C	2R	A	CDS	13	NS	0
Aldh	Aldh-PA	FBgn0012036	11.6984	12.303	12.6395	DOWN	DOWN	DOWN	B	2L	A	CDS	7	PM	0
Aldh	Aldh-PB	FBgn0012036	11.6984	12.303	12.6395	DOWN	DOWN	DOWN	B	2L	A	CDS	7	PM	0
Aldh7A1	Aldh7A1-PA	NA	7.37984	7.16177	8.25665	EQUAL	DOWN	DOWN	D	3L	A	CDS	8	PM	NA
Alg-2	Alg-2-PC	FBgn0086378	9.90248	8.87052	8.31592	UP	UP	UP	E	3R	A	CDS	2	MIT	0
Alg1	Alg1-PA	NA	9.4767	9.38719	8.24573	EQUAL	UP	UP	E	3R	A	CDS	10	NU	NA
Alg10	Alg10-PA	FBgn0052076	10.8846	10.9372	9.14797	EQUAL	UP	UP	D	3L	A	CDS	10	NU	0
Alg11	Alg11-PA	NA	8.38669	7.59379	7.32936	UP	UP	UP	D	3L	A	CDS	2	MIT	NA
Alg11	Alg11-PB	NA	8.38669	7.59379	7.32936	UP	UP	UP	D	3L	A	CDS	2	MIT	NA
Alg12	Alg12-PA	NA	7.54557	7.72123	7.75743	DOWN	DOWN	EQUAL	E	3R	A	CDS	11	NU	NA
Alg13	Alg13-PA	NA	5.90785	5.10437	4.90823	UP	UP	EQUAL	E	3R	A	CDS	2	MIT	NA
Alg14	Alg14-PA	NA	7.85728	7.42796	6.61146	UP	UP	UP	A	X	X	CDS	1	MIT	NA
Alg2	Alg2-PA	NA	8.42616	8.17612	7.39197	UP	UP	UP	D	3L	A	CDS	10	NU	NA
Alg3	Alg3-PA	NA	10.122	10.0747	9.23015	EQUAL	UP	UP	C	2R	A	CDS	10	NU	NA
Alg7	Alg7-PA	NA	9.25193	8.82503	7.55672	UP	UP	UP	B	2L	A	CDS	1	MIT	NA
Alg9	Alg9-PA	NA	8.03178	7.84896	7.12282	EQUAL	UP	UP	E	3R	A	CDS	10	NU	NA
Alh	Alh-PA	FBgn0261238	3.22859	4.09114	2.32624	EQUAL	UP	UP	E	3R	A	CDS	6	MEI	0
Alh	Alh-PB	FBgn0261238	0	0	0	EQUAL	EQUAL	EQUAL	E	3R	A	CDS	13	NS	0
Alh	Alh-PD	FBgn0261238	4.17337	3.37577	2.53593	EQUAL	UP	UP	E	3R	A	CDS	1	MIT	0
Alh	Alh-PF	FBgn0261238	0	0	0	EQUAL	EQUAL	EQUAL	E	3R	A	CDS	13	NS	0
Alh	Alh-PH	FBgn0261238	0	0	0	EQUAL	EQUAL	EQUAL	E	3R	A	CDS	13	NS	0
Alh	Alh-PI	FBgn0261238	-1.92729	-1.91796	-1.90583	EQUAL	EQUAL	EQUAL	E	3R	A	CDS	13	NS	0
Alh	Alh-PJ	FBgn0261238	9.12955	9.13564	9.66911	EQUAL	DOWN	DOWN	E	3R	A	CDS	8	PM	0
Alh	Alh-PK	FBgn0261238	3.88209	5.03159	2.66802	EQUAL	UP	UP	E	3R	A	CDS	6	MEI	0
Alh	Alh-PL	FBgn0261238	5.55987	4.9283	6.71707	EQUAL	EQUAL	EQUAL	E	3R	A	CDS	13	NS	0
Alh	Alh-PM	FBgn0261238	0	0	0	EQUAL	EQUAL	EQUAL	E	3R	A	CDS	13	NS	0
Alh	Alh-PN	FBgn0261238	2.11174	1.97124	2.13044	EQUAL	EQUAL	EQUAL	E	3R	A	CDS	13	NS	0
Alh	Alh-PO	FBgn0261238	0	0	0	EQUAL	EQUAL	EQUAL	E	3R	A	CDS	13	NS	0
Alh	Alh-PP	FBgn0261238	2.56849	2.25045	2.92159	EQUAL	EQUAL	EQUAL	E	3R	A	CDS	13	NS	0
alien	alien-PA	FBgn0013746	8.99298	8.53339	7.42471	UP	UP	UP	B	2L	A	CDS	1	MIT	0
alien	alien-PB	FBgn0013746	8.99298	8.53339	7.42471	UP	UP	UP	B	2L	A	CDS	1	MIT	0
alien	alien-PD	FBgn0013746	8.99298	8.53339	7.42471	UP	UP	UP	B	2L	A	CDS	1	MIT	0
alien	alien-PE	FBgn0013746	8.99298	8.53339	7.42471	UP	UP	UP	B	2L	A	CDS	1	MIT	0
ALiX	ALiX-PA	FBgn0086346	11.0295	11.0798	11.0975	EQUAL	EQUAL	EQUAL	E	3R	A	CDS	13	NS	0
Alk	Alk-PA	FBgn0040505	2.07591	2.12909	2.26554	EQUAL	EQUAL	EQUAL	C	2R	A	CDS	13	NS	0
Alk	Alk-PB	FBgn0040505	2.07591	2.12909	2.26554	EQUAL	EQUAL	EQUAL	C	2R	A	CDS	13	NS	0
AlkB	AlkB-PA	FBgn0065035	6.19799	5.53449	4.81252	UP	UP	UP	A	X	X	CDS	1	MIT	0
AlkB	AlkB-PB	FBgn0065035	6.19799	5.53449	4.81252	UP	UP	UP	A	X	X	CDS	1	MIT	0
Alp1	Alp1-PA	FBgn0037083	3.81445	3.77352	4.0102	EQUAL	EQUAL	EQUAL	D	3L	A	CDS	13	NS	0
Alp1	Alp1-PB	FBgn0037083	-1.0652	-1.065	-0.871377	EQUAL	EQUAL	EQUAL	D	3L	A	CDS	13	NS	0
Alp10	Alp10-PA	NA	2.73407	2.59242	2.75706	EQUAL	EQUAL	EQUAL	D	3L	A	CDS	13	NS	NA
Alp11	Alp11-PA	NA	9.66194	10.7149	10.8106	DOWN	DOWN	EQUAL	A	X	X	CDS	11	NU	NA
Alp12	Alp12-PA	NA	4.36678	4.3094	4.39566	EQUAL	EQUAL	EQUAL	B	2L	A	CDS	13	NS	NA
Alp12	Alp12-PB	NA	4.36678	4.3094	4.39566	EQUAL	EQUAL	EQUAL	B	2L	A	CDS	13	NS	NA
Alp12	Alp12-PC	NA	4.36678	4.3094	4.39566	EQUAL	EQUAL	EQUAL	B	2L	A	CDS	13	NS	NA
Alp12	Alp12-PD	NA	4.36678	4.3094	4.39566	EQUAL	EQUAL	EQUAL	B	2L	A	CDS	13	NS	NA
Alp12	Alp12-PE	NA	4.36678	4.3094	4.39566	EQUAL	EQUAL	EQUAL	B	2L	A	CDS	13	NS	NA
Alp13	Alp13-PB	NA	1.95722	2.3332	2.30613	EQUAL	EQUAL	EQUAL	E	3R	A	CDS	13	NS	NA
Alp2	Alp2-PA	FBgn0034711	2.57281	1.90721	1.85323	EQUAL	UP	EQUAL	C	2R	A	CDS	2	MIT	4
Alp4	Alp4-PA	FBgn0016123	5.97357	5.89362	6.94625	EQUAL	DOWN	DOWN	E	3R	A	CDS	8	PM	0
Alp4	Alp4-PB	FBgn0016123	4.5825	4.67367	6.40851	EQUAL	DOWN	DOWN	E	3R	A	CDS	8	PM	0
Alp5	Alp5-PA	NA	1.05032	1.14767	1.23608	EQUAL	EQUAL	EQUAL	E	3R	A	CDS	13	NS	NA
Alp6	Alp6-PA	NA	-1.9246	-1.91211	-1.91716	EQUAL	EQUAL	EQUAL	C	2R	A	CDS	13	NS	NA
Alp7	Alp7-PA	NA	-0.504496	-0.409921	-0.429913	EQUAL	EQUAL	EQUAL	C	2R	A	CDS	13	NS	NA
Alp8	Alp8-PA	NA	1.40004	1.21321	1.26858	EQUAL	EQUAL	EQUAL	C	2R	A	CDS	13	NS	NA
Alp8	Alp8-PB	NA	1.40004	1.21321	1.26858	EQUAL	EQUAL	EQUAL	C	2R	A	CDS	13	NS	NA
Alp9	Alp9-PA	NA	0.78156	0.741526	0.917525	EQUAL	EQUAL	EQUAL	D	3L	A	CDS	13	NS	NA
Alp9	Alp9-PB	NA	0.78156	0.741526	0.917525	EQUAL	EQUAL	EQUAL	D	3L	A	CDS	13	NS	NA
alph	alph-PA	FBgn0086361	9.39798	10.0266	10.1752	DOWN	DOWN	EQUAL	E	3R	A	CDS	11	NU	0
alph	alph-PB	FBgn0086361	8.02452	8.52143	8.31189	EQUAL	EQUAL	EQUAL	E	3R	A	CDS	13	NS	0
alph	alph-PC	FBgn0086361	9.39798	10.0266	10.1752	DOWN	DOWN	EQUAL	E	3R	A	CDS	11	NU	0
alph	alph-PD	FBgn0086361	9.39798	10.0266	10.1752	DOWN	DOWN	EQUAL	E	3R	A	CDS	11	NU	0
alph	alph-PE	FBgn0086361	8.09327	7.23009	6.68389	EQUAL	UP	EQUAL	E	3R	A	CDS	1	MIT	0
alph	alph-PF	FBgn0086361	4.01009	4.89544	5.12698	DOWN	DOWN	EQUAL	E	3R	A	CDS	7	PM	0
alpha-Cat	alpha-Cat-PA	FBgn0010215	10.5199	10.3445	9.8825	EQUAL	UP	UP	D	3L	A	CDS	10	NU	0
alpha-Cat	alpha-Cat-PB	FBgn0010215	0	0	0	EQUAL	EQUAL	EQUAL	D	3L	A	CDS	13	NS	0
alpha-Catr	alpha-Catr-PA	NA	6.01695	6.36703	5.58143	EQUAL	EQUAL	UP	C	2R	A	CDS	6	MEI	NA
alpha-Catr	alpha-Catr-PC	NA	1.26645	0.719701	0.734658	EQUAL	EQUAL	EQUAL	C	2R	A	CDS	13	NS	NA
alpha-Est1	alpha-Est1-PA	FBgn0015568	6.5856	5.8117	7.08522	UP	DOWN	DOWN	E	3R	A	CDS	9	PM	1
alpha-Est10	alpha-Est10-PB	FBgn0015569	0.708351	1.2573	0.724683	EQUAL	EQUAL	EQUAL	E	3R	A	CDS	13	NS	0
alpha-Est10	alpha-Est10-PC	FBgn0015569	6.92994	7.94076	6.68005	DOWN	EQUAL	UP	E	3R	A	CDS	4	MEI	0
alpha-Est10	alpha-Est10-PD	FBgn0015569	9.05764	9.93232	9.08943	DOWN	EQUAL	UP	E	3R	A	CDS	4	MEI	0
alpha-Est2	alpha-Est2-PA	FBgn0015570	2.49563	1.86855	1.87165	UP	UP	EQUAL	E	3R	A	CDS	2	MIT	0
alpha-Est2	alpha-Est2-PB	FBgn0015570	2.49563	1.86855	1.87165	UP	UP	EQUAL	E	3R	A	CDS	2	MIT	0
alpha-Est3	alpha-Est3-PA	FBgn0015571	9.98557	10.7015	11.8588	DOWN	DOWN	DOWN	E	3R	A	CDS	8	PM	0
alpha-Est3	alpha-Est3-PB	FBgn0015571	9.98557	10.7015	11.8588	DOWN	DOWN	DOWN	E	3R	A	CDS	8	PM	0
alpha-Est3	alpha-Est3-PC	FBgn0015571	0	0	0	EQUAL	EQUAL	EQUAL	E	3R	A	CDS	13	NS	0
alpha-Est3	alpha-Est3-PD	FBgn0015571	9.98557	10.7015	11.8588	DOWN	DOWN	DOWN	E	3R	A	CDS	8	PM	0
alpha-Est4	alpha-Est4-PA	FBgn0015572	5.96743	5.94908	6.47957	EQUAL	DOWN	DOWN	E	3R	A	CDS	8	PM	0
alpha-Est5	alpha-Est5-PA	FBgn0261393	7.93163	7.23904	6.10291	EQUAL	EQUAL	EQUAL	E	3R	A	CDS	13	NS	0
alpha-Est5	alpha-Est5-PB	FBgn0261393	4.06119	5.8827	5.63659	EQUAL	EQUAL	EQUAL	E	3R	A	CDS	13	NS	0
alpha-Est6	alpha-Est6-PA	FBgn0015574	11.0659	11.7666	11.4933	DOWN	DOWN	UP	E	3R	A	CDS	5	MEI	0
alpha-Est7	alpha-Est7-PA	FBgn0015575	6.62491	5.77114	5.2159	UP	UP	EQUAL	E	3R	A	CDS	2	MIT	0
alpha-Est8	alpha-Est8-PA	FBgn0015576	4.94061	5.02885	6.31257	EQUAL	DOWN	DOWN	E	3R	A	CDS	8	PM	0
alpha-Est9	alpha-Est9-PC	FBgn0015577	3.15772	2.91645	2.8144	EQUAL	EQUAL	EQUAL	E	3R	A	CDS	13	NS	0
alpha-Est9	alpha-Est9-PD	FBgn0015577	4.87729	5.78517	4.66833	EQUAL	EQUAL	EQUAL	E	3R	A	CDS	13	NS	0
alpha-Man-Ia	alpha-Man-Ia-PH	FBgn0259170	3.94479	3.93712	2.96371	EQUAL	UP	UP	A	X	X	CDS	10	NU	0
alpha-Man-Ia	alpha-Man-Ia-PI	FBgn0259170	4.11023	3.98281	5.44066	EQUAL	DOWN	DOWN	A	X	X	CDS	8	PM	0
alpha-Man-Ia	alpha-Man-Ia-PJ	FBgn0259170	3.94479	3.93712	2.96371	EQUAL	UP	UP	A	X	X	CDS	10	NU	0
alpha-Man-Ia	alpha-Man-Ia-PK	FBgn0259170	2.94387	2.93767	2.95768	EQUAL	EQUAL	EQUAL	A	X	X	CDS	13	NS	0
alpha-Man-Ia	alpha-Man-Ia-PL	FBgn0259170	3.94479	3.93712	2.96371	EQUAL	UP	UP	A	X	X	CDS	10	NU	0
alpha-Man-Ia	alpha-Man-Ia-PM	FBgn0259170	3.94479	3.93712	2.96371	EQUAL	UP	UP	A	X	X	CDS	10	NU	0
alpha-Man-Ia	alpha-Man-Ia-PN	FBgn0259170	3.94479	3.93712	2.96371	EQUAL	UP	UP	A	X	X	CDS	10	NU	0
alpha-Man-Ia	alpha-Man-Ia-PO	FBgn0259170	3.94479	3.93712	2.96371	EQUAL	UP	UP	A	X	X	CDS	10	NU	0
alpha-Man-Ia	alpha-Man-Ia-PP	FBgn0259170	2.94387	2.93767	2.95768	EQUAL	EQUAL	EQUAL	A	X	X	CDS	13	NS	0
alpha-Man-Ib	alpha-Man-Ib-PA	FBgn0039634	9.29994	9.69965	9.35119	DOWN	EQUAL	UP	E	3R	A	CDS	4	MEI	0
alpha-Man-Ic	alpha-Man-Ic-PA	FBgn0051202	4.09755	4.36319	3.39942	EQUAL	UP	UP	E	3R	A	CDS	6	MEI	1
alpha-Man-IIa	alpha-Man-IIa-PA	FBgn0011740	8.91608	7.71137	8.1083	EQUAL	EQUAL	EQUAL	E	3R	A	CDS	13	NS	0
alpha-Man-IIa	alpha-Man-IIa-PB	FBgn0011740	6.14614	8.54136	4.5802	EQUAL	UP	UP	E	3R	A	CDS	4	MEI	0
alpha-Man-IIb	alpha-Man-IIb-PA	FBgn0026616	1.37696	1.32318	1.48706	EQUAL	EQUAL	EQUAL	E	3R	A	CDS	13	NS	0
alpha-Man-IIb	alpha-Man-IIb-PB	FBgn0026616	1.37696	1.32318	1.48706	EQUAL	EQUAL	EQUAL	E	3R	A	CDS	13	NS	0
alpha-Man-IIb	alpha-Man-IIb-PC	FBgn0026616	1.37696	1.32318	1.48706	EQUAL	EQUAL	EQUAL	E	3R	A	CDS	13	NS	0
alpha-PheRS	alpha-PheRS-PA	FBgn0030007	9.52613	8.83034	7.68	UP	UP	UP	A	X	X	CDS	1	MIT	0
alpha-Spec	alpha-Spec-PA	FBgn0250789	10.4928	9.48868	9.98388	UP	UP	EQUAL	D	3L	A	CDS	3	MIT	0
alpha-Spec	alpha-Spec-PB	FBgn0250789	1.44811	1.13035	1.02634	EQUAL	EQUAL	EQUAL	D	3L	A	CDS	13	NS	0
alpha-Spec	alpha-Spec-PC	FBgn0250789	6.51002	4.89226	4.68152	EQUAL	EQUAL	EQUAL	D	3L	A	CDS	13	NS	0
alpha-Spec	alpha-Spec-PD	FBgn0250789	5.79501	4.53406	5.44366	EQUAL	EQUAL	EQUAL	D	3L	A	CDS	13	NS	0
alpha4GT1	alpha4GT1-PA	FBgn0031491	8.92441	8.74943	8.15454	EQUAL	UP	UP	B	2L	A	CDS	10	NU	0
alpha4GT2	alpha4GT2-PB	NA	2.07975	2.1657	1.7861	EQUAL	UP	UP	E	3R	A	CDS	6	MEI	NA
alphaCOP	alphaCOP-PA	FBgn0025725	8.57137	8.00433	7.63539	UP	UP	UP	D	3L	A	CDS	1	MIT	0
alphaCOP	alphaCOP-PB	FBgn0025725	8.57137	8.00433	7.63539	UP	UP	UP	D	3L	A	CDS	1	MIT	0
alphaKap4	alphaKap4-PA	FBgn0035657	11.0254	12.0914	12.9154	DOWN	DOWN	DOWN	D	3L	A	CDS	7	PM	4
alphaSnap	alphaSnap-PA	FBgn0250791	10.7304	10.5085	10.3483	UP	UP	UP	D	3L	A	CDS	1	MIT	0
alphaTry	alphaTry-PA	FBgn0003863	0.252793	0.298919	0.161115	EQUAL	EQUAL	EQUAL	C	2R	A	CDS	13	NS	0
alphaTub67C	alphaTub67C-PA	FBgn0087040	1.89828	1.86593	1.76407	EQUAL	EQUAL	EQUAL	D	3L	A	CDS	13	NS	0
alphaTub84B	alphaTub84B-PA	FBgn0003884	15.1964	15.5532	16.0274	DOWN	DOWN	DOWN	E	3R	A	CDS	7	PM	0
alphaTub84D	alphaTub84D-PA	FBgn0003885	12.5985	13.029	14.1254	DOWN	DOWN	DOWN	E	3R	A	CDS	8	PM	4
alphaTub85E	alphaTub85E-PA	FBgn0003886	8.49132	9.45689	10.9262	DOWN	DOWN	DOWN	E	3R	A	CDS	8	PM	4
Alr	Alr-PA	FBgn0031068	8.62164	6.62023	8.73919	EQUAL	EQUAL	EQUAL	A	X	X	CDS	13	NS	0
Alr	Alr-PB	FBgn0031068	9.59307	10.2587	10.9963	DOWN	DOWN	DOWN	A	X	X	CDS	7	PM	0
alrm	alrm-PA	FBgn0039332	-0.711627	-0.692481	-0.666595	EQUAL	EQUAL	EQUAL	E	3R	A	CDS	13	NS	0
Als2	Als2-PA	FBgn0037116	8.88792	9.01429	8.21807	EQUAL	UP	UP	D	3L	A	CDS	6	MEI	0
alt	alt-PA	FBgn0038535	5.38069	4.68037	5.40191	UP	EQUAL	DOWN	E	3R	A	CDS	12	NU	0
alt	alt-PB	FBgn0038535	5.38069	4.68037	5.40191	UP	EQUAL	DOWN	E	3R	A	CDS	12	NU	0
alt	alt-PD	FBgn0038535	5.38069	4.68037	5.40191	UP	EQUAL	DOWN	E	3R	A	CDS	12	NU	0
alt	alt-PE	FBgn0038535	5.38069	4.68037	5.40191	UP	EQUAL	DOWN	E	3R	A	CDS	12	NU	0
alt	alt-PF	FBgn0038535	5.38069	4.68037	5.40191	UP	EQUAL	DOWN	E	3R	A	CDS	12	NU	0
alt	alt-PG	FBgn0038535	8.34614	8.48092	9.29433	EQUAL	DOWN	DOWN	E	3R	A	CDS	8	PM	0
alt	alt-PH	FBgn0038535	5.38069	4.68037	5.40191	UP	EQUAL	DOWN	E	3R	A	CDS	12	NU	0
alt	alt-PI	FBgn0038535	8.34614	8.48092	9.29433	EQUAL	DOWN	DOWN	E	3R	A	CDS	8	PM	0
aly	aly-PA	FBgn0004372	9.28239	9.05113	7.35692	UP	UP	UP	D	3L	A	CDS	10	NU	0
aly	aly-PB	FBgn0004372	9.28239	9.05113	7.35692	UP	UP	UP	D	3L	A	CDS	10	NU	0
Ama	Ama-PA	FBgn0000071	2.16552	1.69605	1.60857	UP	UP	EQUAL	E	3R	A	CDS	2	MIT	0
Ama	Ama-PB	FBgn0000071	0	0	0	EQUAL	EQUAL	EQUAL	E	3R	A	CDS	13	NS	0
Ama	Ama-PC	FBgn0000071	2.16552	1.69605	1.60857	UP	UP	EQUAL	E	3R	A	CDS	2	MIT	0
Amacr	Amacr-PA	FBgn0032881	4.48917	4.12027	4.00732	EQUAL	UP	EQUAL	B	2L	A	CDS	2	MIT	NA
Amacr	Amacr-PB	FBgn0032881	4.48917	4.12027	4.00732	EQUAL	UP	EQUAL	B	2L	A	CDS	2	MIT	NA
amd	amd-PA	FBgn0000075	4.91961	4.96968	5.24489	EQUAL	EQUAL	EQUAL	B	2L	A	CDS	13	NS	0
amd	amd-PB	FBgn0000075	3.52301	3.71485	3.21598	EQUAL	EQUAL	EQUAL	B	2L	A	CDS	13	NS	0
amn	amn-PA	FBgn0086782	1.39304	1.32458	1.47602	EQUAL	EQUAL	EQUAL	A	X	X	CDS	13	NS	0
Amnionless	Amnionless-PA	FBgn0025686	2.48123	2.70764	2.63068	EQUAL	EQUAL	EQUAL	B	2L	A	CDS	13	NS	0
Amnionless	Amnionless-PB	FBgn0025686	2.48123	2.70764	2.63068	EQUAL	EQUAL	EQUAL	B	2L	A	CDS	13	NS	0
amon	amon-PA	FBgn0023179	4.15125	4.30932	4.81895	EQUAL	DOWN	DOWN	E	3R	A	CDS	8	PM	0
amos	amos-PA	FBgn0003270	0.172745	0.0157616	-0.0159831	EQUAL	EQUAL	EQUAL	B	2L	A	CDS	13	NS	0
AMPdeam	AMPdeam-PC	FBgn0052626	6.05777	6.17235	6.24215	EQUAL	EQUAL	EQUAL	A	X	X	CDS	13	NS	0
AMPdeam	AMPdeam-PE	FBgn0052626	7.09658	7.12819	5.72776	EQUAL	UP	UP	A	X	X	CDS	10	NU	0
AMPdeam	AMPdeam-PF	FBgn0052626	9.73593	9.21776	10.4467	UP	DOWN	DOWN	A	X	X	CDS	9	PM	0
AMPdeam	AMPdeam-PG	FBgn0052626	0	0	0	EQUAL	EQUAL	EQUAL	A	X	X	CDS	13	NS	0
AMPdeam	AMPdeam-PH	FBgn0052626	8.88964	10.2178	10.0739	DOWN	DOWN	EQUAL	A	X	X	CDS	11	NU	0
AMPdeam	AMPdeam-PI	FBgn0052626	0.901745	0.694485	1.01632	EQUAL	EQUAL	EQUAL	A	X	X	CDS	13	NS	0
AMPdeam	AMPdeam-PJ	FBgn0052626	0	0	0	EQUAL	EQUAL	EQUAL	A	X	X	CDS	13	NS	0
AMPdeam	AMPdeam-PK	FBgn0052626	8.40978	9.75407	9.55817	DOWN	DOWN	EQUAL	A	X	X	CDS	5	MEI	0
AMPdeam	AMPdeam-PL	FBgn0052626	6.32553	6.84889	5.73108	DOWN	UP	UP	A	X	X	CDS	6	MEI	0
Amph	Amph-PA	FBgn0027356	7.10277	7.01865	6.82567	EQUAL	EQUAL	EQUAL	C	2R	A	CDS	13	NS	0
Amph	Amph-PB	FBgn0027356	8.62608	8.75518	8.6948	EQUAL	EQUAL	EQUAL	C	2R	A	CDS	13	NS	0
Amph	Amph-PC	FBgn0027356	3.10974	3.02426	3.15828	EQUAL	EQUAL	EQUAL	C	2R	A	CDS	13	NS	0
AMPKalpha	AMPKalpha-PA	FBgn0023169	6.8609	7.22031	6.71748	DOWN	EQUAL	UP	A	X	X	CDS	4	MEI	0
AMPKalpha	AMPKalpha-PB	FBgn0023169	6.8609	7.22031	6.71748	DOWN	EQUAL	UP	A	X	X	CDS	4	MEI	0
AMPKalpha	AMPKalpha-PC	FBgn0023169	6.8609	7.22031	6.71748	DOWN	EQUAL	UP	A	X	X	CDS	4	MEI	0
Amt	Amt-PB	FBgn0038309	3.36562	3.67837	3.12148	EQUAL	EQUAL	UP	E	3R	A	CDS	13	NS	0
Amun	Amun-PA	FBgn0030328	5.7372	5.3748	4.71936	UP	UP	UP	A	X	X	CDS	1	MIT	0
Amun	Amun-PB	FBgn0030328	5.7372	5.3748	4.71936	UP	UP	UP	A	X	X	CDS	1	MIT	0
Amun	Amun-PC	FBgn0030328	5.7372	5.3748	4.71936	UP	UP	UP	A	X	X	CDS	1	MIT	0
Amun	Amun-PD	FBgn0030328	5.7372	5.3748	4.71936	UP	UP	UP	A	X	X	CDS	1	MIT	0
Amun	Amun-PE	FBgn0030328	5.7372	5.3748	4.71936	UP	UP	UP	A	X	X	CDS	1	MIT	0
Amun	Amun-PF	FBgn0030328	5.7372	5.3748	4.71936	UP	UP	UP	A	X	X	CDS	1	MIT	0
Amun	Amun-PG	FBgn0030328	5.7372	5.3748	4.71936	UP	UP	UP	A	X	X	CDS	1	MIT	0
Amun	Amun-PH	FBgn0030328	5.7372	5.3748	4.71936	UP	UP	UP	A	X	X	CDS	1	MIT	0
Amun	Amun-PI	FBgn0030328	5.7372	5.3748	4.71936	UP	UP	UP	A	X	X	CDS	1	MIT	0
Amun	Amun-PJ	FBgn0030328	5.7372	5.3748	4.71936	UP	UP	UP	A	X	X	CDS	1	MIT	0
Amun	Amun-PK	FBgn0030328	5.7372	5.3748	4.71936	UP	UP	UP	A	X	X	CDS	1	MIT	0
Amun	Amun-PL	FBgn0030328	5.7372	5.3748	4.71936	UP	UP	UP	A	X	X	CDS	1	MIT	0
amx	amx-PA	FBgn0000077	2.58455	2.38624	2.5379	EQUAL	EQUAL	EQUAL	A	X	X	CDS	13	NS	0
amx	amx-PB	FBgn0000077	2.58455	2.38624	2.5379	EQUAL	EQUAL	EQUAL	A	X	X	CDS	13	NS	0
Amy-d	Amy-d-PA	FBgn0000078	9.7198	8.17272	10.3723	UP	EQUAL	DOWN	C	2R	A	CDS	9	PM	1
Amy-p	Amy-p-PA	FBgn0000079	11.5069	9.68865	11.7856	UP	EQUAL	DOWN	C	2R	A	CDS	9	PM	0
Amy-p	Amy-p-PB	FBgn0000079	11.5069	9.68865	11.7856	UP	EQUAL	DOWN	C	2R	A	CDS	9	PM	0
Amyrel	Amyrel-PA	FBgn0020506	4.44776	5.30319	5.23409	DOWN	DOWN	EQUAL	C	2R	A	CDS	11	NU	0
ana	ana-PA	FBgn0011746	5.42102	6.11532	7.40562	EQUAL	DOWN	DOWN	C	2R	A	CDS	8	PM	0
ana	ana-PB	FBgn0011746	3.88371	3.14942	5.92736	EQUAL	EQUAL	EQUAL	C	2R	A	CDS	13	NS	0
ana	ana-PC	FBgn0011746	5.82282	6.68845	7.82466	DOWN	DOWN	DOWN	C	2R	A	CDS	8	PM	0
ana1	ana1-PA	FBgn0262167	9.80232	10.359	9.76357	DOWN	EQUAL	UP	E	3R	A	CDS	4	MEI	0
ana1	ana1-PC	FBgn0262167	9.80232	10.359	9.76357	DOWN	EQUAL	UP	E	3R	A	CDS	4	MEI	0
ana2	ana2-PA	FBgn0027513	8.91435	9.46158	8.69346	DOWN	EQUAL	UP	C	2R	A	CDS	4	MEI	0
ana2	ana2-PB	FBgn0027513	9.16191	9.58226	8.20377	DOWN	UP	UP	C	2R	A	CDS	6	MEI	0
ana3	ana3-PA	FBgn0266111	10.0428	10.2677	8.71178	DOWN	UP	UP	C	2R	A	CDS	6	MEI	0
Ance-2	Ance-2-PA	FBgn0032535	3.52696	4.07525	4.40371	DOWN	DOWN	EQUAL	B	2L	A	CDS	7	PM	0
Ance-3	Ance-3-PB	FBgn0032536	2.95355	3.60527	2.92773	DOWN	EQUAL	UP	B	2L	A	CDS	4	MEI	0
Ance-3	Ance-3-PC	FBgn0032536	2.95355	3.60527	2.92773	DOWN	EQUAL	UP	B	2L	A	CDS	4	MEI	0
Ance-4	Ance-4-PA	FBgn0033366	4.28516	1.98578	2.44679	UP	EQUAL	EQUAL	C	2R	A	CDS	2	MIT	0
Ance-4	Ance-4-PB	FBgn0033366	4.32291	2.54619	2.74531	UP	EQUAL	EQUAL	C	2R	A	CDS	2	MIT	0
Ance-5	Ance-5-PA	FBgn0035076	4.88295	4.38106	4.91941	EQUAL	EQUAL	EQUAL	C	2R	A	CDS	13	NS	0
Ance	Ance-PA	FBgn0012037	8.64298	9.38176	10.1348	DOWN	DOWN	DOWN	B	2L	A	CDS	7	PM	0
Ance	Ance-PB	FBgn0012037	8.64298	9.38176	10.1348	DOWN	DOWN	DOWN	B	2L	A	CDS	7	PM	0
Ance	Ance-PC	FBgn0012037	8.64298	9.38176	10.1348	DOWN	DOWN	DOWN	B	2L	A	CDS	7	PM	0
anchor	anchor-PA	NA	6.573	5.99736	4.88676	EQUAL	EQUAL	EQUAL	D	3L	A	CDS	13	NS	NA
anchor	anchor-PB	NA	7.01226	7.1264	6.33284	EQUAL	EQUAL	EQUAL	D	3L	A	CDS	13	NS	NA
Andorra	Andorra-PA	FBgn0030898	7.92056	8.39547	9.65215	DOWN	DOWN	DOWN	A	X	X	CDS	8	PM	0
angel	angel-PA	FBgn0016762	8.69709	8.17078	8.57717	UP	EQUAL	DOWN	C	2R	A	CDS	3	MIT	0
Ank	Ank-PB	FBgn0011747	8.51982	8.60303	8.15425	EQUAL	UP	UP	F	4	4	CDS	6	MEI	0
Ank	Ank-PC	FBgn0011747	8.51982	8.60303	8.15425	EQUAL	UP	UP	F	4	4	CDS	6	MEI	0
Ank	Ank-PD	FBgn0011747	8.51982	8.60303	8.15425	EQUAL	UP	UP	F	4	4	CDS	6	MEI	0
Ank	Ank-PE	FBgn0011747	8.51982	8.60303	8.15425	EQUAL	UP	UP	F	4	4	CDS	6	MEI	0
Ank2	Ank2-PAA	FBgn0261788	6.85343	7.67292	6.01641	EQUAL	EQUAL	EQUAL	D	3L	A	CDS	13	NS	0
Ank2	Ank2-PE	FBgn0261788	0	0	0	EQUAL	EQUAL	EQUAL	D	3L	A	CDS	13	NS	0
Ank2	Ank2-PF	FBgn0261788	0	0	0	EQUAL	EQUAL	EQUAL	D	3L	A	CDS	13	NS	0
Ank2	Ank2-PG	FBgn0261788	-0.405727	-0.250773	-0.402104	EQUAL	EQUAL	EQUAL	D	3L	A	CDS	13	NS	0
Ank2	Ank2-PJ	FBgn0261788	-0.299173	-0.45425	-0.450862	EQUAL	EQUAL	EQUAL	D	3L	A	CDS	13	NS	0
Ank2	Ank2-PK	FBgn0261788	0	0	0	EQUAL	EQUAL	EQUAL	D	3L	A	CDS	13	NS	0
Ank2	Ank2-PL	FBgn0261788	7.7032	8.38282	7.97719	DOWN	EQUAL	EQUAL	D	3L	A	CDS	5	MEI	0
Ank2	Ank2-PM	FBgn0261788	8.05785	9.60167	9.10033	DOWN	DOWN	EQUAL	D	3L	A	CDS	5	MEI	0
Ank2	Ank2-PN	FBgn0261788	-0.0854306	-0.211689	-0.244362	EQUAL	EQUAL	EQUAL	D	3L	A	CDS	13	NS	0
Ank2	Ank2-PP	FBgn0261788	-0.0638314	-0.220723	-0.217064	EQUAL	EQUAL	EQUAL	D	3L	A	CDS	13	NS	0
Ank2	Ank2-PQ	FBgn0261788	0	0	0	EQUAL	EQUAL	EQUAL	D	3L	A	CDS	13	NS	0
Ank2	Ank2-PR	FBgn0261788	0	0	0	EQUAL	EQUAL	EQUAL	D	3L	A	CDS	13	NS	0
Ank2	Ank2-PS	FBgn0261788	1.15248	1.65632	0.920466	EQUAL	EQUAL	EQUAL	D	3L	A	CDS	13	NS	0
Ank2	Ank2-PT	FBgn0261788	6.09838	5.50845	6.69165	EQUAL	EQUAL	EQUAL	D	3L	A	CDS	13	NS	0
Ank2	Ank2-PU	FBgn0261788	4.19197	1.80144	2.99307	UP	EQUAL	EQUAL	D	3L	A	CDS	13	NS	0
Ank2	Ank2-PV	FBgn0261788	0	0	0	EQUAL	EQUAL	EQUAL	D	3L	A	CDS	13	NS	0
Ank2	Ank2-PW	FBgn0261788	0	0	0	EQUAL	EQUAL	EQUAL	D	3L	A	CDS	13	NS	0
Ank2	Ank2-PX	FBgn0261788	6.27901	6.53013	6.60545	EQUAL	EQUAL	EQUAL	D	3L	A	CDS	13	NS	0
Ank2	Ank2-PY	FBgn0261788	1.94616	2.85007	1.41878	EQUAL	EQUAL	EQUAL	D	3L	A	CDS	13	NS	0
Ank2	Ank2-PZ	FBgn0261788	0	0	0	EQUAL	EQUAL	EQUAL	D	3L	A	CDS	13	NS	0
Ankle2	Ankle2-PD	FBgn0028343	7.47375	7.3917	6.3964	EQUAL	UP	UP	A	X	X	CDS	10	NU	0
Ankle2	Ankle2-PE	FBgn0028343	7.47375	7.3917	6.3964	EQUAL	UP	UP	A	X	X	CDS	10	NU	0
Ankle2	Ankle2-PF	FBgn0028343	7.20315	4.39298	4.11125	EQUAL	EQUAL	EQUAL	A	X	X	CDS	13	NS	0
Ankle2	Ankle2-PG	FBgn0028343	4.51754	3.86681	2.45736	EQUAL	UP	UP	A	X	X	CDS	13	NS	0
anne	anne-PA	NA	0.676993	0.528497	1.0557	EQUAL	EQUAL	EQUAL	F	4	4	CDS	13	NS	NA
anne	anne-PB	NA	0.676993	0.528497	1.0557	EQUAL	EQUAL	EQUAL	F	4	4	CDS	13	NS	NA
anne	anne-PC	NA	0	0	0	EQUAL	EQUAL	EQUAL	F	4	4	CDS	13	NS	NA
anne	anne-PD	NA	-0.412904	-0.5034	-0.38443	EQUAL	EQUAL	EQUAL	F	4	4	CDS	13	NS	NA
anne	anne-PE	NA	0	0	0	EQUAL	EQUAL	EQUAL	F	4	4	CDS	13	NS	NA
anne	anne-PF	NA	0	0	0	EQUAL	EQUAL	EQUAL	F	4	4	CDS	13	NS	NA
anne	anne-PG	NA	0.920308	1.92526	0.971028	EQUAL	EQUAL	EQUAL	F	4	4	CDS	13	NS	NA
anne	anne-PH	NA	7.14944	6.47237	7.23224	UP	EQUAL	DOWN	F	4	4	CDS	12	NU	NA
anne	anne-PI	NA	6.92246	6.03987	6.78696	EQUAL	EQUAL	EQUAL	F	4	4	CDS	13	NS	NA
anox	anox-PA	NA	8.85727	8.78197	9.55836	EQUAL	DOWN	DOWN	A	X	X	CDS	8	PM	NA
anox	anox-PB	NA	8.85727	8.78197	9.55836	EQUAL	DOWN	DOWN	A	X	X	CDS	8	PM	NA
Anp	Anp-PA	FBgn0000094	1.58384	1.80074	1.79618	EQUAL	EQUAL	EQUAL	E	3R	A	CDS	13	NS	3
Anp	Anp-PB	FBgn0000094	1.58384	1.80074	1.79618	EQUAL	EQUAL	EQUAL	E	3R	A	CDS	13	NS	3
Ant2	Ant2-PA	FBgn0025111	11.3096	11.8592	12.5647	DOWN	DOWN	DOWN	A	X	X	CDS	7	PM	0
Ant2	Ant2-PB	FBgn0025111	11.3096	11.8592	12.5647	DOWN	DOWN	DOWN	A	X	X	CDS	7	PM	0
Ant2	Ant2-PC	FBgn0025111	11.3096	11.8592	12.5647	DOWN	DOWN	DOWN	A	X	X	CDS	7	PM	0
antdh	antdh-PA	FBgn0026268	5.40068	5.65005	5.21081	EQUAL	EQUAL	UP	A	X	X	CDS	13	NS	0
Antp	Antp-PD	FBgn0260642	2.00062	2.19849	2.68245	EQUAL	EQUAL	EQUAL	E	3R	A	CDS	13	NS	0
Antp	Antp-PE	FBgn0260642	0.709364	0.365788	0.370935	EQUAL	EQUAL	EQUAL	E	3R	A	CDS	13	NS	0
Antp	Antp-PF	FBgn0260642	0.709364	0.365788	0.370935	EQUAL	EQUAL	EQUAL	E	3R	A	CDS	13	NS	0
Antp	Antp-PG	FBgn0260642	2.17152	2.97169	3.22371	DOWN	DOWN	EQUAL	E	3R	A	CDS	7	PM	0
Antp	Antp-PH	FBgn0260642	0	0	0	EQUAL	EQUAL	EQUAL	E	3R	A	CDS	13	NS	0
Antp	Antp-PI	FBgn0260642	0.106258	-0.00408141	0.260343	EQUAL	EQUAL	EQUAL	E	3R	A	CDS	13	NS	0
Antp	Antp-PJ	FBgn0260642	0.106258	-0.00408141	0.260343	EQUAL	EQUAL	EQUAL	E	3R	A	CDS	13	NS	0
Antp	Antp-PK	FBgn0260642	2.17152	2.97169	3.22371	DOWN	DOWN	EQUAL	E	3R	A	CDS	7	PM	0
Antp	Antp-PL	FBgn0260642	0.106258	-0.00408141	0.260343	EQUAL	EQUAL	EQUAL	E	3R	A	CDS	13	NS	0
Antp	Antp-PM	FBgn0260642	0.106258	-0.00408141	0.260343	EQUAL	EQUAL	EQUAL	E	3R	A	CDS	13	NS	0
Antp	Antp-PN	FBgn0260642	2.00062	2.19849	2.68245	EQUAL	EQUAL	EQUAL	E	3R	A	CDS	13	NS	0
Antp	Antp-PO	FBgn0260642	0.709364	0.365788	0.370935	EQUAL	EQUAL	EQUAL	E	3R	A	CDS	13	NS	0
antr	antr-PA	FBgn0050488	1.17086	1.15874	0.988457	EQUAL	EQUAL	EQUAL	C	2R	A	CDS	13	NS	0
antr	antr-PB	FBgn0050488	-0.997539	-1.09013	-1.07106	EQUAL	EQUAL	EQUAL	C	2R	A	CDS	13	NS	0
AnxB10	AnxB10-PA	FBgn0000084	7.30775	7.70832	8.57291	DOWN	DOWN	DOWN	A	X	X	CDS	8	PM	0
AnxB10	AnxB10-PB	FBgn0000084	7.11037	7.09202	8.59618	EQUAL	DOWN	DOWN	A	X	X	CDS	8	PM	0
AnxB11	AnxB11-PA	FBgn0030749	2.88309	3.08265	3.11522	EQUAL	EQUAL	EQUAL	A	X	X	CDS	13	NS	0
AnxB11	AnxB11-PB	FBgn0030749	3.44157	3.5443	3.70405	EQUAL	EQUAL	EQUAL	A	X	X	CDS	13	NS	0
AnxB11	AnxB11-PC	FBgn0030749	2.88309	3.08265	3.11522	EQUAL	EQUAL	EQUAL	A	X	X	CDS	13	NS	0
AnxB11	AnxB11-PD	FBgn0030749	4.78379	3.79635	5.38164	UP	EQUAL	DOWN	A	X	X	CDS	9	PM	0
AnxB11	AnxB11-PE	FBgn0030749	3.44157	3.5443	3.70405	EQUAL	EQUAL	EQUAL	A	X	X	CDS	13	NS	0
AnxB11	AnxB11-PF	FBgn0030749	2.88309	3.08265	3.11522	EQUAL	EQUAL	EQUAL	A	X	X	CDS	13	NS	0
AnxB11	AnxB11-PG	FBgn0030749	3.44157	3.5443	3.70405	EQUAL	EQUAL	EQUAL	A	X	X	CDS	13	NS	0
AnxB9	AnxB9-PA	FBgn0000083	7.54045	6.05868	8.74471	EQUAL	EQUAL	EQUAL	E	3R	A	CDS	13	NS	0
AnxB9	AnxB9-PB	FBgn0000083	7.31022	7.02542	7.03174	EQUAL	EQUAL	EQUAL	E	3R	A	CDS	13	NS	0
AnxB9	AnxB9-PC	FBgn0000083	6.02903	5.66044	6.48048	EQUAL	EQUAL	DOWN	E	3R	A	CDS	9	PM	0
AnxB9	AnxB9-PD	FBgn0000083	7.31022	7.02542	7.03174	EQUAL	EQUAL	EQUAL	E	3R	A	CDS	13	NS	0
AnxB9	AnxB9-PE	FBgn0000083	6.02903	5.66044	6.48048	EQUAL	EQUAL	DOWN	E	3R	A	CDS	9	PM	0
AnxB9	AnxB9-PF	FBgn0000083	6.02903	5.66044	6.48048	EQUAL	EQUAL	DOWN	E	3R	A	CDS	9	PM	0
aop	aop-PA	FBgn0000097	3.27577	2.9908	3.10374	EQUAL	EQUAL	EQUAL	B	2L	A	CDS	13	NS	0
aop	aop-PB	FBgn0000097	3.27577	2.9908	3.10374	EQUAL	EQUAL	EQUAL	B	2L	A	CDS	13	NS	0
aop	aop-PC	FBgn0000097	3.27577	2.9908	3.10374	EQUAL	EQUAL	EQUAL	B	2L	A	CDS	13	NS	0
aop	aop-PD	FBgn0000097	3.27577	2.9908	3.10374	EQUAL	EQUAL	EQUAL	B	2L	A	CDS	13	NS	0
aop	aop-PE	FBgn0000097	3.27577	2.9908	3.10374	EQUAL	EQUAL	EQUAL	B	2L	A	CDS	13	NS	0
aos	aos-PA	FBgn0004569	4.0008	4.03425	3.91099	EQUAL	EQUAL	EQUAL	D	3L	A	CDS	13	NS	0
Aos1	Aos1-PA	FBgn0029512	10.6748	9.99931	8.54237	UP	UP	UP	E	3R	A	CDS	1	MIT	0
AOX1	AOX1-PA	FBgn0267408	9.59159	9.65518	10.4028	EQUAL	DOWN	DOWN	E	3R	A	CDS	8	PM	0
AOX2	AOX2-PC	FBgn0038348	6.81363	7.74143	7.21634	DOWN	DOWN	UP	E	3R	A	CDS	5	MEI	0
AOX3	AOX3-PA	FBgn0038349	8.85912	8.97937	9.07158	EQUAL	EQUAL	EQUAL	E	3R	A	CDS	13	NS	0
AOX3	AOX3-PB	FBgn0038349	8.85912	8.97937	9.07158	EQUAL	EQUAL	EQUAL	E	3R	A	CDS	13	NS	0
AOX4	AOX4-PA	FBgn0038350	5.07947	6.19675	6.48308	DOWN	DOWN	EQUAL	E	3R	A	CDS	11	NU	NA
AP-1-2beta	AP-1-2beta-PA	FBgn0010380	9.38571	8.96925	8.6582	UP	UP	UP	A	X	X	CDS	1	MIT	0
AP-1gamma	AP-1gamma-PA	FBgn0030089	5.57339	5.67269	5.23383	EQUAL	UP	UP	A	X	X	CDS	6	MEI	0
AP-1gamma	AP-1gamma-PB	FBgn0030089	1.72501	0.912682	0.945171	EQUAL	EQUAL	EQUAL	A	X	X	CDS	13	NS	0
AP-1gamma	AP-1gamma-PC	FBgn0030089	-0.387668	-0.547475	-0.543937	EQUAL	EQUAL	EQUAL	A	X	X	CDS	13	NS	0
AP-1gamma	AP-1gamma-PD	FBgn0030089	0	0	0	EQUAL	EQUAL	EQUAL	A	X	X	CDS	13	NS	0
AP-1gamma	AP-1gamma-PE	FBgn0030089	5.57339	5.67269	5.23383	EQUAL	UP	UP	A	X	X	CDS	6	MEI	0
AP-1gamma	AP-1gamma-PF	FBgn0030089	5.57339	5.67269	5.23383	EQUAL	UP	UP	A	X	X	CDS	6	MEI	0
AP-1gamma	AP-1gamma-PG	FBgn0030089	5.57339	5.67269	5.23383	EQUAL	UP	UP	A	X	X	CDS	6	MEI	0
AP-1gamma	AP-1gamma-PH	FBgn0030089	-0.387668	-0.547475	-0.543937	EQUAL	EQUAL	EQUAL	A	X	X	CDS	13	NS	0
AP-1gamma	AP-1gamma-PI	FBgn0030089	5.57339	5.67269	5.23383	EQUAL	UP	UP	A	X	X	CDS	6	MEI	0
AP-1mu	AP-1mu-PA	FBgn0024833	10.0143	10.125	9.6272	DOWN	UP	UP	E	3R	A	CDS	6	MEI	0
AP-1sigma	AP-1sigma-PA	FBgn0039132	8.18904	7.91143	7.42831	EQUAL	UP	UP	E	3R	A	CDS	1	MIT	0
AP-1sigma	AP-1sigma-PB	FBgn0039132	4.83043	4.50678	4.56397	EQUAL	EQUAL	EQUAL	E	3R	A	CDS	13	NS	0
AP-1sigma	AP-1sigma-PC	FBgn0039132	4.83043	4.50678	4.56397	EQUAL	EQUAL	EQUAL	E	3R	A	CDS	13	NS	0
AP-1sigma	AP-1sigma-PD	FBgn0039132	-0.288728	-0.132888	-0.284948	EQUAL	EQUAL	EQUAL	E	3R	A	CDS	13	NS	0
AP-2alpha	AP-2alpha-PA	FBgn0264855	8.16392	8.20759	7.35802	EQUAL	UP	UP	B	2L	A	CDS	10	NU	0
AP-2alpha	AP-2alpha-PB	FBgn0264855	2.28254	3.01428	1.86173	EQUAL	EQUAL	EQUAL	B	2L	A	CDS	13	NS	0
AP-2mu	AP-2mu-PA	FBgn0263351	8.38232	8.92585	8.29603	DOWN	EQUAL	UP	E	3R	A	CDS	4	MEI	0
AP-2mu	AP-2mu-PB	FBgn0263351	8.38232	8.92585	8.29603	DOWN	EQUAL	UP	E	3R	A	CDS	4	MEI	0
AP-2mu	AP-2mu-PC	FBgn0263351	8.38232	8.92585	8.29603	DOWN	EQUAL	UP	E	3R	A	CDS	4	MEI	0
AP-2sigma	AP-2sigma-PA	FBgn0043012	8.15469	7.21038	7.26121	UP	UP	EQUAL	E	3R	A	CDS	2	MIT	0
ap	ap-PA	FBgn0000099	7.97676	8.84936	8.46285	DOWN	DOWN	UP	C	2R	A	CDS	5	MEI	0
ap	ap-PB	FBgn0000099	6.01029	6.14704	5.85787	EQUAL	EQUAL	EQUAL	C	2R	A	CDS	13	NS	0
ap	ap-PC	FBgn0000099	0.53206	0.264847	0.275093	EQUAL	EQUAL	EQUAL	C	2R	A	CDS	13	NS	0
ap	ap-PE	FBgn0000099	6.01029	6.14704	5.85787	EQUAL	EQUAL	EQUAL	C	2R	A	CDS	13	NS	0
Apc	Apc-PA	FBgn0015589	8.29342	8.83229	7.70887	DOWN	UP	UP	E	3R	A	CDS	6	MEI	0
Apc	Apc-PB	FBgn0015589	8.29342	8.83229	7.70887	DOWN	UP	UP	E	3R	A	CDS	6	MEI	0
Apc	Apc-PC	FBgn0015589	0	0	0	EQUAL	EQUAL	EQUAL	E	3R	A	CDS	13	NS	0
APC10	APC10-PA	FBgn0034231	8.72921	8.40714	8.25596	UP	UP	EQUAL	C	2R	A	CDS	1	MIT	0
Apc2	Apc2-PA	FBgn0026598	4.31468	5.75545	3.80025	EQUAL	EQUAL	EQUAL	E	3R	A	CDS	13	NS	0
Apc2	Apc2-PB	FBgn0026598	7.61773	5.21687	7.66201	EQUAL	EQUAL	EQUAL	E	3R	A	CDS	13	NS	0
Apc2	Apc2-PC	FBgn0026598	4.31468	5.75545	3.80025	EQUAL	EQUAL	EQUAL	E	3R	A	CDS	13	NS	0
APC4	APC4-PA	FBgn0052707	8.16897	8.20371	4.44806	EQUAL	UP	UP	A	X	X	CDS	10	NU	0
APC4	APC4-PC	FBgn0052707	6.93825	7.85055	6.97376	EQUAL	EQUAL	EQUAL	A	X	X	CDS	13	NS	0
APC7	APC7-PA	FBgn0029879	0	0	0	EQUAL	EQUAL	EQUAL	A	X	X	CDS	13	NS	0
APC7	APC7-PB	FBgn0029879	1.57731	1.44135	1.30528	EQUAL	EQUAL	EQUAL	A	X	X	CDS	13	NS	0
ApepP	ApepP-PA	FBgn0026150	9.58713	9.45594	8.5925	EQUAL	UP	UP	B	2L	A	CDS	10	NU	0
ApepP	ApepP-PB	FBgn0026150	9.58713	9.45594	8.5925	EQUAL	UP	UP	B	2L	A	CDS	10	NU	0
Apf	Apf-PA	FBgn0051713	7.48119	6.46516	6.47184	UP	UP	EQUAL	B	2L	A	CDS	2	MIT	0
aph-1	aph-1-PA	FBgn0031458	8.86333	8.38713	8.17972	UP	UP	EQUAL	B	2L	A	CDS	2	MIT	0
aph-1	aph-1-PB	FBgn0031458	8.86333	8.38713	8.17972	UP	UP	EQUAL	B	2L	A	CDS	2	MIT	0
aPKC	aPKC-PA	FBgn0261854	4.80311	5.03208	4.104	EQUAL	UP	UP	C	2R	A	CDS	6	MEI	0
aPKC	aPKC-PB	FBgn0261854	-2.17957	-2.18212	-2.17877	EQUAL	EQUAL	EQUAL	C	2R	A	CDS	13	NS	0
aPKC	aPKC-PC	FBgn0261854	4.80311	5.03208	4.104	EQUAL	UP	UP	C	2R	A	CDS	6	MEI	0
aPKC	aPKC-PD	FBgn0261854	0.80313	1.07443	0.688958	EQUAL	EQUAL	EQUAL	C	2R	A	CDS	13	NS	0
aPKC	aPKC-PE	FBgn0261854	-0.869835	-0.978621	-0.960169	EQUAL	EQUAL	EQUAL	C	2R	A	CDS	13	NS	0
aPKC	aPKC-PF	FBgn0261854	0	0	0	EQUAL	EQUAL	EQUAL	C	2R	A	CDS	13	NS	0
aPKC	aPKC-PG	FBgn0261854	3.46025	3.15281	2.61814	EQUAL	UP	UP	C	2R	A	CDS	1	MIT	0
aPKC	aPKC-PI	FBgn0261854	0	0	0	EQUAL	EQUAL	EQUAL	C	2R	A	CDS	13	NS	0
aPKC	aPKC-PJ	FBgn0261854	0	0	0	EQUAL	EQUAL	EQUAL	C	2R	A	CDS	13	NS	0
aPKC	aPKC-PK	FBgn0261854	-0.775726	-0.625991	-0.758707	EQUAL	EQUAL	EQUAL	C	2R	A	CDS	13	NS	0
aPKC	aPKC-PL	FBgn0261854	8.32214	7.83259	7.56614	UP	UP	EQUAL	C	2R	A	CDS	1	MIT	0
aPKC	aPKC-PM	FBgn0261854	8.65388	8.11228	7.635	UP	UP	UP	C	2R	A	CDS	1	MIT	0
Apl	Apl-PA	NA	11.3844	12.2695	12.2966	DOWN	DOWN	EQUAL	D	3L	A	CDS	11	NU	NA
Apl	Apl-PB	NA	9.27238	9.79325	10.3569	DOWN	DOWN	DOWN	D	3L	A	CDS	7	PM	NA
Apl	Apl-PC	NA	9.27238	9.79325	10.3569	DOWN	DOWN	DOWN	D	3L	A	CDS	7	PM	NA
Aplip1	Aplip1-PA	FBgn0040281	3.82559	3.23268	2.94143	EQUAL	EQUAL	EQUAL	D	3L	A	CDS	13	NS	0
Aplip1	Aplip1-PB	FBgn0040281	4.48931	2.52082	2.24314	EQUAL	UP	EQUAL	D	3L	A	CDS	2	MIT	0
apn	apn-PA	NA	2.326	2.23844	2.61705	EQUAL	EQUAL	DOWN	E	3R	A	CDS	13	NS	NA
apolpp	apolpp-PA	FBgn0087002	8.06971	7.61946	8.47068	EQUAL	EQUAL	EQUAL	F	4	4	CDS	13	NS	0
apolpp	apolpp-PB	FBgn0087002	8.06971	7.61946	8.47068	EQUAL	EQUAL	EQUAL	F	4	4	CDS	13	NS	0
apolpp	apolpp-PC	FBgn0087002	8.06971	7.61946	8.47068	EQUAL	EQUAL	EQUAL	F	4	4	CDS	13	NS	0
apolpp	apolpp-PD	FBgn0087002	8.06971	7.61946	8.47068	EQUAL	EQUAL	EQUAL	F	4	4	CDS	13	NS	0
Apoltp	Apoltp-PC	FBgn0032136	9.87465	11.0813	11.1697	DOWN	DOWN	EQUAL	B	2L	A	CDS	11	NU	0
APP-BP1	APP-BP1-PA	FBgn0261112	10.5917	10.9504	11.4359	DOWN	DOWN	DOWN	D	3L	A	CDS	7	PM	0
APP-BP1	APP-BP1-PB	FBgn0261112	10.5917	10.9504	11.4359	DOWN	DOWN	DOWN	D	3L	A	CDS	7	PM	0
app	app-PH	FBgn0260941	5.78667	6.07585	6.54426	EQUAL	DOWN	DOWN	D	3L	A	CDS	7	PM	0
app	app-PI	FBgn0260941	5.78667	6.07585	6.54426	EQUAL	DOWN	DOWN	D	3L	A	CDS	7	PM	0
app	app-PJ	FBgn0260941	1.39588	1.39225	1.37359	EQUAL	EQUAL	EQUAL	D	3L	A	CDS	13	NS	0
app	app-PK	FBgn0260941	1.39588	1.39225	1.37359	EQUAL	EQUAL	EQUAL	D	3L	A	CDS	13	NS	0
app	app-PL	FBgn0260941	0	0	0	EQUAL	EQUAL	EQUAL	D	3L	A	CDS	13	NS	0
app	app-PM	FBgn0260941	0	0	0	EQUAL	EQUAL	EQUAL	D	3L	A	CDS	13	NS	0
app	app-PO	FBgn0260941	4.14099	5.65943	5.57293	EQUAL	EQUAL	EQUAL	D	3L	A	CDS	13	NS	0
app	app-PR	FBgn0260941	0	0	0	EQUAL	EQUAL	EQUAL	D	3L	A	CDS	13	NS	0
app	app-PS	FBgn0260941	7.95164	8.25346	8.52377	DOWN	DOWN	DOWN	D	3L	A	CDS	7	PM	0
app	app-PT	FBgn0260941	0	0	0	EQUAL	EQUAL	EQUAL	D	3L	A	CDS	13	NS	0
Appl	Appl-PA	FBgn0000108	-0.025133	0.15106	-0.0198058	EQUAL	EQUAL	EQUAL	A	X	X	CDS	13	NS	0
Appl	Appl-PB	FBgn0000108	3.44028	2.92244	3.16737	EQUAL	EQUAL	EQUAL	A	X	X	CDS	13	NS	0
Appl	Appl-PC	FBgn0000108	2.40239	2.11204	1.6728	EQUAL	EQUAL	EQUAL	A	X	X	CDS	13	NS	0
Appl	Appl-PD	FBgn0000108	1.80424	1.63114	2.15732	EQUAL	EQUAL	EQUAL	A	X	X	CDS	13	NS	0
Appl	Appl-PE	FBgn0000108	0.711982	1.23731	0.728551	EQUAL	EQUAL	EQUAL	A	X	X	CDS	13	NS	0
Appl	Appl-PF	FBgn0000108	1.52188	1.49374	1.46505	EQUAL	EQUAL	EQUAL	A	X	X	CDS	13	NS	0
Aprt	Aprt-PA	FBgn0000109	4.01574	3.67788	4.05216	UP	EQUAL	DOWN	D	3L	A	CDS	12	NU	0
Aprt	Aprt-PC	FBgn0000109	4.01574	3.67788	4.05216	UP	EQUAL	DOWN	D	3L	A	CDS	12	NU	0
Aprt	Aprt-PD	FBgn0000109	4.01574	3.67788	4.05216	UP	EQUAL	DOWN	D	3L	A	CDS	12	NU	0
Aps	Aps-PA	FBgn0036111	8.42493	8.25284	7.87768	EQUAL	UP	UP	D	3L	A	CDS	1	MIT	0
Aps	Aps-PB	FBgn0036111	8.42493	8.25284	7.87768	EQUAL	UP	UP	D	3L	A	CDS	1	MIT	0
Aps	Aps-PC	FBgn0036111	8.42493	8.25284	7.87768	EQUAL	UP	UP	D	3L	A	CDS	1	MIT	0
apt	apt-PA	FBgn0015903	5.06224	4.69762	2.71232	EQUAL	UP	UP	C	2R	A	CDS	10	NU	0
apt	apt-PB	FBgn0015903	0	0	0	EQUAL	EQUAL	EQUAL	C	2R	A	CDS	13	NS	0
apt	apt-PC	FBgn0015903	5.06224	4.69762	2.71232	EQUAL	UP	UP	C	2R	A	CDS	10	NU	0
apt	apt-PD	FBgn0015903	5.06224	4.69762	2.71232	EQUAL	UP	UP	C	2R	A	CDS	10	NU	0
apt	apt-PE	FBgn0015903	9.22969	8.83241	7.77403	EQUAL	UP	UP	C	2R	A	CDS	1	MIT	0
apt	apt-PF	FBgn0015903	7.2522	8.29811	5.59198	EQUAL	UP	UP	C	2R	A	CDS	4	MEI	0
Apt1	Apt1-PA	NA	9.59666	9.38003	8.10848	UP	UP	UP	D	3L	A	CDS	10	NU	NA
Apt1	Apt1-PB	NA	9.59666	9.38003	8.10848	UP	UP	UP	D	3L	A	CDS	10	NU	NA
Apt1	Apt1-PC	NA	9.59666	9.38003	8.10848	UP	UP	UP	D	3L	A	CDS	10	NU	NA
Apt1	Apt1-PD	NA	4.25698	3.26718	3.19008	EQUAL	EQUAL	EQUAL	D	3L	A	CDS	13	NS	NA
Apt1	Apt1-PE	NA	8.26138	7.60586	6.46364	UP	UP	UP	D	3L	A	CDS	1	MIT	NA
AQP	AQP-PA	FBgn0033807	3.13799	3.23291	3.23449	EQUAL	EQUAL	EQUAL	C	2R	A	CDS	13	NS	0
AQP	AQP-PB	FBgn0033807	8.16548	8.43593	6.89707	EQUAL	UP	UP	C	2R	A	CDS	6	MEI	0
aqrs	aqrs-PA	FBgn0039598	2.6085	2.68064	2.40603	EQUAL	EQUAL	EQUAL	E	3R	A	CDS	13	NS	0
aqz	aqz-PA	NA	8.51082	7.46048	7.46641	UP	UP	EQUAL	E	3R	A	CDS	2	MIT	NA
aqz	aqz-PB	NA	8.51082	7.46048	7.46641	UP	UP	EQUAL	E	3R	A	CDS	2	MIT	NA
aqz	aqz-PC	NA	8.51082	7.46048	7.46641	UP	UP	EQUAL	E	3R	A	CDS	2	MIT	NA
aqz	aqz-PD	NA	8.51082	7.46048	7.46641	UP	UP	EQUAL	E	3R	A	CDS	2	MIT	NA
ara	ara-PA	FBgn0015904	0	0	0	EQUAL	EQUAL	EQUAL	D	3L	A	CDS	13	NS	0
ara	ara-PB	FBgn0015904	1.59127	1.63835	1.75269	EQUAL	EQUAL	EQUAL	D	3L	A	CDS	13	NS	0
aralar1	aralar1-PA	FBgn0028646	0.923371	0.688853	1.13366	EQUAL	EQUAL	EQUAL	E	3R	A	CDS	13	NS	0
aralar1	aralar1-PB	FBgn0028646	4.38716	3.54824	4.67765	EQUAL	EQUAL	EQUAL	E	3R	A	CDS	13	NS	0
aralar1	aralar1-PC	FBgn0028646	0	0	0	EQUAL	EQUAL	EQUAL	E	3R	A	CDS	13	NS	0
aralar1	aralar1-PD	FBgn0028646	0.923371	0.688853	1.13366	EQUAL	EQUAL	EQUAL	E	3R	A	CDS	13	NS	0
aralar1	aralar1-PE	FBgn0028646	0	0	0	EQUAL	EQUAL	EQUAL	E	3R	A	CDS	13	NS	0
aralar1	aralar1-PF	FBgn0028646	6.69347	3.52821	2.62884	UP	UP	UP	E	3R	A	CDS	2	MIT	0
Arc1	Arc1-PA	FBgn0033926	8.873	7.99982	10.1682	UP	DOWN	DOWN	C	2R	A	CDS	9	PM	0
Arc2	Arc2-PA	FBgn0033928	4.4664	3.97624	4.90257	UP	DOWN	DOWN	C	2R	A	CDS	9	PM	0
Arc42	Arc42-PA	FBgn0038742	8.32425	8.03317	7.86283	UP	UP	EQUAL	E	3R	A	CDS	1	MIT	0
Archease	Archease-PA	FBgn0038893	6.27017	5.18717	5.56879	UP	UP	EQUAL	E	3R	A	CDS	3	MIT	0
Arf102F	Arf102F-PA	FBgn0013749	11.0504	10.7387	10.5306	UP	UP	UP	F	4	4	CDS	1	MIT	0
Arf102F	Arf102F-PB	FBgn0013749	11.0504	10.7387	10.5306	UP	UP	UP	F	4	4	CDS	1	MIT	0
Arf51F	Arf51F-PA	FBgn0013750	7.91314	7.95194	8.27105	EQUAL	DOWN	DOWN	C	2R	A	CDS	8	PM	0
Arf51F	Arf51F-PB	FBgn0013750	7.91314	7.95194	8.27105	EQUAL	DOWN	DOWN	C	2R	A	CDS	8	PM	0
Arf51F	Arf51F-PC	FBgn0013750	7.91314	7.95194	8.27105	EQUAL	DOWN	DOWN	C	2R	A	CDS	8	PM	0
Arf51F	Arf51F-PD	FBgn0013750	7.91314	7.95194	8.27105	EQUAL	DOWN	DOWN	C	2R	A	CDS	8	PM	0
Arf51F	Arf51F-PE	FBgn0013750	7.91314	7.95194	8.27105	EQUAL	DOWN	DOWN	C	2R	A	CDS	8	PM	0
Arf79F	Arf79F-PA	FBgn0010348	8.43533	7.8617	7.34437	UP	UP	UP	D	3L	A	CDS	1	MIT	0
Arf79F	Arf79F-PB	FBgn0010348	8.43533	7.8617	7.34437	UP	UP	UP	D	3L	A	CDS	1	MIT	0
Arf79F	Arf79F-PC	FBgn0010348	8.43533	7.8617	7.34437	UP	UP	UP	D	3L	A	CDS	1	MIT	0
Arf79F	Arf79F-PE	FBgn0010348	8.43533	7.8617	7.34437	UP	UP	UP	D	3L	A	CDS	1	MIT	0
Arf79F	Arf79F-PF	FBgn0010348	8.43533	7.8617	7.34437	UP	UP	UP	D	3L	A	CDS	1	MIT	0
Arf79F	Arf79F-PH	FBgn0010348	8.43533	7.8617	7.34437	UP	UP	UP	D	3L	A	CDS	1	MIT	0
Arf79F	Arf79F-PI	FBgn0010348	8.43533	7.8617	7.34437	UP	UP	UP	D	3L	A	CDS	1	MIT	0
Arf79F	Arf79F-PJ	FBgn0010348	8.43533	7.8617	7.34437	UP	UP	UP	D	3L	A	CDS	1	MIT	0
ArfGAP1	ArfGAP1-PA	FBgn0020655	9.2076	9.18219	9.11113	EQUAL	EQUAL	EQUAL	D	3L	A	CDS	13	NS	0
ArfGAP1	ArfGAP1-PB	FBgn0020655	7.26243	7.91344	7.55082	DOWN	EQUAL	EQUAL	D	3L	A	CDS	13	NS	0
ArfGAP3	ArfGAP3-PA	FBgn0037182	7.58299	7.84301	7.89839	EQUAL	EQUAL	EQUAL	D	3L	A	CDS	13	NS	0
ArfGAP3	ArfGAP3-PB	FBgn0037182	7.58299	7.84301	7.89839	EQUAL	EQUAL	EQUAL	D	3L	A	CDS	13	NS	0
ArfGAP3	ArfGAP3-PC	FBgn0037182	7.58299	7.84301	7.89839	EQUAL	EQUAL	EQUAL	D	3L	A	CDS	13	NS	0
ArfGAP3	ArfGAP3-PE	FBgn0037182	8.8585	8.80749	8.50163	EQUAL	EQUAL	EQUAL	D	3L	A	CDS	13	NS	0
ArfGAP3	ArfGAP3-PF	FBgn0037182	5.92594	6.59605	5.70935	EQUAL	EQUAL	EQUAL	D	3L	A	CDS	13	NS	0
ArfGAP3	ArfGAP3-PG	FBgn0037182	0.168902	0.391607	0.177145	EQUAL	EQUAL	EQUAL	D	3L	A	CDS	13	NS	0
ArfGAP3	ArfGAP3-PH	FBgn0037182	6.52969	6.74554	7.13225	EQUAL	EQUAL	EQUAL	D	3L	A	CDS	13	NS	0
Arfip	Arfip-PA	FBgn0037884	9.93545	10.3065	9.30806	DOWN	UP	UP	E	3R	A	CDS	6	MEI	0
Arfrp1	Arfrp1-PA	FBgn0030088	8.71507	8.99138	8.68248	DOWN	EQUAL	UP	A	X	X	CDS	4	MEI	0
arg	arg-PA	FBgn0023535	5.06924	3.66209	4.44187	UP	EQUAL	EQUAL	A	X	X	CDS	2	MIT	0
Argk	Argk-PA	FBgn0000116	10.0746	9.56978	7.88736	UP	UP	UP	D	3L	A	CDS	1	MIT	0
Argk	Argk-PB	FBgn0000116	8.82486	8.25897	6.21785	EQUAL	UP	UP	D	3L	A	CDS	1	MIT	0
Argk	Argk-PC	FBgn0000116	6.00423	6.69928	7.90142	DOWN	DOWN	DOWN	D	3L	A	CDS	8	PM	0
Argk	Argk-PD	FBgn0000116	10.8781	9.6067	9.33832	UP	UP	EQUAL	D	3L	A	CDS	2	MIT	0
Argk	Argk-PE	FBgn0000116	-0.483357	-0.326514	-0.47964	EQUAL	EQUAL	EQUAL	D	3L	A	CDS	13	NS	0
Argk	Argk-PG	FBgn0000116	10.8781	9.6067	9.33832	UP	UP	EQUAL	D	3L	A	CDS	2	MIT	0
Argk	Argk-PH	FBgn0000116	10.8781	9.6067	9.33832	UP	UP	EQUAL	D	3L	A	CDS	2	MIT	0
Argl	Argl-PB	NA	8.43474	8.47631	7.29924	EQUAL	UP	UP	B	2L	A	CDS	10	NU	NA
Argl	Argl-PC	NA	8.43474	8.47631	7.29924	EQUAL	UP	UP	B	2L	A	CDS	10	NU	NA
Argl	Argl-PD	NA	8.43474	8.47631	7.29924	EQUAL	UP	UP	B	2L	A	CDS	10	NU	NA
ArgRS-m	ArgRS-m-PA	FBgn0037526	5.4963	5.17509	4.88318	EQUAL	UP	EQUAL	E	3R	A	CDS	1	MIT	0
ArgRS-m	ArgRS-m-PB	FBgn0037526	5.4963	5.17509	4.88318	EQUAL	UP	EQUAL	E	3R	A	CDS	1	MIT	0
ArgRS	ArgRS-PA	FBgn0027093	9.64533	9.28589	7.23836	UP	UP	UP	A	X	X	CDS	10	NU	0
ari-1	ari-1-PA	FBgn0017418	5.89435	5.51179	4.34528	UP	UP	UP	A	X	X	CDS	1	MIT	0
ari-1	ari-1-PB	FBgn0017418	5.89435	5.51179	4.34528	UP	UP	UP	A	X	X	CDS	1	MIT	0
ari-1	ari-1-PC	FBgn0017418	5.89435	5.51179	4.34528	UP	UP	UP	A	X	X	CDS	1	MIT	0
ari-1	ari-1-PD	FBgn0017418	5.89435	5.51179	4.34528	UP	UP	UP	A	X	X	CDS	1	MIT	0
ari-1	ari-1-PE	FBgn0017418	5.89435	5.51179	4.34528	UP	UP	UP	A	X	X	CDS	1	MIT	0
ari-1	ari-1-PF	FBgn0017418	5.89435	5.51179	4.34528	UP	UP	UP	A	X	X	CDS	1	MIT	0
ari-2	ari-2-PA	FBgn0025186	8.70697	8.62178	8.37519	EQUAL	UP	UP	C	2R	A	CDS	10	NU	0
Arl1	Arl1-PA	FBgn0000115	9.0389	8.31871	8.15025	UP	UP	EQUAL	D	3L	A	CDS	2	MIT	0
Arl2	Arl2-PA	FBgn0004908	10.3334	9.90922	10.0036	UP	UP	EQUAL	E	3R	A	CDS	2	MIT	0
Arl4	Arl4-PA	FBgn0039889	11.027	10.9187	10.2083	EQUAL	UP	UP	F	4	4	CDS	10	NU	0
Arl4	Arl4-PB	FBgn0039889	6.57664	5.65457	4.32227	EQUAL	EQUAL	EQUAL	F	4	4	CDS	13	NS	0
Arl4	Arl4-PC	FBgn0039889	3.11907	2.87039	2.69249	EQUAL	EQUAL	EQUAL	F	4	4	CDS	13	NS	0
Arl5	Arl5-PA	FBgn0035866	8.24557	7.66503	7.44805	UP	UP	EQUAL	D	3L	A	CDS	2	MIT	0
Arl6	Arl6-PA	FBgn0034446	2.65858	3.12323	2.08836	EQUAL	EQUAL	UP	C	2R	A	CDS	13	NS	0
Arl6	Arl6-PB	FBgn0034446	3.27508	2.97718	2.91574	EQUAL	EQUAL	EQUAL	C	2R	A	CDS	13	NS	0
Arl6IP1	Arl6IP1-PA	NA	10.0603	10.3234	10.4022	DOWN	DOWN	EQUAL	E	3R	A	CDS	11	NU	NA
Arl6IP1	Arl6IP1-PB	NA	10.0603	10.3234	10.4022	DOWN	DOWN	EQUAL	E	3R	A	CDS	11	NU	NA
Arl8	Arl8-PA	NA	7.6086	6.57213	6.10892	UP	UP	UP	E	3R	A	CDS	2	MIT	NA
Arl8	Arl8-PB	NA	7.6086	6.57213	6.10892	UP	UP	UP	E	3R	A	CDS	2	MIT	NA
Arl8	Arl8-PC	NA	7.6086	6.57213	6.10892	UP	UP	UP	E	3R	A	CDS	2	MIT	NA
arm	arm-PA	FBgn0000117	7.68469	7.54428	7.32187	EQUAL	UP	EQUAL	A	X	X	CDS	1	MIT	0
arm	arm-PB	FBgn0000117	7.68469	7.54428	7.32187	EQUAL	UP	EQUAL	A	X	X	CDS	1	MIT	0
arm	arm-PC	FBgn0000117	0.872841	0.888917	0.898191	EQUAL	EQUAL	EQUAL	A	X	X	CDS	13	NS	0
arm	arm-PD	FBgn0000117	7.68469	7.54428	7.32187	EQUAL	UP	EQUAL	A	X	X	CDS	1	MIT	0
arm	arm-PE	FBgn0000117	7.68469	7.54428	7.32187	EQUAL	UP	EQUAL	A	X	X	CDS	1	MIT	0
arm	arm-PF	FBgn0000117	7.68469	7.54428	7.32187	EQUAL	UP	EQUAL	A	X	X	CDS	1	MIT	0
armi	armi-PB	FBgn0041164	7.61324	8.41166	6.69769	DOWN	UP	UP	D	3L	A	CDS	6	MEI	0
armi	armi-PC	FBgn0041164	9.2623	7.40105	8.72483	EQUAL	EQUAL	EQUAL	D	3L	A	CDS	13	NS	0
armi	armi-PD	FBgn0041164	7.61324	8.41166	6.69769	DOWN	UP	UP	D	3L	A	CDS	6	MEI	0
Arp1	Arp1-PA	FBgn0011745	9.6734	9.10567	9.1979	UP	UP	EQUAL	E	3R	A	CDS	2	MIT	0
Arp10	Arp10-PA	FBgn0031050	7.02068	6.47278	6.18209	UP	UP	EQUAL	A	X	X	CDS	2	MIT	0
Arp10	Arp10-PB	FBgn0031050	7.02068	6.47278	6.18209	UP	UP	EQUAL	A	X	X	CDS	2	MIT	0
Arp2	Arp2-PA	FBgn0011742	8.12858	8.68609	8.73515	DOWN	DOWN	EQUAL	A	X	X	CDS	11	NU	0
Arp2	Arp2-PB	FBgn0011742	8.12858	8.68609	8.73515	DOWN	DOWN	EQUAL	A	X	X	CDS	11	NU	0
Arp2	Arp2-PC	FBgn0011742	6.69069	7.4443	7.57895	DOWN	DOWN	EQUAL	A	X	X	CDS	11	NU	0
Arp3	Arp3-PA	FBgn0262716	9.18283	8.6724	8.04466	UP	UP	UP	D	3L	A	CDS	1	MIT	0
Arp3	Arp3-PB	FBgn0262716	9.18283	8.6724	8.04466	UP	UP	UP	D	3L	A	CDS	1	MIT	0
Arp5	Arp5-PA	FBgn0038576	9.39845	9.76106	9.84	DOWN	DOWN	EQUAL	E	3R	A	CDS	11	NU	0
Arp5	Arp5-PB	FBgn0038576	9.39845	9.76106	9.84	DOWN	DOWN	EQUAL	E	3R	A	CDS	11	NU	0
Arp53D	Arp53D-PB	FBgn0011743	12.0119	12.3151	12.2847	DOWN	DOWN	EQUAL	C	2R	A	CDS	11	NU	0
Arp6	Arp6-PA	FBgn0011741	6.99461	6.44823	6.42165	UP	UP	EQUAL	A	X	X	CDS	2	MIT	0
Arp8	Arp8-PA	FBgn0030877	7.85152	7.97065	6.68048	EQUAL	UP	UP	A	X	X	CDS	10	NU	0
Arpc1	Arpc1-PA	FBgn0001961	10.1818	9.91891	9.98307	UP	UP	EQUAL	B	2L	A	CDS	2	MIT	0
Arpc1	Arpc1-PB	FBgn0001961	10.1818	9.91891	9.98307	UP	UP	EQUAL	B	2L	A	CDS	2	MIT	0
Arpc2	Arpc2-PA	FBgn0032859	9.955	9.83656	8.57851	UP	UP	UP	B	2L	A	CDS	10	NU	0
Arpc2	Arpc2-PB	FBgn0032859	9.955	9.83656	8.57851	UP	UP	UP	B	2L	A	CDS	10	NU	0
Arpc3A	Arpc3A-PC	FBgn0038369	9.62859	9.13434	8.98464	UP	UP	EQUAL	E	3R	A	CDS	2	MIT	0
Arpc3A	Arpc3A-PE	FBgn0038369	9.62859	9.13434	8.98464	UP	UP	EQUAL	E	3R	A	CDS	2	MIT	0
Arpc3B	Arpc3B-PA	FBgn0065032	6.01466	5.95895	6.7321	EQUAL	DOWN	DOWN	A	X	X	CDS	8	PM	0
Arpc3B	Arpc3B-PB	FBgn0065032	5.41748	5.34563	5.51323	EQUAL	EQUAL	EQUAL	A	X	X	CDS	13	NS	0
Arpc3B	Arpc3B-PC	FBgn0065032	5.41748	5.34563	5.51323	EQUAL	EQUAL	EQUAL	A	X	X	CDS	13	NS	0
Arpc4	Arpc4-PA	FBgn0031781	8.0274	7.09003	7.3468	UP	UP	EQUAL	B	2L	A	CDS	2	MIT	0
Arpc5	Arpc5-PA	FBgn0031437	9.11912	8.93801	9.2111	UP	EQUAL	DOWN	B	2L	A	CDS	12	NU	0
Arpc5	Arpc5-PB	FBgn0031437	9.11912	8.93801	9.2111	UP	EQUAL	DOWN	B	2L	A	CDS	12	NU	0
arr	arr-PA	FBgn0000119	9.24759	9.48873	8.24312	EQUAL	UP	UP	C	2R	A	CDS	6	MEI	0
Arr1	Arr1-PA	FBgn0000120	-1.03585	-0.935221	-1.01694	EQUAL	EQUAL	EQUAL	B	2L	A	CDS	13	NS	0
Arr1	Arr1-PB	FBgn0000120	-1.03585	-0.935221	-1.01694	EQUAL	EQUAL	EQUAL	B	2L	A	CDS	13	NS	0
Arr1	Arr1-PC	FBgn0000120	6.85032	7.86262	8.77976	DOWN	DOWN	DOWN	B	2L	A	CDS	7	PM	0
Arr2	Arr2-PA	FBgn0000121	0	0	0	EQUAL	EQUAL	EQUAL	D	3L	A	CDS	13	NS	0
Ars2	Ars2-PA	FBgn0033062	8.03935	7.45317	5.57343	EQUAL	UP	UP	C	2R	A	CDS	1	MIT	0
Ars2	Ars2-PC	FBgn0033062	8.03935	7.45317	5.57343	EQUAL	UP	UP	C	2R	A	CDS	1	MIT	0
Ars2	Ars2-PD	FBgn0033062	8.03935	7.45317	5.57343	EQUAL	UP	UP	C	2R	A	CDS	1	MIT	0
Ars2	Ars2-PE	FBgn0033062	6.31584	4.67926	4.26512	EQUAL	EQUAL	EQUAL	C	2R	A	CDS	13	NS	0
Ars2	Ars2-PF	FBgn0033062	2.85457	3.63046	2.39549	EQUAL	UP	UP	C	2R	A	CDS	4	MEI	0
Ars2	Ars2-PG	FBgn0033062	8.35835	6.82581	4.93843	EQUAL	UP	EQUAL	C	2R	A	CDS	13	NS	0
Art1	Art1-PA	FBgn0037834	9.78362	9.59442	9.26783	UP	UP	UP	E	3R	A	CDS	1	MIT	0
Art2	Art2-PA	FBgn0031592	8.25682	8.12432	6.6145	EQUAL	UP	UP	B	2L	A	CDS	10	NU	1
Art2	Art2-PB	FBgn0031592	8.25682	8.12432	6.6145	EQUAL	UP	UP	B	2L	A	CDS	10	NU	1
Art3	Art3-PA	FBgn0038306	8.46307	9.29407	9.67677	DOWN	DOWN	DOWN	E	3R	A	CDS	7	PM	0
Art3	Art3-PB	FBgn0038306	9.09924	8.42988	9.46574	UP	EQUAL	DOWN	E	3R	A	CDS	9	PM	0
Art4	Art4-PA	FBgn0037770	6.53776	6.08117	4.93317	UP	UP	UP	E	3R	A	CDS	1	MIT	0
Art4	Art4-PB	FBgn0037770	6.53776	6.08117	4.93317	UP	UP	UP	E	3R	A	CDS	1	MIT	0
Art6	Art6-PA	NA	9.27532	8.89499	6.73565	UP	UP	UP	E	3R	A	CDS	10	NU	NA
Art7	Art7-PB	FBgn0034817	8.85687	8.23338	7.92662	UP	UP	UP	C	2R	A	CDS	2	MIT	0
Art8	Art8-PA	FBgn0032329	8.53147	8.08043	7.90899	UP	UP	EQUAL	B	2L	A	CDS	2	MIT	0
Art9	Art9-PA	FBgn0038188	7.64498	7.86732	6.06071	DOWN	UP	UP	E	3R	A	CDS	6	MEI	0
Arts	Arts-PA	NA	8.23205	8.02238	8.25031	EQUAL	EQUAL	EQUAL	D	3L	A	CDS	13	NS	NA
Arts	Arts-PB	NA	6.30903	7.64616	6.1205	EQUAL	EQUAL	EQUAL	D	3L	A	CDS	13	NS	NA
aru	aru-PA	FBgn0029095	3.78626	4.66196	4.26757	EQUAL	EQUAL	EQUAL	B	2L	A	CDS	13	NS	0
aru	aru-PC	FBgn0029095	5.98831	6.74538	7.34254	DOWN	DOWN	DOWN	B	2L	A	CDS	7	PM	0
aru	aru-PD	FBgn0029095	5.98831	6.74538	7.34254	DOWN	DOWN	DOWN	B	2L	A	CDS	7	PM	0
Arv1	Arv1-PA	FBgn0052442	8.26805	7.98888	8.44979	UP	EQUAL	DOWN	D	3L	A	CDS	9	PM	0
Arv1	Arv1-PB	FBgn0052442	-0.556037	-0.68293	-0.671709	EQUAL	EQUAL	EQUAL	D	3L	A	CDS	13	NS	0
Arv1	Arv1-PC	FBgn0052442	0.816662	0.778254	0.727568	EQUAL	EQUAL	EQUAL	D	3L	A	CDS	13	NS	0
arx	arx-PA	FBgn0036826	8.4399	7.65625	6.77027	UP	UP	UP	D	3L	A	CDS	1	MIT	0
Asap	Asap-PB	FBgn0050372	8.32804	8.53834	7.7513	EQUAL	UP	UP	C	2R	A	CDS	6	MEI	0
Asap	Asap-PC	FBgn0050372	1.71062	0.96966	2.34588	EQUAL	EQUAL	EQUAL	C	2R	A	CDS	13	NS	0
Asap	Asap-PD	FBgn0050372	-0.484711	-0.659714	-0.655935	EQUAL	EQUAL	EQUAL	C	2R	A	CDS	13	NS	0
Asator	Asator-PD	FBgn0039908	7.21706	5.88762	5.56452	EQUAL	EQUAL	EQUAL	F	4	4	CDS	13	NS	0
Asator	Asator-PE	FBgn0039908	4.00334	4.08502	2.14934	EQUAL	UP	UP	F	4	4	CDS	13	NS	0
Asator	Asator-PF	FBgn0039908	-0.869835	-0.978621	-0.960169	EQUAL	EQUAL	EQUAL	F	4	4	CDS	13	NS	0
Asator	Asator-PG	FBgn0039908	7.18314	6.56915	6.50039	EQUAL	EQUAL	EQUAL	F	4	4	CDS	13	NS	0
Asator	Asator-PH	FBgn0039908	1.08836	1.49798	2.41612	EQUAL	EQUAL	EQUAL	F	4	4	CDS	13	NS	0
Asator	Asator-PI	FBgn0039908	4.49323	5.22294	5.86011	EQUAL	EQUAL	EQUAL	F	4	4	CDS	13	NS	0
Asator	Asator-PJ	FBgn0039908	0.3173	0.697774	0.264293	EQUAL	EQUAL	EQUAL	F	4	4	CDS	13	NS	0
Asator	Asator-PK	FBgn0039908	-1.07471	-0.979796	-1.05569	EQUAL	EQUAL	EQUAL	F	4	4	CDS	13	NS	0
Asator	Asator-PL	FBgn0039908	-1.07471	-0.979796	-1.05569	EQUAL	EQUAL	EQUAL	F	4	4	CDS	13	NS	0
Asciz	Asciz-PA	FBgn0035407	8.0051	7.87917	7.0015	EQUAL	UP	UP	D	3L	A	CDS	10	NU	0
Asciz	Asciz-PB	FBgn0035407	8.0051	7.87917	7.0015	EQUAL	UP	UP	D	3L	A	CDS	10	NU	0
ase	ase-PA	FBgn0000137	-1.93006	-1.92865	-1.88792	EQUAL	EQUAL	EQUAL	A	X	X	CDS	13	NS	0
asf1	asf1-PA	FBgn0029094	6.94126	6.21521	5.74021	UP	UP	UP	D	3L	A	CDS	1	MIT	0
asf1	asf1-PB	FBgn0029094	6.94126	6.21521	5.74021	UP	UP	UP	D	3L	A	CDS	1	MIT	0
ash1	ash1-PB	FBgn0005386	9.75506	10.2056	9.35997	DOWN	UP	UP	D	3L	A	CDS	6	MEI	0
ash1	ash1-PC	FBgn0005386	9.75506	10.2056	9.35997	DOWN	UP	UP	D	3L	A	CDS	6	MEI	0
ash2	ash2-PB	FBgn0000139	4.76624	2.57683	4.51104	UP	EQUAL	DOWN	E	3R	A	CDS	12	NU	0
ash2	ash2-PC	FBgn0000139	9.41789	9.65932	8.62161	DOWN	UP	UP	E	3R	A	CDS	6	MEI	0
ash2	ash2-PE	FBgn0000139	7.60204	6.29754	6.90682	UP	UP	DOWN	E	3R	A	CDS	3	MIT	0
Ask1	Ask1-PB	FBgn0014006	8.63558	7.56536	6.93419	UP	UP	UP	E	3R	A	CDS	2	MIT	0
Ask1	Ask1-PC	FBgn0014006	6.88612	7.81959	6.42751	DOWN	UP	UP	E	3R	A	CDS	4	MEI	0
asl	asl-PA	FBgn0261004	10.3328	11.1018	10.5008	DOWN	EQUAL	UP	E	3R	A	CDS	4	MEI	0
AsnRS-m	AsnRS-m-PA	FBgn0034177	6.86964	6.3968	5.83086	UP	UP	UP	C	2R	A	CDS	1	MIT	0
AsnRS	AsnRS-PA	FBgn0086443	9.9749	9.40533	7.7822	UP	UP	UP	B	2L	A	CDS	1	MIT	0
AsnRS	AsnRS-PB	FBgn0086443	9.9749	9.40533	7.7822	UP	UP	UP	B	2L	A	CDS	1	MIT	0
AsnS	AsnS-PA	FBgn0041607	5.67104	5.17144	6.13399	UP	EQUAL	DOWN	D	3L	A	CDS	9	PM	0
asp	asp-PA	FBgn0000140	10.1013	10.6657	9.74936	DOWN	UP	UP	E	3R	A	CDS	4	MEI	0
Asph	Asph-PA	FBgn0034075	8.87774	8.89449	7.58101	EQUAL	UP	UP	C	2R	A	CDS	10	NU	0
Asph	Asph-PB	FBgn0034075	-1.67811	-1.67613	-1.59878	EQUAL	EQUAL	EQUAL	C	2R	A	CDS	13	NS	0
Asph	Asph-PG	FBgn0034075	0	0	0	EQUAL	EQUAL	EQUAL	C	2R	A	CDS	13	NS	0
Asph	Asph-PH	FBgn0034075	0	0	0	EQUAL	EQUAL	EQUAL	C	2R	A	CDS	13	NS	0
Asph	Asph-PI	FBgn0034075	0	0	0	EQUAL	EQUAL	EQUAL	C	2R	A	CDS	13	NS	0
Asph	Asph-PJ	FBgn0034075	0	0	0	EQUAL	EQUAL	EQUAL	C	2R	A	CDS	13	NS	0
Asph	Asph-PK	FBgn0034075	0.191415	0.169449	0.061819	EQUAL	EQUAL	EQUAL	C	2R	A	CDS	13	NS	0
Asph	Asph-PL	FBgn0034075	4.52954	4.06852	4.98507	UP	DOWN	DOWN	C	2R	A	CDS	9	PM	0
ASPP	ASPP-PA	FBgn0034606	1.86104	2.11189	2.00471	EQUAL	EQUAL	EQUAL	C	2R	A	CDS	13	NS	0
ASPP	ASPP-PB	FBgn0034606	2.24297	2.10948	2.67939	EQUAL	EQUAL	EQUAL	C	2R	A	CDS	13	NS	0
ASPP	ASPP-PC	FBgn0034606	3.10941	2.62599	3.4501	EQUAL	EQUAL	EQUAL	C	2R	A	CDS	13	NS	0
AspRS-m	AspRS-m-PA	FBgn0051739	8.96406	9.08557	7.76306	EQUAL	UP	UP	B	2L	A	CDS	10	NU	0
AspRS-m	AspRS-m-PB	FBgn0051739	8.96406	9.08557	7.76306	EQUAL	UP	UP	B	2L	A	CDS	10	NU	0
AspRS-m	AspRS-m-PD	FBgn0051739	8.08137	9.0349	6.85439	DOWN	UP	UP	B	2L	A	CDS	4	MEI	0
AspRS	AspRS-PA	FBgn0002069	7.76269	7.49801	6.02446	EQUAL	UP	UP	C	2R	A	CDS	10	NU	0
AspRS	AspRS-PB	FBgn0002069	7.76269	7.49801	6.02446	EQUAL	UP	UP	C	2R	A	CDS	10	NU	0
AspRS	AspRS-PC	FBgn0002069	7.76269	7.49801	6.02446	EQUAL	UP	UP	C	2R	A	CDS	10	NU	0
asrij	asrij-PA	FBgn0034793	9.57696	9.11301	9.31141	UP	EQUAL	EQUAL	C	2R	A	CDS	3	MIT	0
asrij	asrij-PB	FBgn0034793	10.2681	9.87747	9.92359	UP	UP	EQUAL	C	2R	A	CDS	2	MIT	0
Ass	Ass-PA	NA	9.36166	10.0739	11.2174	DOWN	DOWN	DOWN	E	3R	A	CDS	8	PM	NA
Ass	Ass-PB	NA	9.36166	10.0739	11.2174	DOWN	DOWN	DOWN	E	3R	A	CDS	8	PM	NA
ast	ast-PA	FBgn0015905	8.983	9.23532	8.06863	DOWN	UP	UP	B	2L	A	CDS	6	MEI	0
AstA	AstA-PA	FBgn0015591	3.56798	3.45748	3.99228	EQUAL	DOWN	DOWN	E	3R	A	CDS	8	PM	0
AstA	AstA-PB	FBgn0015591	3.56798	3.45748	3.99228	EQUAL	DOWN	DOWN	E	3R	A	CDS	8	PM	0
AstA-R1	AstA-R1-PB	FBgn0266429	0.648869	0.560738	0.555071	EQUAL	EQUAL	EQUAL	A	X	X	CDS	13	NS	0
AstA-R1	AstA-R1-PD	FBgn0266429	0.648869	0.560738	0.555071	EQUAL	EQUAL	EQUAL	A	X	X	CDS	13	NS	0
AstA-R2	AstA-R2-PA	FBgn0039595	3.89695	4.44318	4.28361	EQUAL	EQUAL	EQUAL	E	3R	A	CDS	13	NS	0
AstA-R2	AstA-R2-PB	FBgn0039595	0.283339	0.0905984	0.0964632	EQUAL	EQUAL	EQUAL	E	3R	A	CDS	13	NS	0
AstA-R2	AstA-R2-PC	FBgn0039595	3.89695	4.44318	4.28361	EQUAL	EQUAL	EQUAL	E	3R	A	CDS	13	NS	0
AstC	AstC-PA	FBgn0032336	-0.840448	-0.821526	-0.866985	EQUAL	EQUAL	EQUAL	B	2L	A	CDS	13	NS	0
AstC	AstC-PB	FBgn0032336	-0.0927936	-0.125236	0.0691341	EQUAL	EQUAL	EQUAL	B	2L	A	CDS	13	NS	0
AstC-R1	AstC-R1-PA	FBgn0036790	2.71299	2.90858	2.61467	EQUAL	EQUAL	EQUAL	D	3L	A	CDS	13	NS	0
AstC-R2	AstC-R2-PB	FBgn0036789	0.086998	-0.0171679	-0.0630767	EQUAL	EQUAL	EQUAL	D	3L	A	CDS	13	NS	0
AstC-R2	AstC-R2-PD	FBgn0036789	-1.41571	-1.36596	-1.40041	EQUAL	EQUAL	EQUAL	D	3L	A	CDS	13	NS	0
AstC-R2	AstC-R2-PE	FBgn0036789	0.086998	-0.0171679	-0.0630767	EQUAL	EQUAL	EQUAL	D	3L	A	CDS	13	NS	0
AstC-R2	AstC-R2-PF	FBgn0036789	-0.882112	-0.755907	-0.864048	EQUAL	EQUAL	EQUAL	D	3L	A	CDS	13	NS	0
AstCC	AstCC-PB	FBgn0032337	2.57413	2.89603	3.14624	EQUAL	EQUAL	EQUAL	B	2L	A	CDS	13	NS	0
AstCC	AstCC-PC	FBgn0032337	3.9361	4.62553	5.71675	EQUAL	DOWN	EQUAL	B	2L	A	CDS	8	PM	0
asun	asun-PA	FBgn0020407	7.71599	7.78264	7.5372	EQUAL	UP	UP	E	3R	A	CDS	6	MEI	0
Asx	Asx-PA	FBgn0261823	9.56	9.15602	8.85711	UP	UP	UP	C	2R	A	CDS	1	MIT	0
Asx	Asx-PB	FBgn0261823	1.35109	1.51337	1.07627	EQUAL	EQUAL	EQUAL	C	2R	A	CDS	13	NS	0
Asx	Asx-PC	FBgn0261823	1.5997	2.31281	3.66272	DOWN	DOWN	EQUAL	C	2R	A	CDS	13	NS	0
Asx	Asx-PD	FBgn0261823	2.48596	2.82686	2.53591	EQUAL	EQUAL	EQUAL	C	2R	A	CDS	13	NS	0
Atac1	Atac1-PA	FBgn0031876	7.97217	7.67967	6.33252	UP	UP	UP	B	2L	A	CDS	10	NU	0
Atac2	Atac2-PA	FBgn0032691	8.51868	8.07423	6.66503	UP	UP	UP	B	2L	A	CDS	1	MIT	0
Atac3	Atac3-PB	FBgn0052343	7.43942	7.39821	5.76937	EQUAL	UP	UP	D	3L	A	CDS	10	NU	0
Atac3	Atac3-PC	FBgn0052343	7.43942	7.39821	5.76937	EQUAL	UP	UP	D	3L	A	CDS	10	NU	0
Atac3	Atac3-PD	FBgn0052343	0	0	0	EQUAL	EQUAL	EQUAL	D	3L	A	CDS	13	NS	0
Atac3	Atac3-PE	FBgn0052343	0	0	0	EQUAL	EQUAL	EQUAL	D	3L	A	CDS	13	NS	0
ATbp	ATbp-PB	FBgn0039946	7.55095	7.71573	7.38985	EQUAL	EQUAL	UP	A	X	X	CDS	13	NS	0
Ate1	Ate1-PA	FBgn0025720	9.58712	9.18768	7.91099	UP	UP	UP	C	2R	A	CDS	1	MIT	0
Ate1	Ate1-PB	FBgn0025720	2.74885	3.17268	2.07515	EQUAL	EQUAL	UP	C	2R	A	CDS	13	NS	0
Ate1	Ate1-PC	FBgn0025720	8.00155	7.16736	6.42578	UP	UP	UP	C	2R	A	CDS	1	MIT	0
Ate1	Ate1-PD	FBgn0025720	1.40031	1.38867	1.098	EQUAL	EQUAL	EQUAL	C	2R	A	CDS	13	NS	0
Atet	Atet-PA	FBgn0020762	4.0069	3.64153	4.8266	EQUAL	DOWN	DOWN	B	2L	A	CDS	8	PM	0
Atet	Atet-PB	FBgn0020762	4.0069	3.64153	4.8266	EQUAL	DOWN	DOWN	B	2L	A	CDS	8	PM	0
Atet	Atet-PC	FBgn0020762	1.82233	2.51225	1.6152	EQUAL	EQUAL	EQUAL	B	2L	A	CDS	13	NS	0
Atet	Atet-PD	FBgn0020762	4.0069	3.64153	4.8266	EQUAL	DOWN	DOWN	B	2L	A	CDS	8	PM	0
Atf-2	Atf-2-PA	FBgn0265193	10.4163	10.6487	10.5665	DOWN	DOWN	EQUAL	C	2R	A	CDS	5	MEI	0
Atf3	Atf3-PA	FBgn0028550	-0.199856	-0.118247	-0.114475	EQUAL	EQUAL	EQUAL	A	X	X	CDS	13	NS	0
Atf3	Atf3-PB	FBgn0028550	3.05062	2.34928	2.92453	EQUAL	EQUAL	EQUAL	A	X	X	CDS	13	NS	0
Atf3	Atf3-PC	FBgn0028550	-0.199856	-0.118247	-0.114475	EQUAL	EQUAL	EQUAL	A	X	X	CDS	13	NS	0
Atf6	Atf6-PA	FBgn0033010	6.42685	4.85131	4.43215	EQUAL	EQUAL	EQUAL	C	2R	A	CDS	13	NS	0
Atf6	Atf6-PB	FBgn0033010	6.42685	4.85131	4.43215	EQUAL	EQUAL	EQUAL	C	2R	A	CDS	13	NS	0
Atf6	Atf6-PC	FBgn0033010	7.36536	6.32231	6.32303	EQUAL	EQUAL	EQUAL	C	2R	A	CDS	13	NS	0
Atg1	Atg1-PA	FBgn0260945	7.02824	5.96309	6.70261	EQUAL	EQUAL	EQUAL	D	3L	A	CDS	13	NS	0
Atg1	Atg1-PB	FBgn0260945	5.20482	4.69264	3.94135	EQUAL	EQUAL	EQUAL	D	3L	A	CDS	13	NS	0
Atg10	Atg10-PB	FBgn0040780	1.73948	1.48662	1.43543	UP	EQUAL	EQUAL	C	2R	A	CDS	2	MIT	0
Atg10	Atg10-PD	FBgn0040780	1.73948	1.48662	1.43543	UP	EQUAL	EQUAL	C	2R	A	CDS	2	MIT	0
Atg101	Atg101-PA	FBgn0030960	5.9122	6.44886	6.37394	DOWN	DOWN	EQUAL	A	X	X	CDS	11	NU	0
Atg12	Atg12-PB	FBgn0036255	8.66135	8.10779	8.47404	UP	EQUAL	DOWN	D	3L	A	CDS	3	MIT	0
Atg13	Atg13-PA	FBgn0261108	7.87282	8.21341	7.58758	DOWN	EQUAL	UP	E	3R	A	CDS	6	MEI	0
Atg14	Atg14-PA	FBgn0039636	9.9601	10.0895	8.577	EQUAL	UP	UP	E	3R	A	CDS	10	NU	0
Atg16	Atg16-PA	FBgn0039705	9.85975	10.5658	11.566	DOWN	DOWN	DOWN	E	3R	A	CDS	8	PM	0
Atg16	Atg16-PB	FBgn0039705	5.30442	6.48981	7.73145	EQUAL	EQUAL	EQUAL	E	3R	A	CDS	13	NS	0
Atg16	Atg16-PC	FBgn0039705	5.85234	4.19933	2.69072	EQUAL	UP	UP	E	3R	A	CDS	2	MIT	0
Atg16	Atg16-PF	FBgn0039705	8.42253	9.02646	8.3745	DOWN	EQUAL	UP	E	3R	A	CDS	4	MEI	0
Atg17	Atg17-PB	FBgn0037363	8.28084	7.23763	6.94529	UP	UP	EQUAL	E	3R	A	CDS	2	MIT	0
Atg17	Atg17-PC	FBgn0037363	8.28084	7.23763	6.94529	UP	UP	EQUAL	E	3R	A	CDS	2	MIT	0
Atg18a	Atg18a-PA	FBgn0035850	0	0	0	EQUAL	EQUAL	EQUAL	D	3L	A	CDS	13	NS	0
Atg18a	Atg18a-PB	FBgn0035850	0	0	0	EQUAL	EQUAL	EQUAL	D	3L	A	CDS	13	NS	0
Atg18a	Atg18a-PC	FBgn0035850	0	0	0	EQUAL	EQUAL	EQUAL	D	3L	A	CDS	13	NS	0
Atg18a	Atg18a-PD	FBgn0035850	8.27842	8.15826	7.82744	EQUAL	UP	UP	D	3L	A	CDS	10	NU	0
Atg18a	Atg18a-PE	FBgn0035850	5.65019	5.44553	4.97214	EQUAL	EQUAL	EQUAL	D	3L	A	CDS	13	NS	0
Atg18a	Atg18a-PF	FBgn0035850	-0.661789	-0.661483	-0.414256	EQUAL	EQUAL	EQUAL	D	3L	A	CDS	13	NS	0
Atg18a	Atg18a-PG	FBgn0035850	0	0	0	EQUAL	EQUAL	EQUAL	D	3L	A	CDS	13	NS	0
Atg18b	Atg18b-PA	FBgn0032935	8.51905	8.68294	7.55221	EQUAL	UP	UP	B	2L	A	CDS	6	MEI	0
Atg18b	Atg18b-PB	FBgn0032935	8.51905	8.68294	7.55221	EQUAL	UP	UP	B	2L	A	CDS	6	MEI	0
Atg2	Atg2-PA	FBgn0044452	8.28152	8.50094	7.49858	DOWN	UP	UP	D	3L	A	CDS	6	MEI	0
Atg2	Atg2-PB	FBgn0044452	8.28152	8.50094	7.49858	DOWN	UP	UP	D	3L	A	CDS	6	MEI	0
Atg3	Atg3-PA	FBgn0036813	9.70647	8.97052	8.1786	UP	UP	UP	D	3L	A	CDS	1	MIT	0
Atg4a	Atg4a-PA	FBgn0031298	8.25629	7.8899	6.40031	UP	UP	UP	B	2L	A	CDS	1	MIT	0
Atg4a	Atg4a-PB	FBgn0031298	3.44824	2.35834	2.50599	EQUAL	EQUAL	EQUAL	B	2L	A	CDS	13	NS	0
Atg4b	Atg4b-PA	FBgn0038325	7.60129	8.08312	7.11218	DOWN	UP	UP	E	3R	A	CDS	6	MEI	0
Atg5	Atg5-PA	FBgn0029943	6.34328	5.58242	5.49158	UP	UP	EQUAL	A	X	X	CDS	2	MIT	0
Atg6	Atg6-PA	FBgn0264325	9.28308	9.05955	8.1475	UP	UP	UP	E	3R	A	CDS	10	NU	0
Atg7	Atg7-PA	FBgn0034366	6.26112	6.7266	6.2558	EQUAL	EQUAL	EQUAL	C	2R	A	CDS	13	NS	0
Atg7	Atg7-PB	FBgn0034366	4.70831	4.21374	5.25149	EQUAL	EQUAL	EQUAL	C	2R	A	CDS	13	NS	0
Atg8a	Atg8a-PA	FBgn0052672	10.8248	10.3738	10.098	UP	UP	UP	A	X	X	CDS	1	MIT	0
Atg8a	Atg8a-PB	FBgn0052672	9.05415	8.95723	8.73662	EQUAL	UP	EQUAL	A	X	X	CDS	1	MIT	0
Atg8a	Atg8a-PC	FBgn0052672	0	0	0	EQUAL	EQUAL	EQUAL	A	X	X	CDS	13	NS	0
Atg8b	Atg8b-PA	FBgn0038539	10.1316	10.4738	11.9433	DOWN	DOWN	DOWN	E	3R	A	CDS	8	PM	0
Atg8b	Atg8b-PB	FBgn0038539	10.1316	10.4738	11.9433	DOWN	DOWN	DOWN	E	3R	A	CDS	8	PM	0
Atg9	Atg9-PA	FBgn0034110	0.462087	0.276555	0.919563	EQUAL	EQUAL	EQUAL	C	2R	A	CDS	13	NS	0
Atg9	Atg9-PB	FBgn0034110	7.3737	6.36013	6.18974	EQUAL	EQUAL	EQUAL	C	2R	A	CDS	13	NS	0
atilla	atilla-PB	FBgn0032422	3.72996	3.1719	5.02343	UP	DOWN	DOWN	B	2L	A	CDS	8	PM	0
atilla	atilla-PC	FBgn0032422	3.72996	3.1719	5.02343	UP	DOWN	DOWN	B	2L	A	CDS	8	PM	0
atk	atk-PA	FBgn0036995	6.05964	6.91011	6.94948	DOWN	DOWN	EQUAL	D	3L	A	CDS	11	NU	0
atk	atk-PB	FBgn0036995	6.05964	6.91011	6.94948	DOWN	DOWN	EQUAL	D	3L	A	CDS	11	NU	0
atk	atk-PC	FBgn0036995	6.05964	6.91011	6.94948	DOWN	DOWN	EQUAL	D	3L	A	CDS	11	NU	0
atl	atl-PA	FBgn0039213	9.16011	9.92502	9.22509	DOWN	EQUAL	UP	E	3R	A	CDS	4	MEI	0
atl	atl-PB	FBgn0039213	9.16011	9.92502	9.22509	DOWN	EQUAL	UP	E	3R	A	CDS	4	MEI	0
atl	atl-PC	FBgn0039213	9.16011	9.92502	9.22509	DOWN	EQUAL	UP	E	3R	A	CDS	4	MEI	0
atms	atms-PA	FBgn0010750	9.10862	8.71263	8.19461	UP	UP	UP	E	3R	A	CDS	1	MIT	0
atms	atms-PB	FBgn0010750	9.10862	8.71263	8.19461	UP	UP	UP	E	3R	A	CDS	1	MIT	0
ato	ato-PA	FBgn0010433	-1.21197	-1.27383	-1.25792	EQUAL	EQUAL	EQUAL	E	3R	A	CDS	13	NS	0
Atox1	Atox1-PA	FBgn0052446	0.146236	0.503293	0.153185	EQUAL	EQUAL	EQUAL	D	3L	A	CDS	13	NS	0
Atox1	Atox1-PB	FBgn0052446	9.01047	8.61414	8.69857	UP	UP	EQUAL	D	3L	A	CDS	2	MIT	0
ATP6AP2	ATP6AP2-PA	NA	12.0195	12.0063	10.9968	EQUAL	UP	UP	E	3R	A	CDS	10	NU	NA
ATP7	ATP7-PB	FBgn0030343	10.0337	10.3987	11.0554	DOWN	DOWN	DOWN	A	X	X	CDS	7	PM	0
ATP7	ATP7-PC	FBgn0030343	10.0337	10.3987	11.0554	DOWN	DOWN	DOWN	A	X	X	CDS	7	PM	0
ATP8A	ATP8A-PE	FBgn0259221	0	0	0	EQUAL	EQUAL	EQUAL	C	2R	A	CDS	13	NS	NA
ATP8A	ATP8A-PG	FBgn0259221	0	0	0	EQUAL	EQUAL	EQUAL	C	2R	A	CDS	13	NS	NA
ATP8A	ATP8A-PH	FBgn0259221	2.11722	1.86763	1.71715	EQUAL	UP	EQUAL	C	2R	A	CDS	13	NS	NA
ATP8A	ATP8A-PI	FBgn0259221	0	0	0	EQUAL	EQUAL	EQUAL	C	2R	A	CDS	13	NS	NA
ATP8A	ATP8A-PJ	FBgn0259221	0	0	0	EQUAL	EQUAL	EQUAL	C	2R	A	CDS	13	NS	NA
ATP8A	ATP8A-PK	FBgn0259221	-0.483388	-0.664007	-0.64898	EQUAL	EQUAL	EQUAL	C	2R	A	CDS	13	NS	NA
ATP8A	ATP8A-PL	FBgn0259221	0	0	0	EQUAL	EQUAL	EQUAL	C	2R	A	CDS	13	NS	NA
ATP8A	ATP8A-PM	FBgn0259221	0	0	0	EQUAL	EQUAL	EQUAL	C	2R	A	CDS	13	NS	NA
ATP8A	ATP8A-PN	FBgn0259221	5.06596	4.6249	6.33555	EQUAL	DOWN	DOWN	C	2R	A	CDS	8	PM	NA
ATP8A	ATP8A-PO	FBgn0259221	5.06596	4.6249	6.33555	EQUAL	DOWN	DOWN	C	2R	A	CDS	8	PM	NA
ATP8A	ATP8A-PP	FBgn0259221	10.5786	11.16	11.9889	DOWN	DOWN	DOWN	C	2R	A	CDS	7	PM	NA
ATP8A	ATP8A-PQ	FBgn0259221	0	0	0	EQUAL	EQUAL	EQUAL	C	2R	A	CDS	13	NS	NA
ATP8A	ATP8A-PR	FBgn0259221	-1.93027	-1.92883	-1.8874	EQUAL	EQUAL	EQUAL	C	2R	A	CDS	13	NS	NA
ATP8A	ATP8A-PS	FBgn0259221	2.07841	2.07818	2.44731	EQUAL	EQUAL	EQUAL	C	2R	A	CDS	13	NS	NA
ATP8B	ATP8B-PB	FBgn0037989	5.18545	5.99125	6.311	DOWN	DOWN	EQUAL	E	3R	A	CDS	7	PM	0
ATP8B	ATP8B-PC	FBgn0037989	4.44521	5.61107	5.568	EQUAL	EQUAL	EQUAL	E	3R	A	CDS	13	NS	0
ATP8B	ATP8B-PD	FBgn0037989	0.813346	0.367196	0.375766	EQUAL	EQUAL	EQUAL	E	3R	A	CDS	13	NS	0
ATP8B	ATP8B-PF	FBgn0037989	-0.361956	-0.520756	-0.517205	EQUAL	EQUAL	EQUAL	E	3R	A	CDS	13	NS	0
ATP8B	ATP8B-PG	FBgn0037989	0	0	0	EQUAL	EQUAL	EQUAL	E	3R	A	CDS	13	NS	0
ATP8B	ATP8B-PH	FBgn0037989	4.58399	5.75348	5.84173	EQUAL	EQUAL	EQUAL	E	3R	A	CDS	13	NS	0
ATP8B	ATP8B-PI	FBgn0037989	0	0	0	EQUAL	EQUAL	EQUAL	E	3R	A	CDS	13	NS	0
Atpalpha	Atpalpha-PA	FBgn0002921	8.61646	9.27012	9.28331	DOWN	DOWN	EQUAL	E	3R	A	CDS	11	NU	0
Atpalpha	Atpalpha-PB	FBgn0002921	7.29798	5.81434	7.66071	UP	EQUAL	DOWN	E	3R	A	CDS	12	NU	0
Atpalpha	Atpalpha-PC	FBgn0002921	7.29798	5.81434	7.66071	UP	EQUAL	DOWN	E	3R	A	CDS	12	NU	0
Atpalpha	Atpalpha-PD	FBgn0002921	1.31912	1.28158	1.26175	EQUAL	EQUAL	EQUAL	E	3R	A	CDS	13	NS	0
Atpalpha	Atpalpha-PE	FBgn0002921	7.29798	5.81434	7.66071	UP	EQUAL	DOWN	E	3R	A	CDS	12	NU	0
Atpalpha	Atpalpha-PF	FBgn0002921	6.98801	7.15279	7.49055	EQUAL	EQUAL	EQUAL	E	3R	A	CDS	13	NS	0
Atpalpha	Atpalpha-PG	FBgn0002921	4.41918	3.98232	4.44217	EQUAL	EQUAL	EQUAL	E	3R	A	CDS	13	NS	0
Atpalpha	Atpalpha-PH	FBgn0002921	6.98801	7.15279	7.49055	EQUAL	EQUAL	EQUAL	E	3R	A	CDS	13	NS	0
Atpalpha	Atpalpha-PI	FBgn0002921	1.51003	0.856763	0.878526	EQUAL	EQUAL	EQUAL	E	3R	A	CDS	13	NS	0
Atpalpha	Atpalpha-PJ	FBgn0002921	7.29798	5.81434	7.66071	UP	EQUAL	DOWN	E	3R	A	CDS	12	NU	0
Atpalpha	Atpalpha-PK	FBgn0002921	7.29798	5.81434	7.66071	UP	EQUAL	DOWN	E	3R	A	CDS	12	NU	0
ATPCL	ATPCL-PD	FBgn0020236	7.21022	7.46641	6.31636	DOWN	UP	UP	C	2R	A	CDS	6	MEI	0
ATPCL	ATPCL-PE	FBgn0020236	7.21022	7.46641	6.31636	DOWN	UP	UP	C	2R	A	CDS	6	MEI	0
ATPCL	ATPCL-PF	FBgn0020236	10.0204	8.83774	8.89582	UP	UP	EQUAL	C	2R	A	CDS	2	MIT	0
ATPCL	ATPCL-PG	FBgn0020236	5.56669	6.82425	4.76243	EQUAL	EQUAL	EQUAL	C	2R	A	CDS	13	NS	0
ATPsynB	ATPsynB-PA	FBgn0019644	12.6255	12.6624	13.0588	EQUAL	DOWN	DOWN	D	3L	A	CDS	8	PM	0
ATPsynbeta	ATPsynbeta-PA	FBgn0010217	11.0562	9.88033	10.3173	UP	UP	DOWN	F	4	4	CDS	3	MIT	0
ATPsynbeta	ATPsynbeta-PC	FBgn0010217	2.07037	1.96416	2.39324	EQUAL	EQUAL	EQUAL	F	4	4	CDS	13	NS	0
ATPsynbeta	ATPsynbeta-PD	FBgn0010217	11.0562	9.88033	10.3173	UP	UP	DOWN	F	4	4	CDS	3	MIT	0
ATPsynbetaL	ATPsynbetaL-PA	FBgn0036568	11.7643	11.5955	9.0455	EQUAL	UP	UP	D	3L	A	CDS	10	NU	0
ATPsynC	ATPsynC-PA	FBgn0039830	10.8815	9.73723	9.17007	UP	UP	UP	E	3R	A	CDS	2	MIT	0
ATPsynC	ATPsynC-PB	FBgn0039830	10.8815	9.73723	9.17007	UP	UP	UP	E	3R	A	CDS	2	MIT	0
ATPsynC	ATPsynC-PC	FBgn0039830	10.8815	9.73723	9.17007	UP	UP	UP	E	3R	A	CDS	2	MIT	0
ATPsynC	ATPsynC-PE	FBgn0039830	10.8815	9.73723	9.17007	UP	UP	UP	E	3R	A	CDS	2	MIT	0
ATPsynC	ATPsynC-PF	FBgn0039830	2.42701	3.82821	1.96376	EQUAL	EQUAL	UP	E	3R	A	CDS	13	NS	0
ATPsynC	ATPsynC-PG	FBgn0039830	10.8815	9.73723	9.17007	UP	UP	UP	E	3R	A	CDS	2	MIT	0
ATPsynCF6	ATPsynCF6-PA	FBgn0016119	9.56946	8.91904	8.91623	UP	UP	EQUAL	E	3R	A	CDS	2	MIT	0
ATPsynCF6	ATPsynCF6-PB	FBgn0016119	9.56946	8.91904	8.91623	UP	UP	EQUAL	E	3R	A	CDS	2	MIT	0
ATPsynCF6	ATPsynCF6-PC	FBgn0016119	9.56946	8.91904	8.91623	UP	UP	EQUAL	E	3R	A	CDS	2	MIT	0
ATPsynCF6L	ATPsynCF6L-PA	NA	10.3437	10.9597	11.344	DOWN	DOWN	DOWN	D	3L	A	CDS	7	PM	NA
ATPsynD	ATPsynD-PA	FBgn0016120	10.3283	9.37122	8.83061	UP	UP	UP	E	3R	A	CDS	2	MIT	0
ATPsynD	ATPsynD-PB	FBgn0016120	10.3283	9.37122	8.83061	UP	UP	UP	E	3R	A	CDS	2	MIT	0
ATPsynD	ATPsynD-PC	FBgn0016120	10.3283	9.37122	8.83061	UP	UP	UP	E	3R	A	CDS	2	MIT	0
ATPsyndelta	ATPsyndelta-PA	FBgn0028342	9.45269	8.25044	7.84766	UP	UP	UP	A	X	X	CDS	2	MIT	0
ATPsyndelta	ATPsyndelta-PB	FBgn0028342	9.45269	8.25044	7.84766	UP	UP	UP	A	X	X	CDS	2	MIT	0
ATPsyndelta	ATPsyndelta-PC	FBgn0028342	9.45269	8.25044	7.84766	UP	UP	UP	A	X	X	CDS	2	MIT	0
ATPsynE	ATPsynE-PA	FBgn0038224	9.61597	9.10259	9.63274	UP	EQUAL	DOWN	E	3R	A	CDS	12	NU	0
ATPsynE	ATPsynE-PB	FBgn0038224	9.61597	9.10259	9.63274	UP	EQUAL	DOWN	E	3R	A	CDS	12	NU	0
ATPsynE	ATPsynE-PC	FBgn0038224	9.61597	9.10259	9.63274	UP	EQUAL	DOWN	E	3R	A	CDS	12	NU	0
ATPsynepsilonL	ATPsynepsilonL-PA	FBgn0051477	8.06822	6.67159	5.43097	UP	UP	UP	E	3R	A	CDS	2	MIT	4
ATPsynepsilonL	ATPsynepsilonL-PB	FBgn0051477	8.06822	6.67159	5.43097	UP	UP	UP	E	3R	A	CDS	2	MIT	4
ATPsynepsilonL	ATPsynepsilonL-PC	FBgn0051477	8.06822	6.67159	5.43097	UP	UP	UP	E	3R	A	CDS	2	MIT	4
ATPsynF	ATPsynF-PA	FBgn0035032	10.1938	9.71977	10.4635	UP	EQUAL	DOWN	C	2R	A	CDS	9	PM	0
ATPsynF	ATPsynF-PB	FBgn0035032	10.1938	9.71977	10.4635	UP	EQUAL	DOWN	C	2R	A	CDS	9	PM	0
ATPsynG	ATPsynG-PA	FBgn0010612	8.92816	8.04161	8.9962	UP	EQUAL	DOWN	B	2L	A	CDS	12	NU	0
ATPsynG	ATPsynG-PB	FBgn0010612	8.92816	8.04161	8.9962	UP	EQUAL	DOWN	B	2L	A	CDS	12	NU	0
ATPsynG	ATPsynG-PD	FBgn0010612	8.92816	8.04161	8.9962	UP	EQUAL	DOWN	B	2L	A	CDS	12	NU	0
ATPsyngamma	ATPsyngamma-PA	FBgn0020235	10.8898	9.94549	9.12877	UP	UP	UP	E	3R	A	CDS	1	MIT	0
ATPsyngamma	ATPsyngamma-PB	FBgn0020235	10.8898	9.94549	9.12877	UP	UP	UP	E	3R	A	CDS	1	MIT	0
ATPsyngamma	ATPsyngamma-PC	FBgn0020235	10.8898	9.94549	9.12877	UP	UP	UP	E	3R	A	CDS	1	MIT	0
ATPsynGL	ATPsynGL-PA	FBgn0031941	10.5896	10.6389	11.1613	EQUAL	DOWN	DOWN	B	2L	A	CDS	8	PM	0
ATPsynO	ATPsynO-PA	FBgn0016691	12.0411	11.1245	10.6758	UP	UP	UP	E	3R	A	CDS	2	MIT	0
att-ORFB	att-ORFB-PA	FBgn0067782	7.16582	8.43551	8.48226	DOWN	DOWN	EQUAL	E	3R	A	CDS	11	NU	0
AttA	AttA-PA	FBgn0012042	4.24376	3.08407	3.82714	EQUAL	EQUAL	EQUAL	C	2R	A	CDS	13	NS	0
AttB	AttB-PA	NA	4.21637	4.19917	4.28231	EQUAL	EQUAL	EQUAL	C	2R	A	CDS	13	NS	NA
AttB	AttB-PB	NA	4.21637	4.19917	4.28231	EQUAL	EQUAL	EQUAL	C	2R	A	CDS	13	NS	NA
AttC	AttC-PB	FBgn0041579	10.1786	8.18718	10.5124	UP	EQUAL	DOWN	C	2R	A	CDS	12	NU	0
AttD	AttD-PA	FBgn0038530	-0.942367	-0.895745	-0.916512	EQUAL	EQUAL	EQUAL	E	3R	A	CDS	13	NS	0
Atu	Atu-PA	FBgn0019637	7.96403	7.33393	5.72486	UP	UP	UP	E	3R	A	CDS	1	MIT	0
Atx-1	Atx-1-PB	FBgn0029907	5.07623	5.14123	6.73676	EQUAL	DOWN	DOWN	A	X	X	CDS	8	PM	0
Atx2	Atx2-PA	FBgn0041188	0.933615	0.676163	0.906862	EQUAL	EQUAL	EQUAL	E	3R	A	CDS	13	NS	0
Atx2	Atx2-PB	FBgn0041188	9.08243	9.75992	9.0396	DOWN	EQUAL	UP	E	3R	A	CDS	4	MEI	0
Atx2	Atx2-PC	FBgn0041188	9.87503	7.83506	8.9019	UP	UP	DOWN	E	3R	A	CDS	3	MIT	0
Atx2	Atx2-PD	FBgn0041188	9.87503	7.83506	8.9019	UP	UP	DOWN	E	3R	A	CDS	3	MIT	0
Atxn7	Atxn7-PA	FBgn0031420	7.79896	7.83389	8.04947	EQUAL	DOWN	DOWN	B	2L	A	CDS	8	PM	0
Atxn7	Atxn7-PB	FBgn0031420	7.79896	7.83389	8.04947	EQUAL	DOWN	DOWN	B	2L	A	CDS	8	PM	0
Atxn7	Atxn7-PC	FBgn0031420	7.79896	7.83389	8.04947	EQUAL	DOWN	DOWN	B	2L	A	CDS	8	PM	0
Atxn7	Atxn7-PD	FBgn0031420	7.79896	7.83389	8.04947	EQUAL	DOWN	DOWN	B	2L	A	CDS	8	PM	0
aub	aub-PA	FBgn0000146	6.25598	5.42758	4.41651	EQUAL	UP	UP	B	2L	A	CDS	1	MIT	0
aub	aub-PC	FBgn0000146	9.82469	8.0811	6.61661	UP	UP	UP	B	2L	A	CDS	2	MIT	0
aurA	aurA-PA	FBgn0000147	11.1611	11.5193	10.4243	DOWN	UP	UP	E	3R	A	CDS	6	MEI	0
aurB	aurB-PA	FBgn0024227	9.7949	9.52346	7.57782	UP	UP	UP	B	2L	A	CDS	10	NU	0
aust	aust-PA	FBgn0032104	8.57503	8.86463	7.60549	DOWN	UP	UP	B	2L	A	CDS	6	MEI	0
aust	aust-PB	FBgn0032104	8.57503	8.86463	7.60549	DOWN	UP	UP	B	2L	A	CDS	6	MEI	0
aux	aux-PA	FBgn0037218	9.34288	9.51106	9.56648	EQUAL	EQUAL	EQUAL	E	3R	A	CDS	13	NS	0
aux	aux-PB	FBgn0037218	9.34288	9.51106	9.56648	EQUAL	EQUAL	EQUAL	E	3R	A	CDS	13	NS	0
aux	aux-PC	FBgn0037218	5.60549	5.38795	5.31892	EQUAL	EQUAL	EQUAL	E	3R	A	CDS	13	NS	0
aux	aux-PD	FBgn0037218	6.39162	4.26502	4.36099	EQUAL	EQUAL	EQUAL	E	3R	A	CDS	13	NS	0
ave	ave-PA	FBgn0050476	8.76552	8.74416	9.27936	EQUAL	DOWN	DOWN	C	2R	A	CDS	8	PM	0
Aven	Aven-PA	FBgn0030410	6.72802	6.55743	6.86959	EQUAL	EQUAL	DOWN	A	X	X	CDS	9	PM	0
Aven	Aven-PB	FBgn0030410	6.72802	6.55743	6.86959	EQUAL	EQUAL	DOWN	A	X	X	CDS	9	PM	0
awd	awd-PC	FBgn0000150	7.23067	6.71606	7.22351	UP	EQUAL	DOWN	E	3R	A	CDS	12	NU	0
awd	awd-PD	FBgn0000150	7.23067	6.71606	7.22351	UP	EQUAL	DOWN	E	3R	A	CDS	12	NU	0
awd	awd-PE	FBgn0000150	12.161	10.7709	11.4378	UP	UP	DOWN	E	3R	A	CDS	3	MIT	0
Awh	Awh-PA	FBgn0013751	-1.66227	-1.67391	-1.62285	EQUAL	EQUAL	EQUAL	D	3L	A	CDS	13	NS	0
Awh	Awh-PB	FBgn0013751	-0.882112	-0.755907	-0.864048	EQUAL	EQUAL	EQUAL	D	3L	A	CDS	13	NS	0
Awh	Awh-PC	FBgn0013751	1.22582	1.25709	0.963434	EQUAL	EQUAL	EQUAL	D	3L	A	CDS	13	NS	0
Awh	Awh-PD	FBgn0013751	-0.105486	-0.157785	-0.132028	EQUAL	EQUAL	EQUAL	D	3L	A	CDS	13	NS	0
axed	axed-PA	NA	2.11703	4.65659	1.8084	EQUAL	EQUAL	UP	D	3L	A	CDS	4	MEI	NA
axed	axed-PC	NA	6.47766	7.01948	7.44754	DOWN	DOWN	DOWN	D	3L	A	CDS	7	PM	NA
axed	axed-PD	NA	6.47766	7.01948	7.44754	DOWN	DOWN	DOWN	D	3L	A	CDS	7	PM	NA
axed	axed-PE	NA	6.47766	7.01948	7.44754	DOWN	DOWN	DOWN	D	3L	A	CDS	7	PM	NA
axed	axed-PF	NA	8.87018	9.82117	10.5632	DOWN	DOWN	DOWN	D	3L	A	CDS	7	PM	NA
Axn	Axn-PA	FBgn0026597	5.30074	4.67452	3.70218	EQUAL	UP	EQUAL	E	3R	A	CDS	13	NS	0
Axn	Axn-PB	FBgn0026597	5.30074	4.67452	3.70218	EQUAL	UP	EQUAL	E	3R	A	CDS	13	NS	0
Axn	Axn-PC	FBgn0026597	1.06221	1.14165	0.871876	EQUAL	EQUAL	EQUAL	E	3R	A	CDS	13	NS	0
Axn	Axn-PD	FBgn0026597	8.27572	8.11964	6.34647	EQUAL	UP	UP	E	3R	A	CDS	10	NU	0
Axn	Axn-PE	FBgn0026597	-0.446488	-0.266576	-0.391459	EQUAL	EQUAL	EQUAL	E	3R	A	CDS	13	NS	0
Axn	Axn-PF	FBgn0026597	3.85118	4.03446	3.3501	EQUAL	EQUAL	EQUAL	E	3R	A	CDS	13	NS	0
Axn	Axn-PG	FBgn0026597	1.06221	1.14165	0.871876	EQUAL	EQUAL	EQUAL	E	3R	A	CDS	13	NS	0
axo	axo-PB	FBgn0262870	0	0	0	EQUAL	EQUAL	EQUAL	D	3L	A	CDS	13	NS	0
axo	axo-PC	FBgn0262870	4.64168	5.12546	5.91498	DOWN	DOWN	DOWN	D	3L	A	CDS	8	PM	0
axo	axo-PD	FBgn0262870	-1.93006	-1.92865	-1.88792	EQUAL	EQUAL	EQUAL	D	3L	A	CDS	13	NS	0
axo	axo-PF	FBgn0262870	-0.503986	-0.595999	-0.519919	EQUAL	EQUAL	EQUAL	D	3L	A	CDS	13	NS	0
axo	axo-PG	FBgn0262870	4.64168	5.12546	5.91498	DOWN	DOWN	DOWN	D	3L	A	CDS	8	PM	0
axo	axo-PH	FBgn0262870	-1.93006	-1.92865	-1.88792	EQUAL	EQUAL	EQUAL	D	3L	A	CDS	13	NS	0
axo	axo-PI	FBgn0262870	0	0	0	EQUAL	EQUAL	EQUAL	D	3L	A	CDS	13	NS	0
Axs	Axs-PA	FBgn0000152	6.73243	5.72397	5.89036	UP	UP	EQUAL	A	X	X	CDS	2	MIT	0
Axud1	Axud1-PA	FBgn0261647	6.00524	5.89475	4.77769	EQUAL	UP	UP	B	2L	A	CDS	10	NU	0
Axud1	Axud1-PB	FBgn0261647	6.00524	5.89475	4.77769	EQUAL	UP	UP	B	2L	A	CDS	10	NU	0
Axud1	Axud1-PC	FBgn0261647	6.00524	5.89475	4.77769	EQUAL	UP	UP	B	2L	A	CDS	10	NU	0
Axud1	Axud1-PD	FBgn0261647	6.00524	5.89475	4.77769	EQUAL	UP	UP	B	2L	A	CDS	10	NU	0
az2	az2-PA	FBgn0025185	6.50189	5.93011	5.5119	UP	UP	UP	C	2R	A	CDS	1	MIT	0
azot	azot-PA	FBgn0033238	11.0547	11.869	12.8105	DOWN	DOWN	DOWN	C	2R	A	CDS	7	PM	0
B-H1	B-H1-PA	FBgn0011758	0.778728	0.767405	0.755539	EQUAL	EQUAL	EQUAL	A	X	X	CDS	13	NS	0
B-H1	B-H1-PB	FBgn0011758	0	0	0	EQUAL	EQUAL	EQUAL	A	X	X	CDS	13	NS	0
B-H2	B-H2-PA	FBgn0004854	0	0	0	EQUAL	EQUAL	EQUAL	A	X	X	CDS	13	NS	0
B-H2	B-H2-PB	FBgn0004854	8.07533	8.67388	8.80367	DOWN	DOWN	EQUAL	A	X	X	CDS	11	NU	0
b	b-PA	FBgn0000153	1.72998	1.96538	1.68528	EQUAL	EQUAL	EQUAL	B	2L	A	CDS	13	NS	0
b	b-PB	FBgn0000153	1.72998	1.96538	1.68528	EQUAL	EQUAL	EQUAL	B	2L	A	CDS	13	NS	0
b	b-PC	FBgn0000153	3.28835	3.3101	3.115	EQUAL	EQUAL	EQUAL	B	2L	A	CDS	13	NS	0
B4	B4-PA	FBgn0023407	6.60661	6.62391	5.97228	EQUAL	UP	UP	B	2L	A	CDS	10	NU	0
B4	B4-PB	FBgn0023407	6.60661	6.62391	5.97228	EQUAL	UP	UP	B	2L	A	CDS	10	NU	0
B4	B4-PC	FBgn0023407	6.60661	6.62391	5.97228	EQUAL	UP	UP	B	2L	A	CDS	10	NU	0
B52	B52-PA	FBgn0004587	9.39071	8.11098	6.90954	UP	UP	UP	E	3R	A	CDS	2	MIT	0
B52	B52-PB	FBgn0004587	-0.691394	-0.51944	-0.675584	EQUAL	EQUAL	EQUAL	E	3R	A	CDS	13	NS	0
B52	B52-PC	FBgn0004587	9.39071	8.11098	6.90954	UP	UP	UP	E	3R	A	CDS	2	MIT	0
B52	B52-PD	FBgn0004587	0.379265	0.515584	0.406279	EQUAL	EQUAL	EQUAL	E	3R	A	CDS	13	NS	0
B52	B52-PF	FBgn0004587	2.06757	2.1919	1.95738	EQUAL	EQUAL	EQUAL	E	3R	A	CDS	13	NS	0
B52	B52-PI	FBgn0004587	0.379265	0.515584	0.406279	EQUAL	EQUAL	EQUAL	E	3R	A	CDS	13	NS	0
B52	B52-PK	FBgn0004587	2.06757	2.1919	1.95738	EQUAL	EQUAL	EQUAL	E	3R	A	CDS	13	NS	0
B52	B52-PM	FBgn0004587	6.00365	5.36796	4.0969	EQUAL	UP	EQUAL	E	3R	A	CDS	1	MIT	0
B52	B52-PN	FBgn0004587	9.39071	8.11098	6.90954	UP	UP	UP	E	3R	A	CDS	2	MIT	0
B52	B52-PO	FBgn0004587	6.00365	5.36796	4.0969	EQUAL	UP	EQUAL	E	3R	A	CDS	1	MIT	0
b6	b6-PA	FBgn0024897	3.02297	3.01745	3.91343	EQUAL	DOWN	DOWN	A	X	X	CDS	8	PM	0
B9d1	B9d1-PA	FBgn0038342	10.4876	10.0446	8.94776	UP	UP	UP	E	3R	A	CDS	1	MIT	0
B9d2	B9d2-PA	FBgn0261683	6.57459	7.26398	6.49465	DOWN	EQUAL	UP	B	2L	A	CDS	4	MEI	0
bab1	bab1-PB	FBgn0004870	3.76363	1.56663	1.56286	UP	UP	EQUAL	D	3L	A	CDS	2	MIT	0
bab1	bab1-PC	FBgn0004870	1.94106	2.27337	3.21309	EQUAL	EQUAL	EQUAL	D	3L	A	CDS	13	NS	0
bab1	bab1-PD	FBgn0004870	-1.00949	-1.0843	-1.03966	EQUAL	EQUAL	EQUAL	D	3L	A	CDS	13	NS	0
bab1	bab1-PE	FBgn0004870	5.31117	5.18443	4.05964	EQUAL	EQUAL	EQUAL	D	3L	A	CDS	13	NS	0
bab2	bab2-PA	FBgn0025525	0.39757	0.423204	0.862658	EQUAL	DOWN	EQUAL	D	3L	A	CDS	8	PM	0
bab2	bab2-PB	FBgn0025525	5.33201	5.56827	5.65332	EQUAL	EQUAL	EQUAL	D	3L	A	CDS	13	NS	0
babo	babo-PA	FBgn0011300	7.01946	6.83295	6.29665	EQUAL	UP	UP	C	2R	A	CDS	10	NU	0
babo	babo-PB	FBgn0011300	3.8111	3.40888	2.31551	EQUAL	UP	UP	C	2R	A	CDS	13	NS	0
babo	babo-PC	FBgn0011300	4.51348	3.99387	4.19818	EQUAL	EQUAL	EQUAL	C	2R	A	CDS	13	NS	0
babos	babos-PA	FBgn0034724	5.00349	4.09543	4.70285	UP	EQUAL	DOWN	C	2R	A	CDS	3	MIT	0
babos	babos-PB	FBgn0034724	5.00349	4.09543	4.70285	UP	EQUAL	DOWN	C	2R	A	CDS	3	MIT	0
Bacc	Bacc-PA	FBgn0031453	6.63162	5.0991	6.72232	UP	EQUAL	DOWN	B	2L	A	CDS	12	NU	0
Bacc	Bacc-PB	FBgn0031453	6.63162	5.0991	6.72232	UP	EQUAL	DOWN	B	2L	A	CDS	12	NU	0
Bacc	Bacc-PC	FBgn0031453	6.63162	5.0991	6.72232	UP	EQUAL	DOWN	B	2L	A	CDS	12	NU	0
Bacc	Bacc-PD	FBgn0031453	6.63162	5.0991	6.72232	UP	EQUAL	DOWN	B	2L	A	CDS	12	NU	0
Bace	Bace-PA	FBgn0032049	-1.40839	-1.40627	-1.41569	EQUAL	EQUAL	EQUAL	B	2L	A	CDS	13	NS	0
Bace	Bace-PB	FBgn0032049	-1.40839	-1.40627	-1.41569	EQUAL	EQUAL	EQUAL	B	2L	A	CDS	13	NS	0
baf	baf-PA	FBgn0031977	8.36598	7.58626	6.78465	UP	UP	UP	B	2L	A	CDS	1	MIT	0
baf	baf-PB	FBgn0031977	8.36598	7.58626	6.78465	UP	UP	UP	B	2L	A	CDS	1	MIT	0
bai	bai-PA	FBgn0045866	11.5712	11.1787	11.21	UP	UP	EQUAL	E	3R	A	CDS	2	MIT	0
Balat	Balat-PA	NA	1.59071	1.28994	1.41824	EQUAL	EQUAL	EQUAL	C	2R	A	CDS	13	NS	NA
Baldspot	Baldspot-PA	FBgn0260960	6.67962	7.03154	7.97953	DOWN	DOWN	DOWN	D	3L	A	CDS	8	PM	0
Baldspot	Baldspot-PB	FBgn0260960	6.67962	7.03154	7.97953	DOWN	DOWN	DOWN	D	3L	A	CDS	8	PM	0
ball	ball-PA	FBgn0027889	9.93558	10.1305	9.15583	DOWN	UP	UP	E	3R	A	CDS	6	MEI	0
ball	ball-PB	FBgn0027889	9.93558	10.1305	9.15583	DOWN	UP	UP	E	3R	A	CDS	6	MEI	0
bam	bam-PA	FBgn0000158	7.56518	7.22916	4.98194	UP	UP	UP	E	3R	A	CDS	10	NU	0
bap	bap-PA	FBgn0004862	-1.39832	-1.43533	-1.40258	EQUAL	EQUAL	EQUAL	E	3R	A	CDS	13	NS	0
Bap111	Bap111-PA	FBgn0030093	9.97421	9.75914	10.2504	EQUAL	DOWN	DOWN	A	X	X	CDS	9	PM	0
Bap170	Bap170-PA	FBgn0042085	10.7541	10.2566	9.31378	UP	UP	UP	C	2R	A	CDS	1	MIT	0
Bap55	Bap55-PA	FBgn0025716	9.12526	8.32378	7.21205	UP	UP	UP	C	2R	A	CDS	1	MIT	0
Bap60	Bap60-PA	FBgn0025463	9.4304	9.03048	8.29044	UP	UP	UP	A	X	X	CDS	1	MIT	0
barc	barc-PA	FBgn0037081	8.85134	9.26626	8.13273	DOWN	UP	UP	D	3L	A	CDS	6	MEI	0
barc	barc-PC	FBgn0037081	8.85134	9.26626	8.13273	DOWN	UP	UP	D	3L	A	CDS	6	MEI	0
bark	bark-PA	FBgn0031571	4.5115	4.39038	5.44353	EQUAL	EQUAL	EQUAL	B	2L	A	CDS	13	NS	0
bark	bark-PB	FBgn0031571	6.08684	6.66034	3.99783	DOWN	UP	UP	B	2L	A	CDS	6	MEI	0
bark	bark-PC	FBgn0031571	6.08684	6.66034	3.99783	DOWN	UP	UP	B	2L	A	CDS	6	MEI	0
barr	barr-PA	FBgn0014127	9.71971	10.3186	9.5908	DOWN	EQUAL	UP	B	2L	A	CDS	4	MEI	0
barr	barr-PB	FBgn0014127	9.71971	10.3186	9.5908	DOWN	EQUAL	UP	B	2L	A	CDS	4	MEI	0
barr	barr-PC	FBgn0014127	9.71971	10.3186	9.5908	DOWN	EQUAL	UP	B	2L	A	CDS	4	MEI	0
baz	baz-PA	FBgn0000163	3.51709	4.03329	5.81124	EQUAL	EQUAL	EQUAL	A	X	X	CDS	13	NS	0
baz	baz-PB	FBgn0000163	-0.0988203	-0.255041	-0.25146	EQUAL	EQUAL	EQUAL	A	X	X	CDS	13	NS	0
baz	baz-PC	FBgn0000163	-0.49874	-0.677836	-0.673977	EQUAL	EQUAL	EQUAL	A	X	X	CDS	13	NS	0
baz	baz-PD	FBgn0000163	5.27268	5.25877	3.86587	EQUAL	EQUAL	EQUAL	A	X	X	CDS	13	NS	0
bb8	bb8-PA	FBgn0039071	12.1883	12.9676	14.1295	DOWN	DOWN	DOWN	E	3R	A	CDS	8	PM	0
bbc	bbc-PA	FBgn0033844	5.94996	6.14342	6.19715	EQUAL	EQUAL	EQUAL	C	2R	A	CDS	13	NS	0
bbc	bbc-PB	FBgn0033844	8.68839	8.25783	8.17009	UP	UP	EQUAL	C	2R	A	CDS	2	MIT	0
bbc	bbc-PC	FBgn0033844	10.4201	10.5446	10.2726	DOWN	UP	UP	C	2R	A	CDS	6	MEI	0
bbc	bbc-PE	FBgn0033844	5.99226	6.80182	7.27942	DOWN	DOWN	EQUAL	C	2R	A	CDS	7	PM	0
Bbd	Bbd-PA	NA	8.1644	6.12021	8.37937	UP	EQUAL	DOWN	C	2R	A	CDS	12	NU	NA
Bbd	Bbd-PB	NA	8.1644	6.12021	8.37937	UP	EQUAL	DOWN	C	2R	A	CDS	12	NU	NA
bbg	bbg-PC	FBgn0087007	3.63648	3.60908	4.21418	EQUAL	DOWN	DOWN	D	3L	A	CDS	8	PM	0
bbg	bbg-PE	FBgn0087007	0	0	0	EQUAL	EQUAL	EQUAL	D	3L	A	CDS	13	NS	0
bbg	bbg-PF	FBgn0087007	5.36788	5.36581	5.19099	EQUAL	EQUAL	EQUAL	D	3L	A	CDS	13	NS	0
bbg	bbg-PG	FBgn0087007	5.36788	5.36581	5.19099	EQUAL	EQUAL	EQUAL	D	3L	A	CDS	13	NS	0
bbg	bbg-PH	FBgn0087007	5.36788	5.36581	5.19099	EQUAL	EQUAL	EQUAL	D	3L	A	CDS	13	NS	0
bbg	bbg-PI	FBgn0087007	2.53201	2.3633	2.67996	EQUAL	EQUAL	EQUAL	D	3L	A	CDS	13	NS	0
bbg	bbg-PJ	FBgn0087007	5.75601	5.67421	5.4242	EQUAL	EQUAL	EQUAL	D	3L	A	CDS	13	NS	0
bbg	bbg-PK	FBgn0087007	3.63648	3.60908	4.21418	EQUAL	DOWN	DOWN	D	3L	A	CDS	8	PM	0
BBIP1	BBIP1-PA	NA	6.22825	6.87096	6.40673	DOWN	EQUAL	UP	E	3R	A	CDS	4	MEI	NA
BBS1	BBS1-PA	FBgn0035741	6.87992	7.96302	6.87547	DOWN	EQUAL	UP	D	3L	A	CDS	4	MEI	0
BBS4	BBS4-PA	FBgn0033578	5.23406	5.48498	4.29037	EQUAL	UP	UP	C	2R	A	CDS	6	MEI	0
BBS4	BBS4-PB	FBgn0033578	-0.673177	-0.672869	-0.421127	EQUAL	EQUAL	EQUAL	C	2R	A	CDS	13	NS	0
BBS5	BBS5-PA	NA	-0.275448	-0.342807	-0.390272	EQUAL	EQUAL	EQUAL	E	3R	A	CDS	13	NS	NA
BBS8	BBS8-PA	FBgn0031255	4.2239	4.17711	4.29883	EQUAL	EQUAL	EQUAL	B	2L	A	CDS	13	NS	0
BBS9	BBS9-PD	NA	2.64771	2.44411	2.02873	EQUAL	UP	UP	C	2R	A	CDS	1	MIT	NA
bbx	bbx-PB	FBgn0024251	5.26024	4.5576	4.67379	UP	UP	EQUAL	A	X	X	CDS	2	MIT	0
bbx	bbx-PC	FBgn0024251	5.26024	4.5576	4.67379	UP	UP	EQUAL	A	X	X	CDS	2	MIT	0
bbx	bbx-PD	FBgn0024251	5.26024	4.5576	4.67379	UP	UP	EQUAL	A	X	X	CDS	2	MIT	0
bbx	bbx-PE	FBgn0024251	5.26024	4.5576	4.67379	UP	UP	EQUAL	A	X	X	CDS	2	MIT	0
bc10	bc10-PA	FBgn0040239	7.4294	7.0375	7.2099	UP	EQUAL	EQUAL	D	3L	A	CDS	3	MIT	0
BCAS2	BCAS2-PA	FBgn0039558	8.54762	7.69478	6.58803	UP	UP	UP	E	3R	A	CDS	1	MIT	0
bcd	bcd-PA	FBgn0000166	0	0	0	EQUAL	EQUAL	EQUAL	E	3R	A	CDS	13	NS	0
bcd	bcd-PD	FBgn0000166	1.76411	2.54001	3.01167	EQUAL	DOWN	EQUAL	E	3R	A	CDS	13	NS	0
bcd	bcd-PE	FBgn0000166	4.10457	4.41524	2.69012	EQUAL	UP	UP	E	3R	A	CDS	6	MEI	0
bcd	bcd-PF	FBgn0000166	1.58294	1.52788	1.43398	EQUAL	EQUAL	EQUAL	E	3R	A	CDS	13	NS	0
bcd	bcd-PG	FBgn0000166	4.3527	3.07726	3.79122	EQUAL	EQUAL	EQUAL	E	3R	A	CDS	13	NS	0
bchs	bchs-PA	FBgn0043362	8.80855	9.35513	8.00421	DOWN	UP	UP	B	2L	A	CDS	6	MEI	0
BCL7-like	BCL7-like-PA	FBgn0026149	6.24568	5.97042	6.37344	UP	EQUAL	DOWN	A	X	X	CDS	12	NU	0
bcn92	bcn92-PA	FBgn0013432	8.37221	7.83485	7.72292	UP	UP	EQUAL	A	X	X	CDS	2	MIT	0
Bdbt	Bdbt-PA	FBgn0038857	8.72651	7.52663	5.93543	UP	UP	UP	E	3R	A	CDS	1	MIT	0
bdg	bdg-PA	FBgn0034049	7.08891	8.03435	7.89724	DOWN	DOWN	EQUAL	C	2R	A	CDS	11	NU	0
bdg	bdg-PB	FBgn0034049	7.08891	8.03435	7.89724	DOWN	DOWN	EQUAL	C	2R	A	CDS	11	NU	0
bdg	bdg-PC	FBgn0034049	7.08891	8.03435	7.89724	DOWN	DOWN	EQUAL	C	2R	A	CDS	11	NU	0
bdg	bdg-PD	FBgn0034049	9.08431	8.99782	7.95593	EQUAL	EQUAL	EQUAL	C	2R	A	CDS	13	NS	0
bdl	bdl-PA	FBgn0028482	6.12442	6.12139	6.46296	EQUAL	DOWN	DOWN	B	2L	A	CDS	8	PM	0
Bdp1	Bdp1-PA	NA	10.2471	10.5396	10.391	DOWN	DOWN	UP	B	2L	A	CDS	5	MEI	NA
Bdp1	Bdp1-PB	NA	5.65222	6.31027	5.24256	EQUAL	EQUAL	EQUAL	B	2L	A	CDS	13	NS	NA
be	be-PB	FBgn0052594	2.31623	2.53268	2.58054	EQUAL	EQUAL	EQUAL	A	X	X	CDS	13	NS	0
be	be-PC	FBgn0052594	4.91299	4.36171	5.32137	UP	EQUAL	DOWN	A	X	X	CDS	9	PM	0
be	be-PF	FBgn0052594	4.91299	4.36171	5.32137	UP	EQUAL	DOWN	A	X	X	CDS	9	PM	0
BEAF-32	BEAF-32-PA	FBgn0015602	8.06062	7.50003	7.14899	UP	UP	UP	C	2R	A	CDS	1	MIT	0
BEAF-32	BEAF-32-PB	FBgn0015602	7.47958	7.28166	5.94736	EQUAL	UP	UP	C	2R	A	CDS	10	NU	0
BEAF-32	BEAF-32-PC	FBgn0015602	7.47958	7.28166	5.94736	EQUAL	UP	UP	C	2R	A	CDS	10	NU	0
beag	beag-PA	FBgn0037660	9.50164	9.81824	8.17466	DOWN	UP	UP	E	3R	A	CDS	6	MEI	0
beat-Ia	beat-Ia-PA	FBgn0013433	4.17436	4.51473	4.67966	EQUAL	DOWN	EQUAL	B	2L	A	CDS	13	NS	0
beat-Ia	beat-Ia-PB	FBgn0013433	0	0	0	EQUAL	EQUAL	EQUAL	B	2L	A	CDS	13	NS	0
beat-Ib	beat-Ib-PA	FBgn0028645	-0.179119	-0.140155	-0.200204	EQUAL	EQUAL	EQUAL	B	2L	A	CDS	13	NS	0
beat-Ib	beat-Ib-PB	FBgn0028645	-0.179119	-0.140155	-0.200204	EQUAL	EQUAL	EQUAL	B	2L	A	CDS	13	NS	0
beat-Ic	beat-Ic-PA	FBgn0028644	0.64597	0.735695	0.679983	EQUAL	EQUAL	EQUAL	B	2L	A	CDS	13	NS	0
beat-Ic	beat-Ic-PB	FBgn0028644	0.64597	0.735695	0.679983	EQUAL	EQUAL	EQUAL	B	2L	A	CDS	13	NS	0
beat-Ic	beat-Ic-PC	FBgn0028644	0.64597	0.735695	0.679983	EQUAL	EQUAL	EQUAL	B	2L	A	CDS	13	NS	0
beat-IIa	beat-IIa-PA	FBgn0038498	0.480722	0.531634	0.759452	EQUAL	DOWN	EQUAL	E	3R	A	CDS	8	PM	0
beat-IIa	beat-IIa-PB	FBgn0038498	0.480722	0.531634	0.759452	EQUAL	DOWN	EQUAL	E	3R	A	CDS	8	PM	0
beat-IIb	beat-IIb-PA	FBgn0038494	0	0	0	EQUAL	EQUAL	EQUAL	E	3R	A	CDS	13	NS	0
beat-IIb	beat-IIb-PC	FBgn0038494	1.80573	2.16732	1.91831	DOWN	EQUAL	EQUAL	E	3R	A	CDS	4	MEI	0
beat-IIIa	beat-IIIa-PD	FBgn0265607	1.90148	1.93833	2.08814	EQUAL	EQUAL	EQUAL	B	2L	A	CDS	13	NS	0
beat-IIIa	beat-IIIa-PE	FBgn0265607	1.90148	1.93833	2.08814	EQUAL	EQUAL	EQUAL	B	2L	A	CDS	13	NS	0
beat-IIIb	beat-IIIb-PC	FBgn0053179	-0.530035	-0.467465	-0.515948	EQUAL	EQUAL	EQUAL	B	2L	A	CDS	13	NS	0
beat-IIIb	beat-IIIb-PD	FBgn0053179	2.49625	2.3776	2.5878	EQUAL	EQUAL	EQUAL	B	2L	A	CDS	13	NS	0
beat-IIIc	beat-IIIc-PA	FBgn0032629	4.4968	3.98343	4.88758	UP	EQUAL	DOWN	B	2L	A	CDS	9	PM	0
beat-IIIc	beat-IIIc-PB	FBgn0032629	4.17322	3.98863	5.29797	EQUAL	EQUAL	DOWN	B	2L	A	CDS	13	NS	0
beat-IV	beat-IV-PA	FBgn0039089	1.52966	1.69511	1.68846	EQUAL	EQUAL	EQUAL	E	3R	A	CDS	13	NS	0
beat-IV	beat-IV-PB	FBgn0039089	1.83147	1.26579	1.19544	EQUAL	EQUAL	EQUAL	E	3R	A	CDS	13	NS	0
beat-Va	beat-Va-PA	FBgn0038087	-0.59527	-0.515282	-0.568736	EQUAL	EQUAL	EQUAL	E	3R	A	CDS	13	NS	0
beat-Va	beat-Va-PB	FBgn0038087	-0.59527	-0.515282	-0.568736	EQUAL	EQUAL	EQUAL	E	3R	A	CDS	13	NS	0
beat-Va	beat-Va-PC	FBgn0038087	-0.59527	-0.515282	-0.568736	EQUAL	EQUAL	EQUAL	E	3R	A	CDS	13	NS	0
beat-Vb	beat-Vb-PA	FBgn0038092	4.55491	4.70331	4.34031	EQUAL	EQUAL	EQUAL	E	3R	A	CDS	13	NS	0
beat-Vb	beat-Vb-PB	FBgn0038092	4.55491	4.70331	4.34031	EQUAL	EQUAL	EQUAL	E	3R	A	CDS	13	NS	0
beat-Vc	beat-Vc-PB	FBgn0038084	1.97527	1.70868	1.79135	EQUAL	EQUAL	EQUAL	E	3R	A	CDS	13	NS	0
beat-VI	beat-VI-PA	FBgn0039584	4.04549	4.26197	4.27316	EQUAL	EQUAL	EQUAL	E	3R	A	CDS	13	NS	0
beat-VI	beat-VI-PB	FBgn0039584	4.04549	4.26197	4.27316	EQUAL	EQUAL	EQUAL	E	3R	A	CDS	13	NS	0
beat-VII	beat-VII-PD	FBgn0250908	2.25181	2.14781	1.9808	EQUAL	EQUAL	EQUAL	E	3R	A	CDS	13	NS	0
beg	beg-PA	FBgn0036691	8.49129	7.68893	6.31642	UP	UP	UP	D	3L	A	CDS	1	MIT	0
bel	bel-PA	FBgn0263231	11.6391	12.0129	12.5719	DOWN	DOWN	DOWN	E	3R	A	CDS	7	PM	0
bel	bel-PB	FBgn0263231	10.4268	10.6918	11.3163	DOWN	DOWN	DOWN	E	3R	A	CDS	8	PM	0
Bem46	Bem46-PA	FBgn0025109	10.5781	10.4693	10.5581	UP	EQUAL	EQUAL	B	2L	A	CDS	12	NU	0
ben	ben-PA	FBgn0000173	6.98275	6.84408	7.08635	EQUAL	EQUAL	DOWN	A	X	X	CDS	9	PM	0
ben	ben-PB	FBgn0000173	6.98275	6.84408	7.08635	EQUAL	EQUAL	DOWN	A	X	X	CDS	9	PM	0
ben	ben-PC	FBgn0000173	6.98275	6.84408	7.08635	EQUAL	EQUAL	DOWN	A	X	X	CDS	9	PM	0
ben	ben-PD	FBgn0000173	6.98275	6.84408	7.08635	EQUAL	EQUAL	DOWN	A	X	X	CDS	9	PM	0
ben	ben-PE	FBgn0000173	6.98275	6.84408	7.08635	EQUAL	EQUAL	DOWN	A	X	X	CDS	9	PM	0
Best1	Best1-PA	FBgn0040238	2.63882	1.53107	1.97027	UP	EQUAL	EQUAL	E	3R	A	CDS	13	NS	0
Best1	Best1-PB	FBgn0040238	5.69463	6.03714	6.01397	EQUAL	EQUAL	EQUAL	E	3R	A	CDS	13	NS	0
Best1	Best1-PC	FBgn0040238	0.401851	0.0920139	0.097063	EQUAL	EQUAL	EQUAL	E	3R	A	CDS	13	NS	0
Best1	Best1-PD	FBgn0040238	-1.05151	-1.1299	-1.11266	EQUAL	EQUAL	EQUAL	E	3R	A	CDS	13	NS	0
Best2	Best2-PA	FBgn0035696	5.18205	5.64363	6.69924	EQUAL	DOWN	DOWN	D	3L	A	CDS	8	PM	0
Best3	Best3-PA	FBgn0036492	10.643	11.2794	8.65215	DOWN	UP	UP	D	3L	A	CDS	6	MEI	0
Best4	Best4-PB	FBgn0036491	9.85794	10.036	8.33779	DOWN	UP	UP	D	3L	A	CDS	6	MEI	0
Bet1	Bet1-PA	FBgn0260857	7.9695	7.47881	7.46274	UP	UP	EQUAL	D	3L	A	CDS	2	MIT	0
Bet1	Bet1-PB	FBgn0260857	7.9695	7.47881	7.46274	UP	UP	EQUAL	D	3L	A	CDS	2	MIT	0
Bet3	Bet3-PA	FBgn0260859	8.08684	7.74652	6.91343	UP	UP	UP	D	3L	A	CDS	1	MIT	0
Bet5	Bet5-PA	FBgn0260860	7.64531	6.39214	6.07677	UP	UP	EQUAL	E	3R	A	CDS	2	MIT	0
beta'COP	beta'COP-PA	FBgn0025724	9.43931	9.07307	8.08915	UP	UP	UP	B	2L	A	CDS	1	MIT	0
beta-Man	beta-Man-PA	FBgn0037215	6.92027	6.67306	6.49814	EQUAL	UP	EQUAL	E	3R	A	CDS	1	MIT	0
beta-Man	beta-Man-PD	FBgn0037215	6.92027	6.67306	6.49814	EQUAL	UP	EQUAL	E	3R	A	CDS	1	MIT	0
beta-Man	beta-Man-PF	FBgn0037215	4.82552	4.3556	5.25049	EQUAL	EQUAL	EQUAL	E	3R	A	CDS	13	NS	0
beta-Man	beta-Man-PG	FBgn0037215	4.82552	4.3556	5.25049	EQUAL	EQUAL	EQUAL	E	3R	A	CDS	13	NS	0
beta-Man	beta-Man-PH	FBgn0037215	0	0	0	EQUAL	EQUAL	EQUAL	E	3R	A	CDS	13	NS	0
beta-PheRS	beta-PheRS-PA	FBgn0039175	9.76049	9.02233	7.2601	UP	UP	UP	E	3R	A	CDS	1	MIT	0
beta-Spec	beta-Spec-PA	FBgn0250788	9.44538	9.27938	9.88268	EQUAL	EQUAL	DOWN	A	X	X	CDS	13	NS	0
beta-Spec	beta-Spec-PB	FBgn0250788	9.90618	10.0443	9.82086	EQUAL	EQUAL	EQUAL	A	X	X	CDS	13	NS	0
beta-Spec	beta-Spec-PC	FBgn0250788	4.4275	5.13678	4.47105	EQUAL	EQUAL	EQUAL	A	X	X	CDS	13	NS	0
beta3GalTII	beta3GalTII-PA	FBgn0033315	6.944	6.30313	5.70823	UP	UP	UP	C	2R	A	CDS	1	MIT	0
beta4GalNAcTA	beta4GalNAcTA-PA	FBgn0027538	7.59954	7.28953	6.08441	EQUAL	UP	UP	C	2R	A	CDS	10	NU	0
beta4GalNAcTB	beta4GalNAcTB-PA	FBgn0039625	6.64203	3.10552	2.59211	EQUAL	UP	UP	E	3R	A	CDS	2	MIT	0
beta4GalT7	beta4GalT7-PA	FBgn0039258	10.0984	9.63434	9.08248	UP	UP	UP	E	3R	A	CDS	1	MIT	0
betaCOP	betaCOP-PA	FBgn0008635	10.0203	9.3762	8.66034	UP	UP	UP	A	X	X	CDS	1	MIT	0
betaggt-I	betaggt-I-PA	FBgn0015000	6.34348	5.96571	6.1814	EQUAL	EQUAL	EQUAL	B	2L	A	CDS	13	NS	0
betaggt-I	betaggt-I-PB	FBgn0015000	4.05866	3.93543	3.67569	EQUAL	EQUAL	EQUAL	B	2L	A	CDS	13	NS	0
betaggt-II	betaggt-II-PA	FBgn0028970	8.59397	8.09679	8.64326	UP	EQUAL	DOWN	B	2L	A	CDS	12	NU	0
betaGlu	betaGlu-PA	FBgn0039874	8.6211	8.71956	7.88131	EQUAL	UP	UP	E	3R	A	CDS	10	NU	0
betaNACtes1	betaNACtes1-PA	FBgn0030538	9.97461	9.19045	6.46178	UP	UP	UP	A	X	X	CDS	1	MIT	6
betaNACtes2	betaNACtes2-PA	FBgn0030563	9.34571	8.11101	5.83506	UP	UP	UP	A	X	X	CDS	1	MIT	5
betaNACtes3	betaNACtes3-PA	FBgn0052601	10.1907	9.15795	6.0651	UP	UP	UP	A	X	X	CDS	1	MIT	4
betaNACtes4	betaNACtes4-PA	NA	10.6674	9.98485	7.97255	UP	UP	UP	A	X	X	CDS	1	MIT	NA
betaNACtes6	betaNACtes6-PA	FBgn0052598	9.95616	8.92788	6.14275	UP	UP	UP	A	X	X	CDS	1	MIT	5
betaTry	betaTry-PA	NA	-2.18431	-2.18362	-2.17062	EQUAL	EQUAL	EQUAL	C	2R	A	CDS	13	NS	NA
betaTry	betaTry-PB	NA	-2.18431	-2.18362	-2.17062	EQUAL	EQUAL	EQUAL	C	2R	A	CDS	13	NS	NA
betaTub56D	betaTub56D-PA	FBgn0003887	1.32745	2.52554	1.36029	DOWN	EQUAL	EQUAL	C	2R	A	CDS	4	MEI	0
betaTub56D	betaTub56D-PB	FBgn0003887	12.4049	10.9619	11.6508	UP	UP	DOWN	C	2R	A	CDS	3	MIT	0
betaTub60D	betaTub60D-PA	FBgn0003888	9.49693	9.76138	10.3203	EQUAL	DOWN	DOWN	C	2R	A	CDS	8	PM	0
betaTub60D	betaTub60D-PB	FBgn0003888	8.64032	8.82925	9.39632	EQUAL	DOWN	DOWN	C	2R	A	CDS	8	PM	0
betaTub85D	betaTub85D-PA	FBgn0003889	14.7113	15.5824	16.2892	DOWN	DOWN	DOWN	E	3R	A	CDS	7	PM	0
betaTub97EF	betaTub97EF-PB	FBgn0003890	7.35247	6.09037	7.57178	UP	EQUAL	DOWN	E	3R	A	CDS	12	NU	0
betaTub97EF	betaTub97EF-PC	FBgn0003890	-1.13072	-1.20688	-1.1886	EQUAL	EQUAL	EQUAL	E	3R	A	CDS	13	NS	0
BG642163	BG642163-PA	FBgn0083938	1.49325	1.42942	1.15838	EQUAL	EQUAL	EQUAL	B	2L	A	CDS	13	NS	4
BG642163	BG642163-PB	FBgn0083938	1.49325	1.42942	1.15838	EQUAL	EQUAL	EQUAL	B	2L	A	CDS	13	NS	4
BG642167	BG642167-PA	NA	1.28757	1.28784	1.03022	EQUAL	EQUAL	EQUAL	E	3R	A	CDS	13	NS	NA
BG642312	BG642312-PA	FBgn0047334	3.94274	3.7322	3.01482	EQUAL	UP	UP	D	3L	A	CDS	10	NU	0
BG642312	BG642312-PB	FBgn0047334	3.94274	3.7322	3.01482	EQUAL	UP	UP	D	3L	A	CDS	10	NU	0
Bgb	Bgb-PA	FBgn0013753	-1.92495	-1.9118	-1.91712	EQUAL	EQUAL	EQUAL	D	3L	A	CDS	13	NS	0
Bgb	Bgb-PB	FBgn0013753	7.94512	7.11668	5.68699	UP	UP	UP	D	3L	A	CDS	1	MIT	0
bgcn	bgcn-PA	FBgn0004581	1.36355	1.38349	0.968272	EQUAL	EQUAL	EQUAL	C	2R	A	CDS	13	NS	0
bgcn	bgcn-PB	FBgn0004581	10.468	10.8221	10.6221	DOWN	DOWN	UP	C	2R	A	CDS	5	MEI	0
bgm	bgm-PA	FBgn0027348	7.04034	6.78656	6.46254	EQUAL	UP	EQUAL	B	2L	A	CDS	13	NS	0
bgm	bgm-PC	FBgn0027348	7.04034	6.78656	6.46254	EQUAL	UP	EQUAL	B	2L	A	CDS	13	NS	0
BHD	BHD-PA	FBgn0261111	7.99066	7.54283	7.16986	UP	UP	UP	D	3L	A	CDS	1	MIT	0
BI-1	BI-1-PA	FBgn0035871	13.0738	13.158	13.8878	EQUAL	DOWN	DOWN	D	3L	A	CDS	8	PM	0
BI-1	BI-1-PB	FBgn0035871	11.2535	11.9998	13.3252	DOWN	DOWN	DOWN	D	3L	A	CDS	8	PM	0
bi	bi-PA	FBgn0000179	-0.808453	-0.808209	-0.579646	EQUAL	EQUAL	EQUAL	A	X	X	CDS	13	NS	0
bi	bi-PB	FBgn0000179	-0.808453	-0.808209	-0.579646	EQUAL	EQUAL	EQUAL	A	X	X	CDS	13	NS	0
bi	bi-PC	FBgn0000179	-0.808453	-0.808209	-0.579646	EQUAL	EQUAL	EQUAL	A	X	X	CDS	13	NS	0
bi	bi-PD	FBgn0000179	0.4475	0.468779	0.275289	EQUAL	EQUAL	EQUAL	A	X	X	CDS	13	NS	0
bi	bi-PE	FBgn0000179	-0.597773	-0.597475	-0.365452	EQUAL	EQUAL	EQUAL	A	X	X	CDS	13	NS	0
bi	bi-PF	FBgn0000179	4.92124	4.65914	4.12778	EQUAL	UP	EQUAL	A	X	X	CDS	13	NS	0
bi	bi-PG	FBgn0000179	0.723447	0.67067	0.462629	EQUAL	EQUAL	EQUAL	A	X	X	CDS	13	NS	0
bib	bib-PA	FBgn0000180	0.481358	0.985897	0.492261	EQUAL	EQUAL	EQUAL	B	2L	A	CDS	13	NS	0
bib	bib-PB	FBgn0000180	6.2976	6.2456	4.89752	EQUAL	UP	UP	B	2L	A	CDS	10	NU	0
bic	bic-PA	FBgn0000181	11.0791	10.4815	10.9845	UP	EQUAL	DOWN	C	2R	A	CDS	12	NU	0
bic	bic-PB	FBgn0000181	11.0791	10.4815	10.9845	UP	EQUAL	DOWN	C	2R	A	CDS	12	NU	0
BicC	BicC-PA	FBgn0000182	4.71242	5.28579	5.55791	DOWN	DOWN	EQUAL	B	2L	A	CDS	7	PM	0
BicC	BicC-PB	FBgn0000182	4.71242	5.28579	5.55791	DOWN	DOWN	EQUAL	B	2L	A	CDS	7	PM	0
BicC	BicC-PD	FBgn0000182	10.5359	10.7219	11.6955	EQUAL	DOWN	DOWN	B	2L	A	CDS	8	PM	0
BicD	BicD-PA	FBgn0000183	0	0	0	EQUAL	EQUAL	EQUAL	B	2L	A	CDS	13	NS	0
BicD	BicD-PB	FBgn0000183	2.54775	3.77205	3.37688	EQUAL	EQUAL	EQUAL	B	2L	A	CDS	13	NS	0
BicD	BicD-PC	FBgn0000183	0	0	0	EQUAL	EQUAL	EQUAL	B	2L	A	CDS	13	NS	0
BicD	BicD-PD	FBgn0000183	8.5595	8.79653	8.27387	DOWN	UP	UP	B	2L	A	CDS	6	MEI	0
bif	bif-PB	FBgn0014133	8.13323	8.05136	7.29875	EQUAL	UP	UP	A	X	X	CDS	10	NU	0
bif	bif-PC	FBgn0014133	2.13729	1.84311	1.87415	EQUAL	EQUAL	EQUAL	A	X	X	CDS	13	NS	0
bif	bif-PD	FBgn0014133	0	0	0	EQUAL	EQUAL	EQUAL	A	X	X	CDS	13	NS	0
bif	bif-PE	FBgn0014133	0	0	0	EQUAL	EQUAL	EQUAL	A	X	X	CDS	13	NS	0
bif	bif-PF	FBgn0014133	5.03107	4.21357	4.57597	UP	EQUAL	EQUAL	A	X	X	CDS	3	MIT	0
BigH1	BigH1-PA	FBgn0038252	10.8535	10.6784	9.74906	UP	UP	UP	E	3R	A	CDS	10	NU	0
bigmax	bigmax-PA	FBgn0039509	7.90727	7.0526	6.42556	UP	UP	UP	E	3R	A	CDS	1	MIT	0
bin	bin-PA	FBgn0045759	5.25961	4.35247	4.78739	UP	UP	DOWN	D	3L	A	CDS	3	MIT	0
Bin1	Bin1-PA	FBgn0024491	7.23672	5.98607	5.23757	UP	UP	UP	E	3R	A	CDS	2	MIT	0
Bin1	Bin1-PB	FBgn0024491	7.23672	5.98607	5.23757	UP	UP	UP	E	3R	A	CDS	2	MIT	0
Bin1	Bin1-PC	FBgn0024491	7.23672	5.98607	5.23757	UP	UP	UP	E	3R	A	CDS	2	MIT	0
bin3	bin3-PA	FBgn0263144	6.38571	5.93237	5.87971	UP	UP	EQUAL	C	2R	A	CDS	2	MIT	0
bin3	bin3-PB	FBgn0263144	6.38571	5.93237	5.87971	UP	UP	EQUAL	C	2R	A	CDS	2	MIT	0
bin3	bin3-PC	FBgn0263144	6.38571	5.93237	5.87971	UP	UP	EQUAL	C	2R	A	CDS	2	MIT	0
bin3	bin3-PD	FBgn0263144	6.38571	5.93237	5.87971	UP	UP	EQUAL	C	2R	A	CDS	2	MIT	0
bip1	bip1-PA	FBgn0026263	4.2758	4.76433	4.63046	EQUAL	EQUAL	EQUAL	D	3L	A	CDS	13	NS	0
bip1	bip1-PB	FBgn0026263	4.40827	3.99381	4.94233	EQUAL	EQUAL	EQUAL	D	3L	A	CDS	13	NS	0
bip2	bip2-PA	FBgn0026262	11.7451	10.8617	10.4876	UP	UP	UP	F	4	4	CDS	2	MIT	0
Bka	Bka-PA	FBgn0010520	7.95162	7.01293	6.81785	UP	UP	EQUAL	B	2L	A	CDS	2	MIT	0
blanks	blanks-PA	FBgn0035608	12.9781	11.8811	9.21336	UP	UP	UP	D	3L	A	CDS	1	MIT	4
Blimp-1	Blimp-1-PA	FBgn0035625	3.78624	3.44142	4.09118	UP	EQUAL	DOWN	D	3L	A	CDS	9	PM	0
Blimp-1	Blimp-1-PB	FBgn0035625	0	0	0	EQUAL	EQUAL	EQUAL	D	3L	A	CDS	13	NS	0
Blimp-1	Blimp-1-PC	FBgn0035625	0	0	0	EQUAL	EQUAL	EQUAL	D	3L	A	CDS	13	NS	0
Blimp-1	Blimp-1-PD	FBgn0035625	3.78624	3.44142	4.09118	UP	EQUAL	DOWN	D	3L	A	CDS	9	PM	0
Blimp-1	Blimp-1-PE	FBgn0035625	3.78624	3.44142	4.09118	UP	EQUAL	DOWN	D	3L	A	CDS	9	PM	0
Blimp-1	Blimp-1-PF	FBgn0035625	3.78624	3.44142	4.09118	UP	EQUAL	DOWN	D	3L	A	CDS	9	PM	0
Blm	Blm-PA	FBgn0002906	10.0316	10.81	9.70294	DOWN	UP	UP	E	3R	A	CDS	4	MEI	0
Blos1	Blos1-PB	FBgn0050077	7.16706	5.89773	5.60399	UP	UP	EQUAL	C	2R	A	CDS	2	MIT	0
Blos2	Blos2-PA	FBgn0036118	7.14547	6.16755	5.48575	UP	UP	UP	D	3L	A	CDS	2	MIT	0
Blos3	Blos3-PA	FBgn0085284	7.37183	6.32911	6.30277	UP	UP	EQUAL	D	3L	A	CDS	2	MIT	0
Blos4	Blos4-PA	FBgn0036105	5.26677	5.03199	4.49038	EQUAL	UP	UP	D	3L	A	CDS	1	MIT	0
Blos4	Blos4-PB	FBgn0036105	5.26677	5.03199	4.49038	EQUAL	UP	UP	D	3L	A	CDS	1	MIT	0
blot	blot-PA	FBgn0027660	4.94951	4.99469	5.34548	EQUAL	EQUAL	EQUAL	D	3L	A	CDS	13	NS	0
blot	blot-PB	FBgn0027660	4.39327	4.6988	5.13199	EQUAL	DOWN	DOWN	D	3L	A	CDS	7	PM	0
blot	blot-PC	FBgn0027660	2.43562	1.76692	2.78227	UP	EQUAL	DOWN	D	3L	A	CDS	9	PM	0
blot	blot-PD	FBgn0027660	4.39327	4.6988	5.13199	EQUAL	DOWN	DOWN	D	3L	A	CDS	7	PM	0
blot	blot-PE	FBgn0027660	2.43562	1.76692	2.78227	UP	EQUAL	DOWN	D	3L	A	CDS	9	PM	0
blow	blow-PA	FBgn0004133	5.44138	5.84057	6.32755	EQUAL	EQUAL	EQUAL	C	2R	A	CDS	13	NS	0
blow	blow-PB	FBgn0004133	6.68319	6.99448	6.35788	EQUAL	EQUAL	EQUAL	C	2R	A	CDS	13	NS	0
blow	blow-PD	FBgn0004133	5.44138	5.84057	6.32755	EQUAL	EQUAL	EQUAL	C	2R	A	CDS	13	NS	0
blp	blp-PA	FBgn0038387	8.61154	8.63504	8.81782	EQUAL	DOWN	EQUAL	E	3R	A	CDS	13	NS	0
blp	blp-PB	FBgn0038387	8.61154	8.63504	8.81782	EQUAL	DOWN	EQUAL	E	3R	A	CDS	13	NS	0
blw	blw-PA	FBgn0011211	13.3603	12.4965	11.8394	UP	UP	UP	C	2R	A	CDS	1	MIT	0
bma	bma-PD	FBgn0085385	-0.501952	-0.660176	-0.647289	EQUAL	EQUAL	EQUAL	D	3L	A	CDS	13	NS	0
bma	bma-PE	FBgn0085385	-0.501952	-0.660176	-0.647289	EQUAL	EQUAL	EQUAL	D	3L	A	CDS	13	NS	0
bma	bma-PG	FBgn0085385	-0.548608	-0.489822	-0.586391	EQUAL	EQUAL	EQUAL	D	3L	A	CDS	13	NS	0
bma	bma-PH	FBgn0085385	3.75817	3.62397	3.84117	EQUAL	EQUAL	EQUAL	D	3L	A	CDS	13	NS	0
Bmcp	Bmcp-PA	FBgn0036199	7.49629	7.63681	6.55014	EQUAL	UP	UP	D	3L	A	CDS	10	NU	0
Bmcp	Bmcp-PB	FBgn0036199	7.49629	7.63681	6.55014	EQUAL	UP	UP	D	3L	A	CDS	10	NU	0
bmm	bmm-PA	FBgn0036449	4.55055	4.19137	3.56757	EQUAL	EQUAL	EQUAL	D	3L	A	CDS	13	NS	0
bmm	bmm-PB	FBgn0036449	10.0455	9.92704	9.52174	EQUAL	UP	UP	D	3L	A	CDS	10	NU	0
bnb	bnb-PA	NA	6.45011	5.1145	6.0782	UP	UP	DOWN	A	X	X	CDS	3	MIT	NA
bnb	bnb-PB	NA	6.45011	5.1145	6.0782	UP	UP	DOWN	A	X	X	CDS	3	MIT	NA
bnb	bnb-PC	NA	6.45011	5.1145	6.0782	UP	UP	DOWN	A	X	X	CDS	3	MIT	NA
bnb	bnb-PD	NA	6.45011	5.1145	6.0782	UP	UP	DOWN	A	X	X	CDS	3	MIT	NA
BNIP3	BNIP3-PA	NA	7.96502	7.55234	7.10335	EQUAL	UP	EQUAL	D	3L	A	CDS	1	MIT	NA
BNIP3	BNIP3-PB	NA	1.23868	1.73977	2.75027	EQUAL	EQUAL	EQUAL	D	3L	A	CDS	13	NS	NA
BNIP3	BNIP3-PC	NA	5.766	5.03706	5.27369	UP	EQUAL	EQUAL	D	3L	A	CDS	3	MIT	NA
BNIP3	BNIP3-PD	NA	5.766	5.03706	5.27369	UP	EQUAL	EQUAL	D	3L	A	CDS	3	MIT	NA
BNIP3	BNIP3-PE	NA	5.766	5.03706	5.27369	UP	EQUAL	EQUAL	D	3L	A	CDS	3	MIT	NA
bnk	bnk-PA	FBgn0004389	-1.67565	-1.66049	-1.62291	EQUAL	EQUAL	EQUAL	E	3R	A	CDS	13	NS	0
bnl	bnl-PA	FBgn0014135	3.29739	2.26184	2.04085	EQUAL	UP	EQUAL	E	3R	A	CDS	13	NS	0
bnl	bnl-PC	FBgn0014135	5.80086	6.73923	6.64589	DOWN	DOWN	EQUAL	E	3R	A	CDS	11	NU	0
bnl	bnl-PD	FBgn0014135	5.80086	6.73923	6.64589	DOWN	DOWN	EQUAL	E	3R	A	CDS	11	NU	0
BobA	BobA-PA	NA	0	0	0	EQUAL	EQUAL	EQUAL	D	3L	A	CDS	13	NS	NA
boca	boca-PA	FBgn0004132	8.24391	6.89104	6.94018	UP	UP	EQUAL	C	2R	A	CDS	2	MIT	0
bocks	bocks-PA	FBgn0037719	2.78969	1.77328	1.99873	UP	EQUAL	EQUAL	E	3R	A	CDS	2	MIT	0
bocks	bocks-PB	FBgn0037719	9.39733	9.05423	7.7237	UP	UP	UP	E	3R	A	CDS	10	NU	0
BOD1	BOD1-PA	FBgn0039560	6.88822	8.16403	7.26858	DOWN	EQUAL	UP	E	3R	A	CDS	4	MEI	0
BOD1	BOD1-PB	FBgn0039560	9.26416	9.38652	9.72256	EQUAL	DOWN	DOWN	E	3R	A	CDS	8	PM	0
BOD1	BOD1-PC	FBgn0039560	6.88822	8.16403	7.26858	DOWN	EQUAL	UP	E	3R	A	CDS	4	MEI	0
BOD1	BOD1-PD	FBgn0039560	9.26416	9.38652	9.72256	EQUAL	DOWN	DOWN	E	3R	A	CDS	8	PM	0
BOD1	BOD1-PE	FBgn0039560	8.90424	8.52751	8.80658	EQUAL	EQUAL	EQUAL	E	3R	A	CDS	13	NS	0
boi	boi-PA	FBgn0040388	6.54046	6.88497	5.82954	EQUAL	UP	UP	A	X	X	CDS	6	MEI	0
boi	boi-PB	FBgn0040388	-2.18456	-2.18383	-2.17003	EQUAL	EQUAL	EQUAL	A	X	X	CDS	13	NS	0
boi	boi-PE	FBgn0040388	-2.18456	-2.18383	-2.17003	EQUAL	EQUAL	EQUAL	A	X	X	CDS	13	NS	0
boi	boi-PF	FBgn0040388	-2.18456	-2.18383	-2.17003	EQUAL	EQUAL	EQUAL	A	X	X	CDS	13	NS	0
boi	boi-PG	FBgn0040388	4.04135	4.69992	3.70638	EQUAL	EQUAL	UP	A	X	X	CDS	4	MEI	0
boil	boil-PA	FBgn0029730	10.9771	12.0823	12.3323	DOWN	DOWN	EQUAL	A	X	X	CDS	11	NU	0
bol	bol-PA	FBgn0011206	1.94127	1.50717	1.33061	EQUAL	EQUAL	EQUAL	D	3L	A	CDS	13	NS	0
bol	bol-PB	FBgn0011206	9.10597	9.69213	10.5334	DOWN	DOWN	DOWN	D	3L	A	CDS	7	PM	0
bol	bol-PC	FBgn0011206	1.94127	1.50717	1.33061	EQUAL	EQUAL	EQUAL	D	3L	A	CDS	13	NS	0
bol	bol-PD	FBgn0011206	9.10597	9.69213	10.5334	DOWN	DOWN	DOWN	D	3L	A	CDS	7	PM	0
bol	bol-PE	FBgn0011206	0.696079	0.499703	0.436063	EQUAL	EQUAL	EQUAL	D	3L	A	CDS	13	NS	0
bol	bol-PF	FBgn0011206	8.33281	8.53279	9.21821	EQUAL	DOWN	DOWN	D	3L	A	CDS	8	PM	0
bol	bol-PG	FBgn0011206	9.10597	9.69213	10.5334	DOWN	DOWN	DOWN	D	3L	A	CDS	7	PM	0
boly	boly-PA	FBgn0050362	12.3211	12.9329	13.4126	DOWN	DOWN	DOWN	C	2R	A	CDS	7	PM	0
BomBc1	BomBc1-PA	NA	0	0	0	EQUAL	EQUAL	EQUAL	C	2R	A	CDS	13	NS	NA
BomBc2	BomBc2-PA	NA	4.72236	3.25324	4.02234	UP	EQUAL	EQUAL	C	2R	A	CDS	2	MIT	NA
BomBc2	BomBc2-PB	NA	4.72236	3.25324	4.02234	UP	EQUAL	EQUAL	C	2R	A	CDS	2	MIT	NA
BomBc3	BomBc3-PA	NA	1.02708	0.791551	0.924367	EQUAL	EQUAL	EQUAL	E	3R	A	CDS	13	NS	NA
BomBc3	BomBc3-PB	NA	1.02708	0.791551	0.924367	EQUAL	EQUAL	EQUAL	E	3R	A	CDS	13	NS	NA
BomBc3	BomBc3-PC	NA	1.02708	0.791551	0.924367	EQUAL	EQUAL	EQUAL	E	3R	A	CDS	13	NS	NA
BomS1	BomS1-PA	NA	1.54994	1.44038	1.75366	EQUAL	EQUAL	EQUAL	C	2R	A	CDS	13	NS	NA
BomS2	BomS2-PA	NA	2.24345	1.73752	1.99377	EQUAL	EQUAL	EQUAL	C	2R	A	CDS	13	NS	NA
BomS3	BomS3-PA	NA	1.70679	1.27763	1.49871	UP	EQUAL	EQUAL	C	2R	A	CDS	3	MIT	NA
BomS3	BomS3-PB	NA	1.70679	1.27763	1.49871	UP	EQUAL	EQUAL	C	2R	A	CDS	3	MIT	NA
BomS4	BomS4-PA	NA	1.83305	1.51829	1.73855	EQUAL	EQUAL	EQUAL	C	2R	A	CDS	13	NS	NA
BomS5	BomS5-PA	NA	-1.41941	-1.45427	-1.42256	EQUAL	EQUAL	EQUAL	C	2R	A	CDS	13	NS	NA
BomS6	BomS6-PA	NA	1.53093	1.07588	1.23063	EQUAL	EQUAL	EQUAL	C	2R	A	CDS	13	NS	NA
BomT1	BomT1-PA	NA	-1.64291	-1.66721	-1.65756	EQUAL	EQUAL	EQUAL	C	2R	A	CDS	13	NS	NA
BomT2	BomT2-PA	NA	2.94341	2.07309	2.54043	UP	EQUAL	EQUAL	C	2R	A	CDS	2	MIT	NA
BomT3	BomT3-PA	NA	5.63284	3.86085	5.9326	UP	EQUAL	DOWN	E	3R	A	CDS	12	NU	NA
BomT3	BomT3-PC	NA	5.63284	3.86085	5.9326	UP	EQUAL	DOWN	E	3R	A	CDS	12	NU	NA
bon	bon-PA	FBgn0023097	0	0	0	EQUAL	EQUAL	EQUAL	E	3R	A	CDS	13	NS	0
bon	bon-PB	FBgn0023097	0	0	0	EQUAL	EQUAL	EQUAL	E	3R	A	CDS	13	NS	0
bon	bon-PC	FBgn0023097	8.97164	9.18277	8.66727	EQUAL	EQUAL	UP	E	3R	A	CDS	6	MEI	0
bon	bon-PD	FBgn0023097	0.154172	-0.0211568	-0.0162729	EQUAL	EQUAL	EQUAL	E	3R	A	CDS	13	NS	0
bon	bon-PE	FBgn0023097	0.682904	2.1532	0.778697	DOWN	EQUAL	EQUAL	E	3R	A	CDS	13	NS	0
bon	bon-PF	FBgn0023097	5.78817	7.03082	5.85954	DOWN	EQUAL	UP	E	3R	A	CDS	4	MEI	0
bond	bond-PA	FBgn0260942	10.1229	10.7457	10.1053	DOWN	EQUAL	UP	E	3R	A	CDS	4	MEI	0
bond	bond-PB	FBgn0260942	10.1229	10.7457	10.1053	DOWN	EQUAL	UP	E	3R	A	CDS	4	MEI	0
bond	bond-PC	FBgn0260942	10.1229	10.7457	10.1053	DOWN	EQUAL	UP	E	3R	A	CDS	4	MEI	0
bonsai	bonsai-PA	FBgn0026261	9.73265	9.13563	8.4263	UP	UP	UP	C	2R	A	CDS	1	MIT	0
Boot	Boot-PA	NA	6.39737	6.02782	4.42139	UP	UP	UP	C	2R	A	CDS	1	MIT	NA
bor	bor-PA	FBgn0040237	10.6931	11.4734	11.6241	DOWN	DOWN	EQUAL	E	3R	A	CDS	11	NU	0
bor	bor-PB	FBgn0040237	10.6931	11.4734	11.6241	DOWN	DOWN	EQUAL	E	3R	A	CDS	11	NU	0
bora	bora-PA	FBgn0259791	10.0397	10.3207	9.05997	DOWN	UP	UP	D	3L	A	CDS	6	MEI	0
BORCS5	BORCS5-PA	NA	9.5238	9.24858	8.70132	UP	UP	UP	A	X	X	CDS	1	MIT	NA
BORCS6	BORCS6-PA	NA	8.55876	8.34982	8.19845	UP	UP	EQUAL	D	3L	A	CDS	1	MIT	NA
BORCS6	BORCS6-PB	NA	8.55876	8.34982	8.19845	UP	UP	EQUAL	D	3L	A	CDS	1	MIT	NA
BORCS7	BORCS7-PA	NA	3.20645	2.98196	2.69672	EQUAL	UP	EQUAL	C	2R	A	CDS	1	MIT	NA
borr	borr-PA	FBgn0032105	3.10517	3.14294	3.3838	EQUAL	EQUAL	EQUAL	B	2L	A	CDS	13	NS	0
borr	borr-PB	FBgn0032105	10.5694	10.3383	8.88492	UP	UP	UP	B	2L	A	CDS	10	NU	0
boss	boss-PA	FBgn0000206	4.91862	5.37557	6.2116	DOWN	DOWN	DOWN	E	3R	A	CDS	8	PM	0
botv	botv-PA	FBgn0027535	6.50191	6.38586	5.91372	EQUAL	UP	UP	C	2R	A	CDS	10	NU	0
bou	bou-PA	FBgn0261284	5.30664	4.87868	5.21865	EQUAL	EQUAL	EQUAL	A	X	X	CDS	13	NS	0
bowl	bowl-PA	FBgn0004893	4.86535	4.95657	5.37413	EQUAL	DOWN	DOWN	B	2L	A	CDS	8	PM	0
bowl	bowl-PB	FBgn0004893	4.86535	4.95657	5.37413	EQUAL	DOWN	DOWN	B	2L	A	CDS	8	PM	0
bowl	bowl-PC	FBgn0004893	4.86535	4.95657	5.37413	EQUAL	DOWN	DOWN	B	2L	A	CDS	8	PM	0
bowl	bowl-PD	FBgn0004893	4.86535	4.95657	5.37413	EQUAL	DOWN	DOWN	B	2L	A	CDS	8	PM	0
bowl	bowl-PF	FBgn0004893	4.86535	4.95657	5.37413	EQUAL	DOWN	DOWN	B	2L	A	CDS	8	PM	0
bowl	bowl-PG	FBgn0004893	4.86535	4.95657	5.37413	EQUAL	DOWN	DOWN	B	2L	A	CDS	8	PM	0
bowl	bowl-PH	FBgn0004893	4.86535	4.95657	5.37413	EQUAL	DOWN	DOWN	B	2L	A	CDS	8	PM	0
BoYb	BoYb-PA	FBgn0037205	7.06683	7.13379	6.55812	EQUAL	UP	UP	D	3L	A	CDS	10	NU	0
br	br-PA	FBgn0000210	3.6424	3.62844	3.1015	EQUAL	EQUAL	EQUAL	A	X	X	CDS	13	NS	0
br	br-PA	FBgn0029584	3.6424	3.62844	3.1015	EQUAL	EQUAL	EQUAL	A	X	X	CDS	13	NS	0
br	br-PB	FBgn0000210	0	0	0	EQUAL	EQUAL	EQUAL	A	X	X	CDS	13	NS	0
br	br-PB	FBgn0029584	0	0	0	EQUAL	EQUAL	EQUAL	A	X	X	CDS	13	NS	0
br	br-PC	FBgn0029584	0	0	0	EQUAL	EQUAL	EQUAL	A	X	X	CDS	13	NS	0
br	br-PC	FBgn0000210	0	0	0	EQUAL	EQUAL	EQUAL	A	X	X	CDS	13	NS	0
br	br-PE	FBgn0029584	2.8094	2.71162	2.0908	EQUAL	UP	UP	A	X	X	CDS	10	NU	0
br	br-PE	FBgn0000210	2.8094	2.71162	2.0908	EQUAL	UP	UP	A	X	X	CDS	10	NU	0
br	br-PG	FBgn0029584	3.65206	3.50741	2.97672	EQUAL	EQUAL	EQUAL	A	X	X	CDS	13	NS	0
br	br-PG	FBgn0000210	3.65206	3.50741	2.97672	EQUAL	EQUAL	EQUAL	A	X	X	CDS	13	NS	0
br	br-PH	FBgn0029584	0	0	0	EQUAL	EQUAL	EQUAL	A	X	X	CDS	13	NS	0
br	br-PH	FBgn0000210	0	0	0	EQUAL	EQUAL	EQUAL	A	X	X	CDS	13	NS	0
br	br-PI	FBgn0000210	0	0	0	EQUAL	EQUAL	EQUAL	A	X	X	CDS	13	NS	0
br	br-PI	FBgn0029584	0	0	0	EQUAL	EQUAL	EQUAL	A	X	X	CDS	13	NS	0
br	br-PJ	FBgn0029584	-1.06956	-1.15411	-1.13497	EQUAL	EQUAL	EQUAL	A	X	X	CDS	13	NS	0
br	br-PJ	FBgn0000210	-1.06956	-1.15411	-1.13497	EQUAL	EQUAL	EQUAL	A	X	X	CDS	13	NS	0
br	br-PL	FBgn0029584	-1.06956	-1.15411	-1.13497	EQUAL	EQUAL	EQUAL	A	X	X	CDS	13	NS	0
br	br-PL	FBgn0000210	-1.06956	-1.15411	-1.13497	EQUAL	EQUAL	EQUAL	A	X	X	CDS	13	NS	0
br	br-PM	FBgn0029584	2.8094	2.71162	2.0908	EQUAL	UP	UP	A	X	X	CDS	10	NU	0
br	br-PM	FBgn0000210	2.8094	2.71162	2.0908	EQUAL	UP	UP	A	X	X	CDS	10	NU	0
br	br-PN	FBgn0000210	2.8094	2.71162	2.0908	EQUAL	UP	UP	A	X	X	CDS	10	NU	0
br	br-PN	FBgn0029584	2.8094	2.71162	2.0908	EQUAL	UP	UP	A	X	X	CDS	10	NU	0
br	br-PO	FBgn0000210	3.65206	3.50741	2.97672	EQUAL	EQUAL	EQUAL	A	X	X	CDS	13	NS	0
br	br-PO	FBgn0029584	3.65206	3.50741	2.97672	EQUAL	EQUAL	EQUAL	A	X	X	CDS	13	NS	0
br	br-PP	FBgn0000210	3.6148	3.00359	2.45259	UP	UP	UP	A	X	X	CDS	1	MIT	0
br	br-PP	FBgn0029584	3.6148	3.00359	2.45259	UP	UP	UP	A	X	X	CDS	1	MIT	0
br	br-PQ	FBgn0029584	0	0	0	EQUAL	EQUAL	EQUAL	A	X	X	CDS	13	NS	0
br	br-PQ	FBgn0000210	0	0	0	EQUAL	EQUAL	EQUAL	A	X	X	CDS	13	NS	0
br	br-PR	FBgn0000210	0.0936021	-0.184559	-0.179637	EQUAL	EQUAL	EQUAL	A	X	X	CDS	13	NS	0
br	br-PR	FBgn0029584	0.0936021	-0.184559	-0.179637	EQUAL	EQUAL	EQUAL	A	X	X	CDS	13	NS	0
Br140	Br140-PA	FBgn0033155	7.68403	7.64362	7.09831	EQUAL	UP	UP	C	2R	A	CDS	10	NU	0
Br140	Br140-PB	FBgn0033155	7.68403	7.64362	7.09831	EQUAL	UP	UP	C	2R	A	CDS	10	NU	0
brat	brat-PA	FBgn0010300	3.88232	4.94972	4.22857	DOWN	EQUAL	EQUAL	B	2L	A	CDS	5	MEI	0
brat	brat-PB	FBgn0010300	3.88232	4.94972	4.22857	DOWN	EQUAL	EQUAL	B	2L	A	CDS	5	MEI	0
brat	brat-PC	FBgn0010300	3.88232	4.94972	4.22857	DOWN	EQUAL	EQUAL	B	2L	A	CDS	5	MEI	0
brat	brat-PE	FBgn0010300	8.41571	7.72582	6.47269	EQUAL	UP	EQUAL	B	2L	A	CDS	13	NS	0
brat	brat-PF	FBgn0010300	3.88232	4.94972	4.22857	DOWN	EQUAL	EQUAL	B	2L	A	CDS	5	MEI	0
Brca2	Brca2-PA	NA	7.4859	7.65068	7.54021	EQUAL	EQUAL	EQUAL	C	2R	A	CDS	13	NS	NA
Brd	Brd-PA	NA	0	0	0	EQUAL	EQUAL	EQUAL	D	3L	A	CDS	13	NS	NA
Brd8	Brd8-PA	FBgn0039654	9.2141	8.7481	6.83084	UP	UP	UP	E	3R	A	CDS	1	MIT	0
Bre1	Bre1-PA	FBgn0086694	7.18539	7.54239	6.02564	DOWN	UP	UP	D	3L	A	CDS	6	MEI	0
Bre1	Bre1-PB	FBgn0086694	7.18539	7.54239	6.02564	DOWN	UP	UP	D	3L	A	CDS	6	MEI	0
Brf	Brf-PA	FBgn0038499	7.25122	7.20151	5.7847	EQUAL	UP	UP	E	3R	A	CDS	10	NU	0
Brf	Brf-PB	FBgn0038499	7.25122	7.20151	5.7847	EQUAL	UP	UP	E	3R	A	CDS	10	NU	0
brk	brk-PA	FBgn0024250	2.74627	2.13198	2.38027	UP	EQUAL	EQUAL	A	X	X	CDS	3	MIT	0
brm	brm-PA	FBgn0000212	0	0	0	EQUAL	EQUAL	EQUAL	D	3L	A	CDS	13	NS	0
brm	brm-PB	FBgn0000212	0	0	0	EQUAL	EQUAL	EQUAL	D	3L	A	CDS	13	NS	0
brm	brm-PC	FBgn0000212	0.385842	0.858307	0.396067	EQUAL	EQUAL	EQUAL	D	3L	A	CDS	13	NS	0
brm	brm-PD	FBgn0000212	0.385842	0.858307	0.396067	EQUAL	EQUAL	EQUAL	D	3L	A	CDS	13	NS	0
brm	brm-PE	FBgn0000212	8.26944	7.30778	7.28145	UP	UP	EQUAL	D	3L	A	CDS	2	MIT	0
brm	brm-PF	FBgn0000212	0	0	0	EQUAL	EQUAL	EQUAL	D	3L	A	CDS	13	NS	0
Brms1	Brms1-PA	FBgn0030434	8.39697	8.35773	7.96807	EQUAL	UP	UP	A	X	X	CDS	10	NU	0
brn	brn-PA	FBgn0000221	7.42113	7.97352	7.93623	DOWN	DOWN	EQUAL	A	X	X	CDS	11	NU	0
Bro	Bro-PA	FBgn0013755	4.68308	5.36717	6.29081	DOWN	DOWN	DOWN	D	3L	A	CDS	8	PM	0
brp	brp-PD	FBgn0259246	0	0	0	EQUAL	EQUAL	EQUAL	C	2R	A	CDS	13	NS	0
brp	brp-PE	FBgn0259246	0	0	0	EQUAL	EQUAL	EQUAL	C	2R	A	CDS	13	NS	0
brp	brp-PG	FBgn0259246	0	0	0	EQUAL	EQUAL	EQUAL	C	2R	A	CDS	13	NS	0
brp	brp-PH	FBgn0259246	0	0	0	EQUAL	EQUAL	EQUAL	C	2R	A	CDS	13	NS	0
brp	brp-PI	FBgn0259246	8.0159	8.06833	8.29478	EQUAL	EQUAL	EQUAL	C	2R	A	CDS	13	NS	0
brp	brp-PJ	FBgn0259246	8.10985	8.20247	7.55521	EQUAL	UP	UP	C	2R	A	CDS	6	MEI	0
brp	brp-PK	FBgn0259246	2.12578	3.06671	2.31512	EQUAL	EQUAL	EQUAL	C	2R	A	CDS	13	NS	0
brp	brp-PL	FBgn0259246	0	0	0	EQUAL	EQUAL	EQUAL	C	2R	A	CDS	13	NS	0
brp	brp-PM	FBgn0259246	3.21167	3.36543	3.96638	EQUAL	EQUAL	EQUAL	C	2R	A	CDS	13	NS	0
bru1	bru1-PA	FBgn0000114	0	0	0	EQUAL	EQUAL	EQUAL	B	2L	A	CDS	13	NS	0
bru1	bru1-PB	FBgn0000114	10.9275	11.7328	12.4304	DOWN	DOWN	DOWN	B	2L	A	CDS	7	PM	0
bru1	bru1-PD	FBgn0000114	9.65605	8.52046	10.8853	UP	DOWN	DOWN	B	2L	A	CDS	9	PM	0
bru1	bru1-PE	FBgn0000114	0	0	0	EQUAL	EQUAL	EQUAL	B	2L	A	CDS	13	NS	0
bru1	bru1-PF	FBgn0000114	4.14521	3.74951	4.6727	EQUAL	EQUAL	EQUAL	B	2L	A	CDS	13	NS	0
bru1	bru1-PG	FBgn0000114	10.9275	11.7328	12.4304	DOWN	DOWN	DOWN	B	2L	A	CDS	7	PM	0
bru1	bru1-PH	FBgn0000114	7.10177	6.08375	8.49419	EQUAL	EQUAL	DOWN	B	2L	A	CDS	8	PM	0
bru1	bru1-PI	FBgn0000114	7.10177	6.08375	8.49419	EQUAL	EQUAL	DOWN	B	2L	A	CDS	8	PM	0
bru1	bru1-PJ	FBgn0000114	7.10177	6.08375	8.49419	EQUAL	EQUAL	DOWN	B	2L	A	CDS	8	PM	0
bru1	bru1-PK	FBgn0000114	7.10177	6.08375	8.49419	EQUAL	EQUAL	DOWN	B	2L	A	CDS	8	PM	0
bru2	bru2-PA	FBgn0262475	0.400817	0.33477	0.245839	EQUAL	EQUAL	EQUAL	B	2L	A	CDS	13	NS	0
bru2	bru2-PD	FBgn0262475	-1.03344	-0.932442	-1.01454	EQUAL	EQUAL	EQUAL	B	2L	A	CDS	13	NS	0
bru2	bru2-PE	FBgn0262475	2.58688	2.50606	2.99894	EQUAL	EQUAL	EQUAL	B	2L	A	CDS	13	NS	0
bru2	bru2-PF	FBgn0262475	0	0	0	EQUAL	EQUAL	EQUAL	B	2L	A	CDS	13	NS	0
bru2	bru2-PG	FBgn0262475	3.12976	2.95168	3.15257	EQUAL	EQUAL	EQUAL	B	2L	A	CDS	13	NS	0
bru2	bru2-PH	FBgn0262475	6.9295	6.27391	7.09401	UP	EQUAL	DOWN	B	2L	A	CDS	12	NU	0
bru2	bru2-PI	FBgn0262475	8.95986	9.06543	9.57541	EQUAL	DOWN	DOWN	B	2L	A	CDS	8	PM	0
bru2	bru2-PJ	FBgn0262475	6.9295	6.27391	7.09401	UP	EQUAL	DOWN	B	2L	A	CDS	12	NU	0
bru2	bru2-PK	FBgn0262475	-1.03344	-0.932442	-1.01454	EQUAL	EQUAL	EQUAL	B	2L	A	CDS	13	NS	0
bru2	bru2-PL	FBgn0262475	2.58688	2.50606	2.99894	EQUAL	EQUAL	EQUAL	B	2L	A	CDS	13	NS	0
bru2	bru2-PM	FBgn0262475	3.12976	2.95168	3.15257	EQUAL	EQUAL	EQUAL	B	2L	A	CDS	13	NS	0
bru3	bru3-PA	FBgn0264001	0	0	0	EQUAL	EQUAL	EQUAL	D	3L	A	CDS	13	NS	0
bru3	bru3-PB	FBgn0264001	0	0	0	EQUAL	EQUAL	EQUAL	D	3L	A	CDS	13	NS	0
bru3	bru3-PC	FBgn0264001	0.732792	0.6115	1.10165	EQUAL	EQUAL	EQUAL	D	3L	A	CDS	13	NS	0
bru3	bru3-PD	FBgn0264001	0	0	0	EQUAL	EQUAL	EQUAL	D	3L	A	CDS	13	NS	0
bru3	bru3-PE	FBgn0264001	0	0	0	EQUAL	EQUAL	EQUAL	D	3L	A	CDS	13	NS	0
bru3	bru3-PF	FBgn0264001	-0.62212	-0.621741	-0.319282	EQUAL	EQUAL	EQUAL	D	3L	A	CDS	13	NS	0
bru3	bru3-PG	FBgn0264001	-0.54915	-0.714426	-0.698453	EQUAL	EQUAL	EQUAL	D	3L	A	CDS	13	NS	0
bru3	bru3-PH	FBgn0264001	-0.64979	-0.475424	-0.645719	EQUAL	EQUAL	EQUAL	D	3L	A	CDS	13	NS	0
bru3	bru3-PI	FBgn0264001	-0.881637	-0.988743	-0.970239	EQUAL	EQUAL	EQUAL	D	3L	A	CDS	13	NS	0
bru3	bru3-PJ	FBgn0264001	-0.985075	-1.07918	-1.06012	EQUAL	EQUAL	EQUAL	D	3L	A	CDS	13	NS	0
bru3	bru3-PK	FBgn0264001	-1.64273	-1.66737	-1.65759	EQUAL	EQUAL	EQUAL	D	3L	A	CDS	13	NS	0
bru3	bru3-PL	FBgn0264001	0.605411	0.750398	1.01119	EQUAL	EQUAL	EQUAL	D	3L	A	CDS	13	NS	0
bru3	bru3-PM	FBgn0264001	0.417167	0.433723	0.668835	EQUAL	EQUAL	EQUAL	D	3L	A	CDS	13	NS	0
bru3	bru3-PN	FBgn0264001	-1.38023	-1.40168	-1.40009	EQUAL	EQUAL	EQUAL	D	3L	A	CDS	13	NS	0
bru3	bru3-PO	FBgn0264001	-1.38023	-1.40168	-1.40009	EQUAL	EQUAL	EQUAL	D	3L	A	CDS	13	NS	0
bru3	bru3-PP	FBgn0264001	0	0	0	EQUAL	EQUAL	EQUAL	D	3L	A	CDS	13	NS	0
bru3	bru3-PQ	FBgn0264001	6.4708	5.3557	6.97941	UP	EQUAL	DOWN	D	3L	A	CDS	9	PM	0
bru3	bru3-PR	FBgn0264001	-1.64291	-1.66721	-1.65756	EQUAL	EQUAL	EQUAL	D	3L	A	CDS	13	NS	0
Bruce	Bruce-PA	FBgn0266717	-1.13072	-1.20688	-1.1886	EQUAL	EQUAL	EQUAL	E	3R	A	CDS	13	NS	0
Bruce	Bruce-PB	FBgn0266717	9.11967	9.83125	9.70159	EQUAL	EQUAL	EQUAL	E	3R	A	CDS	13	NS	0
Bruce	Bruce-PC	FBgn0266717	11.1663	11.291	11.7109	EQUAL	DOWN	DOWN	E	3R	A	CDS	8	PM	0
Bruce	Bruce-PD	FBgn0266717	0.546864	0.342048	1.91138	EQUAL	EQUAL	EQUAL	E	3R	A	CDS	13	NS	0
Bruce	Bruce-PE	FBgn0266717	4.51745	5.16137	2.25675	EQUAL	UP	UP	E	3R	A	CDS	13	NS	0
brun	brun-PA	FBgn0261787	8.35677	7.99524	7.09335	UP	UP	UP	B	2L	A	CDS	1	MIT	0
brv1	brv1-PA	FBgn0036874	7.92865	9.08895	8.10625	DOWN	EQUAL	UP	D	3L	A	CDS	4	MEI	0
brv2	brv2-PA	NA	8.60208	9.30942	7.17271	DOWN	UP	UP	D	3L	A	CDS	6	MEI	NA
brv2	brv2-PB	NA	6.96705	7.2615	3.92855	EQUAL	UP	UP	D	3L	A	CDS	6	MEI	NA
brv3	brv3-PB	FBgn0040333	5.53409	6.2634	4.65651	EQUAL	EQUAL	UP	A	X	X	CDS	4	MEI	0
brv3	brv3-PC	FBgn0040333	10.077	11.0083	9.76686	DOWN	UP	UP	A	X	X	CDS	4	MEI	0
BRWD3	BRWD3-PA	FBgn0011785	9.65084	9.17941	8.16251	UP	UP	UP	E	3R	A	CDS	1	MIT	0
brwl	brwl-PA	NA	7.37909	7.23555	6.04156	EQUAL	UP	UP	B	2L	A	CDS	10	NU	NA
brwl	brwl-PB	NA	7.37909	7.23555	6.04156	EQUAL	UP	UP	B	2L	A	CDS	10	NU	NA
bs	bs-PA	FBgn0004101	5.81963	5.09995	4.25089	UP	UP	UP	C	2R	A	CDS	1	MIT	0
bs	bs-PB	FBgn0004101	-0.0260987	-0.207363	-0.20521	EQUAL	EQUAL	EQUAL	C	2R	A	CDS	13	NS	0
bs	bs-PC	FBgn0004101	5.81963	5.09995	4.25089	UP	UP	UP	C	2R	A	CDS	1	MIT	0
bsf	bsf-PA	FBgn0032679	10.6068	10.2999	9.10589	UP	UP	UP	B	2L	A	CDS	10	NU	0
Bsg	Bsg-PA	FBgn0261822	6.30357	5.42769	6.27673	UP	EQUAL	DOWN	B	2L	A	CDS	12	NU	0
Bsg	Bsg-PB	FBgn0261822	6.30357	5.42769	6.27673	UP	EQUAL	DOWN	B	2L	A	CDS	12	NU	0
Bsg	Bsg-PC	FBgn0261822	6.30357	5.42769	6.27673	UP	EQUAL	DOWN	B	2L	A	CDS	12	NU	0
Bsg	Bsg-PD	FBgn0261822	6.30357	5.42769	6.27673	UP	EQUAL	DOWN	B	2L	A	CDS	12	NU	0
Bsg	Bsg-PE	FBgn0261822	6.30357	5.42769	6.27673	UP	EQUAL	DOWN	B	2L	A	CDS	12	NU	0
Bsg	Bsg-PF	FBgn0261822	6.30357	5.42769	6.27673	UP	EQUAL	DOWN	B	2L	A	CDS	12	NU	0
Bsg	Bsg-PG	FBgn0261822	4.70416	4.16496	4.62558	UP	EQUAL	EQUAL	B	2L	A	CDS	12	NU	0
Bsg	Bsg-PH	FBgn0261822	6.30357	5.42769	6.27673	UP	EQUAL	DOWN	B	2L	A	CDS	12	NU	0
Bsg	Bsg-PI	FBgn0261822	6.30357	5.42769	6.27673	UP	EQUAL	DOWN	B	2L	A	CDS	12	NU	0
Bsg	Bsg-PJ	FBgn0261822	7.47213	3.73684	2.86422	EQUAL	EQUAL	EQUAL	B	2L	A	CDS	13	NS	0
Bsg25A	Bsg25A-PA	FBgn0000227	1.34512	1.38421	1.22703	EQUAL	EQUAL	EQUAL	B	2L	A	CDS	13	NS	0
Bsg25D	Bsg25D-PB	FBgn0000228	2.38467	2.84272	2.71112	EQUAL	EQUAL	EQUAL	B	2L	A	CDS	13	NS	0
Bsg25D	Bsg25D-PC	FBgn0000228	1.68852	1.22648	2.1053	EQUAL	EQUAL	EQUAL	B	2L	A	CDS	13	NS	0
Bsg25D	Bsg25D-PD	FBgn0000228	2.0327	1.53505	1.27687	EQUAL	EQUAL	EQUAL	B	2L	A	CDS	13	NS	0
Bsg25D	Bsg25D-PE	FBgn0000228	4.84381	3.02341	3.25204	EQUAL	EQUAL	EQUAL	B	2L	A	CDS	13	NS	0
Bsg25D	Bsg25D-PF	FBgn0000228	-0.607325	-0.405294	-0.59316	EQUAL	EQUAL	EQUAL	B	2L	A	CDS	13	NS	0
Bsg25D	Bsg25D-PG	FBgn0000228	0.790079	1.3852	0.810079	EQUAL	EQUAL	EQUAL	B	2L	A	CDS	13	NS	0
Bsg25D	Bsg25D-PH	FBgn0000228	0.758088	0.612059	0.511374	EQUAL	EQUAL	EQUAL	B	2L	A	CDS	13	NS	0
bsh	bsh-PB	FBgn0000529	0.314075	0.23264	0.343846	EQUAL	EQUAL	EQUAL	B	2L	A	CDS	13	NS	0
bsh	bsh-PC	FBgn0000529	0.314075	0.23264	0.343846	EQUAL	EQUAL	EQUAL	B	2L	A	CDS	13	NS	0
bsk	bsk-PB	FBgn0000229	8.29855	8.2386	8.0393	EQUAL	UP	UP	B	2L	A	CDS	10	NU	0
bsk	bsk-PE	FBgn0000229	8.29855	8.2386	8.0393	EQUAL	UP	UP	B	2L	A	CDS	10	NU	0
bsk	bsk-PF	FBgn0000229	8.29855	8.2386	8.0393	EQUAL	UP	UP	B	2L	A	CDS	10	NU	0
bt	bt-PC	FBgn0005666	7.07267	4.78369	7.73496	EQUAL	EQUAL	EQUAL	F	4	4	CDS	13	NS	0
bt	bt-PF	FBgn0005666	8.99362	8.05511	10.2146	EQUAL	EQUAL	DOWN	F	4	4	CDS	9	PM	0
bt	bt-PH	FBgn0005666	8.53434	7.7224	9.63709	UP	DOWN	DOWN	F	4	4	CDS	9	PM	0
bt	bt-PI	FBgn0005666	9.09328	6.37139	10.2905	EQUAL	EQUAL	DOWN	F	4	4	CDS	13	NS	0
bt	bt-PJ	FBgn0005666	0	0	0	EQUAL	EQUAL	EQUAL	F	4	4	CDS	13	NS	0
BTBD9	BTBD9-PA	FBgn0030228	9.69586	10.0844	10.2662	DOWN	DOWN	DOWN	A	X	X	CDS	7	PM	0
BTBD9	BTBD9-PB	FBgn0030228	9.69586	10.0844	10.2662	DOWN	DOWN	DOWN	A	X	X	CDS	7	PM	0
BtbVII	BtbVII-PA	FBgn0263108	0	0	0	EQUAL	EQUAL	EQUAL	D	3L	A	CDS	13	NS	0
BtbVII	BtbVII-PB	FBgn0263108	0	0	0	EQUAL	EQUAL	EQUAL	D	3L	A	CDS	13	NS	0
BtbVII	BtbVII-PD	FBgn0263108	0	0	0	EQUAL	EQUAL	EQUAL	D	3L	A	CDS	13	NS	0
BtbVII	BtbVII-PE	FBgn0263108	0	0	0	EQUAL	EQUAL	EQUAL	D	3L	A	CDS	13	NS	0
BtbVII	BtbVII-PF	FBgn0263108	6.3905	6.01601	5.58974	EQUAL	UP	EQUAL	D	3L	A	CDS	1	MIT	0
BtbVII	BtbVII-PG	FBgn0263108	9.41311	9.4285	8.98104	EQUAL	UP	UP	D	3L	A	CDS	10	NU	0
BtbVII	BtbVII-PH	FBgn0263108	1.26177	1.4568	1.06179	EQUAL	EQUAL	EQUAL	D	3L	A	CDS	13	NS	0
BtbVII	BtbVII-PI	FBgn0263108	3.37338	3.65752	3.00074	EQUAL	EQUAL	EQUAL	D	3L	A	CDS	13	NS	0
btd	btd-PA	FBgn0000233	4.90507	5.36739	5.12109	DOWN	EQUAL	EQUAL	A	X	X	CDS	13	NS	0
BthD	BthD-PA	FBgn0030501	6.16683	5.26372	5.17055	UP	UP	EQUAL	A	X	X	CDS	2	MIT	0
Btk29A	Btk29A-PA	FBgn0003502	3.12138	2.96449	2.87704	EQUAL	EQUAL	EQUAL	B	2L	A	CDS	13	NS	0
Btk29A	Btk29A-PB	FBgn0003502	3.58464	3.74476	3.68249	EQUAL	EQUAL	EQUAL	B	2L	A	CDS	13	NS	0
Btk29A	Btk29A-PC	FBgn0003502	3.12138	2.96449	2.87704	EQUAL	EQUAL	EQUAL	B	2L	A	CDS	13	NS	0
Btk29A	Btk29A-PD	FBgn0003502	3.58464	3.74476	3.68249	EQUAL	EQUAL	EQUAL	B	2L	A	CDS	13	NS	0
Btk29A	Btk29A-PE	FBgn0003502	3.58464	3.74476	3.68249	EQUAL	EQUAL	EQUAL	B	2L	A	CDS	13	NS	0
Btk29A	Btk29A-PF	FBgn0003502	3.12138	2.96449	2.87704	EQUAL	EQUAL	EQUAL	B	2L	A	CDS	13	NS	0
Btk29A	Btk29A-PG	FBgn0003502	2.96722	2.77262	2.4844	EQUAL	EQUAL	EQUAL	B	2L	A	CDS	13	NS	0
Btk29A	Btk29A-PH	FBgn0003502	5.50092	4.96352	5.96655	UP	EQUAL	DOWN	B	2L	A	CDS	9	PM	0
btl	btl-PA	FBgn0005592	2.3605	2.13176	2.71744	UP	DOWN	DOWN	D	3L	A	CDS	9	PM	0
btl	btl-PB	FBgn0005592	2.3605	2.13176	2.71744	UP	DOWN	DOWN	D	3L	A	CDS	9	PM	0
btn	btn-PA	FBgn0014949	0.963218	0.911438	0.899335	EQUAL	EQUAL	EQUAL	E	3R	A	CDS	13	NS	0
Btnd	Btnd-PA	FBgn0029848	0.0426201	0.212583	0.0133084	EQUAL	EQUAL	EQUAL	A	X	X	CDS	13	NS	0
btsz	btsz-PB	FBgn0266756	5.85191	5.08584	5.76742	UP	EQUAL	EQUAL	E	3R	A	CDS	12	NU	0
btsz	btsz-PC	FBgn0266756	-1.43182	-1.42908	-1.29479	EQUAL	EQUAL	EQUAL	E	3R	A	CDS	13	NS	0
btsz	btsz-PD	FBgn0266756	2.09862	2.68629	1.8215	EQUAL	EQUAL	EQUAL	E	3R	A	CDS	13	NS	0
btsz	btsz-PE	FBgn0266756	-0.241566	-0.324856	-0.141541	EQUAL	EQUAL	EQUAL	E	3R	A	CDS	13	NS	0
btsz	btsz-PF	FBgn0266756	1.36875	1.53144	1.20741	EQUAL	EQUAL	EQUAL	E	3R	A	CDS	13	NS	0
btsz	btsz-PG	FBgn0266756	3.6227	3.67594	3.09592	EQUAL	EQUAL	EQUAL	E	3R	A	CDS	13	NS	0
btsz	btsz-PH	FBgn0266756	2.79843	2.91221	2.62724	EQUAL	EQUAL	EQUAL	E	3R	A	CDS	13	NS	0
btsz	btsz-PI	FBgn0266756	6.00854	5.73165	6.21089	EQUAL	EQUAL	DOWN	E	3R	A	CDS	9	PM	0
btsz	btsz-PJ	FBgn0266756	3.6227	3.67594	3.09592	EQUAL	EQUAL	EQUAL	E	3R	A	CDS	13	NS	0
btv	btv-PD	FBgn0023096	7.44583	8.16476	8.32441	DOWN	DOWN	EQUAL	B	2L	A	CDS	11	NU	0
btz	btz-PA	FBgn0045862	0	0	0	EQUAL	EQUAL	EQUAL	E	3R	A	CDS	13	NS	0
btz	btz-PB	FBgn0045862	6.42494	7.35552	7.18324	DOWN	EQUAL	EQUAL	E	3R	A	CDS	5	MEI	0
btz	btz-PC	FBgn0045862	0	0	0	EQUAL	EQUAL	EQUAL	E	3R	A	CDS	13	NS	0
btz	btz-PD	FBgn0045862	10.046	9.63084	9.8127	UP	EQUAL	EQUAL	E	3R	A	CDS	3	MIT	0
Bub1	Bub1-PA	FBgn0031696	8.47196	8.15027	7.70611	UP	UP	UP	B	2L	A	CDS	1	MIT	0
Bub1	Bub1-PB	FBgn0031696	8.47196	8.15027	7.70611	UP	UP	UP	B	2L	A	CDS	1	MIT	0
Bub1	Bub1-PC	FBgn0031696	8.47196	8.15027	7.70611	UP	UP	UP	B	2L	A	CDS	1	MIT	0
Bub3	Bub3-PA	FBgn0025457	9.62991	9.05446	8.0028	UP	UP	UP	E	3R	A	CDS	1	MIT	0
Bub3	Bub3-PB	FBgn0025457	9.62991	9.05446	8.0028	UP	UP	UP	E	3R	A	CDS	1	MIT	0
BubR1	BubR1-PA	FBgn0263855	9.8667	10.0819	8.35485	DOWN	UP	UP	C	2R	A	CDS	6	MEI	0
Buffy	Buffy-PA	FBgn0040491	6.28026	5.46151	6.94556	UP	DOWN	DOWN	C	2R	A	CDS	9	PM	0
bug	bug-PA	FBgn0034050	10.2883	10.2699	10.2096	EQUAL	EQUAL	EQUAL	C	2R	A	CDS	13	NS	0
Bug22	Bug22-PA	FBgn0032248	12.2112	12.4252	13.7772	DOWN	DOWN	DOWN	B	2L	A	CDS	8	PM	0
BuGZ	BuGZ-PA	FBgn0032600	8.18223	7.6441	6.5469	UP	UP	UP	B	2L	A	CDS	1	MIT	0
BuGZ	BuGZ-PB	FBgn0032600	0.300435	0.597283	0.350463	EQUAL	EQUAL	EQUAL	B	2L	A	CDS	13	NS	0
BuGZ	BuGZ-PC	FBgn0032600	0.300435	0.597283	0.350463	EQUAL	EQUAL	EQUAL	B	2L	A	CDS	13	NS	0
BuGZ	BuGZ-PD	FBgn0032600	0.300435	0.597283	0.350463	EQUAL	EQUAL	EQUAL	B	2L	A	CDS	13	NS	0
BuGZ	BuGZ-PE	FBgn0032600	0	0	0	EQUAL	EQUAL	EQUAL	B	2L	A	CDS	13	NS	0
BuGZ	BuGZ-PF	FBgn0032600	8.30782	7.22025	7.25106	UP	UP	EQUAL	B	2L	A	CDS	2	MIT	0
BuGZ	BuGZ-PG	FBgn0032600	7.73893	6.41705	4.58546	UP	UP	UP	B	2L	A	CDS	1	MIT	0
bun	bun-PA	FBgn0259176	9.20034	9.88238	9.16617	DOWN	EQUAL	UP	B	2L	A	CDS	4	MEI	0
bun	bun-PB	FBgn0259176	3.20578	2.70114	2.7567	EQUAL	EQUAL	EQUAL	B	2L	A	CDS	13	NS	0
bun	bun-PC	FBgn0259176	6.07661	4.10498	4.64958	UP	EQUAL	EQUAL	B	2L	A	CDS	2	MIT	0
bun	bun-PD	FBgn0259176	2.3202	1.90381	2.42824	UP	EQUAL	DOWN	B	2L	A	CDS	12	NU	0
bun	bun-PE	FBgn0259176	1.95181	1.90219	2.09872	EQUAL	EQUAL	EQUAL	B	2L	A	CDS	13	NS	0
bun	bun-PF	FBgn0259176	9.10079	8.57728	8.74548	EQUAL	EQUAL	EQUAL	B	2L	A	CDS	13	NS	0
bun	bun-PG	FBgn0259176	4.6063	4.54881	5.21981	EQUAL	EQUAL	DOWN	B	2L	A	CDS	8	PM	0
bun	bun-PH	FBgn0259176	2.3202	1.90381	2.42824	UP	EQUAL	DOWN	B	2L	A	CDS	12	NU	0
bun	bun-PO	FBgn0259176	8.11055	6.55865	7.65527	UP	EQUAL	DOWN	B	2L	A	CDS	3	MIT	0
bun	bun-PP	FBgn0259176	6.50347	3.96663	5.89169	UP	EQUAL	DOWN	B	2L	A	CDS	3	MIT	0
bur	bur-PB	FBgn0000239	9.9049	10.4802	11.0543	DOWN	DOWN	DOWN	B	2L	A	CDS	7	PM	0
bur	bur-PC	FBgn0000239	9.9049	10.4802	11.0543	DOWN	DOWN	DOWN	B	2L	A	CDS	7	PM	0
Burs	Burs-PA	FBgn0038901	2.43962	2.48496	2.85359	EQUAL	DOWN	EQUAL	E	3R	A	CDS	13	NS	0
bves	bves-PA	FBgn0031150	5.76304	5.49581	5.55502	EQUAL	EQUAL	EQUAL	A	X	X	CDS	13	NS	0
bves	bves-PB	FBgn0031150	5.76304	5.49581	5.55502	EQUAL	EQUAL	EQUAL	A	X	X	CDS	13	NS	0
bves	bves-PC	FBgn0031150	2.99771	3.04471	3.56007	EQUAL	EQUAL	EQUAL	A	X	X	CDS	13	NS	0
bves	bves-PD	FBgn0031150	3.67431	3.84303	4.18883	EQUAL	EQUAL	EQUAL	A	X	X	CDS	13	NS	0
bw	bw-PA	FBgn0000241	4.52112	3.77979	4.83773	UP	EQUAL	DOWN	C	2R	A	CDS	12	NU	0
bw	bw-PD	FBgn0000241	4.52112	3.77979	4.83773	UP	EQUAL	DOWN	C	2R	A	CDS	12	NU	0
bwa	bwa-PA	FBgn0045064	1.88247	1.67127	1.72317	EQUAL	EQUAL	EQUAL	B	2L	A	CDS	13	NS	0
bwa	bwa-PB	FBgn0045064	8.85183	8.88927	9.05238	EQUAL	DOWN	DOWN	B	2L	A	CDS	8	PM	0
Bx	Bx-PA	FBgn0265598	0	0	0	EQUAL	EQUAL	EQUAL	A	X	X	CDS	13	NS	0
Bx	Bx-PB	FBgn0265598	4.54497	5.58502	4.82512	DOWN	EQUAL	EQUAL	A	X	X	CDS	4	MEI	0
Bx	Bx-PC	FBgn0265598	0	0	0	EQUAL	EQUAL	EQUAL	A	X	X	CDS	13	NS	0
Bx	Bx-PD	FBgn0265598	7.23662	7.21722	6.74385	EQUAL	UP	UP	A	X	X	CDS	10	NU	0
Bx	Bx-PF	FBgn0265598	0.573928	0.439505	0.46464	EQUAL	EQUAL	EQUAL	A	X	X	CDS	13	NS	0
Bx42	Bx42-PA	FBgn0004856	7.94968	7.14975	6.15812	UP	UP	UP	A	X	X	CDS	1	MIT	0
Bx42	Bx42-PB	FBgn0004856	7.94968	7.14975	6.15812	UP	UP	UP	A	X	X	CDS	1	MIT	0
by	by-PA	FBgn0000244	3.77983	3.31993	4.33212	UP	DOWN	DOWN	E	3R	A	CDS	9	PM	0
by	by-PC	FBgn0000244	3.77983	3.31993	4.33212	UP	DOWN	DOWN	E	3R	A	CDS	9	PM	0
by	by-PD	FBgn0000244	3.77983	3.31993	4.33212	UP	DOWN	DOWN	E	3R	A	CDS	9	PM	0
byn	byn-PB	FBgn0011723	0.85775	0.716375	0.765594	EQUAL	EQUAL	EQUAL	D	3L	A	CDS	13	NS	0
byn	byn-PC	FBgn0011723	-0.0185551	0.0842139	-0.0247901	EQUAL	EQUAL	EQUAL	D	3L	A	CDS	13	NS	0
bys	bys-PA	FBgn0010292	8.81128	8.64664	7.62741	EQUAL	UP	UP	A	X	X	CDS	10	NU	0
c-cup	c-cup-PA	FBgn0031367	11.2725	11.9152	12.4727	DOWN	DOWN	DOWN	B	2L	A	CDS	7	PM	0
c(2)M	c(2)M-PA	FBgn0028525	7.2135	7.10822	5.31311	EQUAL	UP	UP	B	2L	A	CDS	10	NU	0
c(3)G	c(3)G-PA	FBgn0000246	7.19169	7.52	5.98799	EQUAL	UP	UP	E	3R	A	CDS	6	MEI	2
c(3)G	c(3)G-PB	FBgn0000246	7.19169	7.52	5.98799	EQUAL	UP	UP	E	3R	A	CDS	6	MEI	2
c(3)G	c(3)G-PC	FBgn0000246	7.19169	7.52	5.98799	EQUAL	UP	UP	E	3R	A	CDS	6	MEI	2
c11.1	c11.1-PA	FBgn0040236	6.12094	5.87442	5.65642	EQUAL	UP	EQUAL	A	X	X	CDS	1	MIT	0
c11.1	c11.1-PB	FBgn0040236	6.12094	5.87442	5.65642	EQUAL	UP	EQUAL	A	X	X	CDS	1	MIT	0
c12.1	c12.1-PA	FBgn0040235	9.42981	9.13433	7.41054	UP	UP	UP	A	X	X	CDS	10	NU	0
c12.2	c12.2-PA	FBgn0040234	3.44063	3.40854	2.0268	EQUAL	EQUAL	EQUAL	A	X	X	CDS	13	NS	0
c12.2	c12.2-PB	FBgn0040234	4.46721	4.90904	5.64282	EQUAL	EQUAL	EQUAL	A	X	X	CDS	13	NS	0
C15	C15-PA	FBgn0004863	3.85288	4.01381	3.93259	EQUAL	EQUAL	EQUAL	E	3R	A	CDS	13	NS	0
C1GalTA	C1GalTA-PA	FBgn0032078	3.4393	3.02015	3.69636	UP	EQUAL	DOWN	B	2L	A	CDS	9	PM	0
C1GalTA	C1GalTA-PB	FBgn0032078	3.4393	3.02015	3.69636	UP	EQUAL	DOWN	B	2L	A	CDS	9	PM	0
C1GalTA	C1GalTA-PC	FBgn0032078	3.4393	3.02015	3.69636	UP	EQUAL	DOWN	B	2L	A	CDS	9	PM	0
C3G	C3G-PC	FBgn0259228	0.295974	0.15372	0.379776	EQUAL	EQUAL	EQUAL	A	X	X	CDS	13	NS	0
C3G	C3G-PD	FBgn0259228	6.87105	7.87367	7.42531	DOWN	EQUAL	EQUAL	A	X	X	CDS	5	MEI	0
C3G	C3G-PE	FBgn0259228	1.04326	0.505201	0.516473	EQUAL	EQUAL	EQUAL	A	X	X	CDS	13	NS	0
C3G	C3G-PF	FBgn0259228	2.70427	3.10928	2.63123	EQUAL	EQUAL	EQUAL	A	X	X	CDS	13	NS	0
C3G	C3G-PG	FBgn0259228	4.55158	2.26545	4.16848	UP	EQUAL	DOWN	A	X	X	CDS	3	MIT	0
C3G	C3G-PH	FBgn0259228	1.62253	1.90327	1.80887	EQUAL	EQUAL	EQUAL	A	X	X	CDS	13	NS	0
C3G	C3G-PI	FBgn0259228	2.92672	4.80965	2.07778	EQUAL	UP	UP	A	X	X	CDS	13	NS	0
C3G	C3G-PJ	FBgn0259228	4.55158	2.26545	4.16848	UP	EQUAL	DOWN	A	X	X	CDS	3	MIT	0
C3G	C3G-PK	FBgn0259228	2.00869	1.21395	1.10566	EQUAL	EQUAL	EQUAL	A	X	X	CDS	13	NS	0
C3G	C3G-PL	FBgn0259228	5.91961	6.10051	6.75562	EQUAL	EQUAL	EQUAL	A	X	X	CDS	13	NS	0
C901	C901-PA	FBgn0021742	0.806319	0.868075	0.759796	EQUAL	EQUAL	EQUAL	A	X	X	CDS	13	NS	0
Ca-alpha1D	Ca-alpha1D-PF	FBgn0001991	0	0	0	EQUAL	EQUAL	EQUAL	B	2L	A	CDS	13	NS	0
Ca-alpha1D	Ca-alpha1D-PG	FBgn0001991	0	0	0	EQUAL	EQUAL	EQUAL	B	2L	A	CDS	13	NS	0
Ca-alpha1D	Ca-alpha1D-PH	FBgn0001991	7.07925	4.02745	6.75345	UP	EQUAL	DOWN	B	2L	A	CDS	3	MIT	0
Ca-alpha1D	Ca-alpha1D-PI	FBgn0001991	3.56424	0.565102	0.785076	EQUAL	EQUAL	EQUAL	B	2L	A	CDS	13	NS	0
Ca-alpha1D	Ca-alpha1D-PJ	FBgn0001991	0	0	0	EQUAL	EQUAL	EQUAL	B	2L	A	CDS	13	NS	0
Ca-alpha1D	Ca-alpha1D-PK	FBgn0001991	3.72037	1.97464	5.7242	UP	EQUAL	DOWN	B	2L	A	CDS	9	PM	0
Ca-alpha1D	Ca-alpha1D-PL	FBgn0001991	7.35319	7.61832	4.1483	EQUAL	UP	UP	B	2L	A	CDS	10	NU	0
Ca-alpha1D	Ca-alpha1D-PM	FBgn0001991	1.98378	3.19264	1.20666	EQUAL	EQUAL	EQUAL	B	2L	A	CDS	13	NS	0
Ca-alpha1D	Ca-alpha1D-PN	FBgn0001991	5.10968	5.46362	4.70382	EQUAL	EQUAL	UP	B	2L	A	CDS	6	MEI	0
Ca-alpha1D	Ca-alpha1D-PO	FBgn0001991	6.73879	8.4366	7.44293	EQUAL	EQUAL	EQUAL	B	2L	A	CDS	13	NS	0
Ca-alpha1T	Ca-alpha1T-PB	FBgn0264386	0	0	0	EQUAL	EQUAL	EQUAL	A	X	X	CDS	13	NS	0
Ca-alpha1T	Ca-alpha1T-PC	FBgn0264386	0	0	0	EQUAL	EQUAL	EQUAL	A	X	X	CDS	13	NS	0
Ca-alpha1T	Ca-alpha1T-PD	FBgn0264386	5.71447	6.07702	5.09331	EQUAL	EQUAL	EQUAL	A	X	X	CDS	13	NS	0
Ca-alpha1T	Ca-alpha1T-PE	FBgn0264386	2.4807	1.99344	5.1191	EQUAL	EQUAL	EQUAL	A	X	X	CDS	13	NS	0
Ca-alpha1T	Ca-alpha1T-PF	FBgn0264386	0	0	0	EQUAL	EQUAL	EQUAL	A	X	X	CDS	13	NS	0
Ca-beta	Ca-beta-PE	FBgn0259822	0	0	0	EQUAL	EQUAL	EQUAL	B	2L	A	CDS	13	NS	0
Ca-beta	Ca-beta-PG	FBgn0259822	-0.366765	-0.158288	-0.311071	EQUAL	EQUAL	EQUAL	B	2L	A	CDS	13	NS	0
Ca-beta	Ca-beta-PJ	FBgn0259822	0.788395	0.83259	1.42229	EQUAL	EQUAL	EQUAL	B	2L	A	CDS	13	NS	0
Ca-beta	Ca-beta-PL	FBgn0259822	0.668402	0.443077	0.833261	EQUAL	EQUAL	EQUAL	B	2L	A	CDS	13	NS	0
Ca-beta	Ca-beta-PM	FBgn0259822	2.31039	2.85126	2.74309	EQUAL	EQUAL	EQUAL	B	2L	A	CDS	13	NS	0
Ca-beta	Ca-beta-PN	FBgn0259822	0	0	0	EQUAL	EQUAL	EQUAL	B	2L	A	CDS	13	NS	0
Ca-beta	Ca-beta-PO	FBgn0259822	0	0	0	EQUAL	EQUAL	EQUAL	B	2L	A	CDS	13	NS	0
Ca-beta	Ca-beta-PP	FBgn0259822	0	0	0	EQUAL	EQUAL	EQUAL	B	2L	A	CDS	13	NS	0
Ca-beta	Ca-beta-PQ	FBgn0259822	0.192225	-0.0732946	-0.0691245	EQUAL	EQUAL	EQUAL	B	2L	A	CDS	13	NS	0
Ca-Ma2d	Ca-Ma2d-PA	NA	3.07011	2.88195	3.29789	EQUAL	EQUAL	EQUAL	B	2L	A	CDS	13	NS	NA
Ca-Ma2d	Ca-Ma2d-PB	NA	3.07011	2.88195	3.29789	EQUAL	EQUAL	EQUAL	B	2L	A	CDS	13	NS	NA
ca	ca-PA	FBgn0000247	8.81172	8.66669	7.91856	EQUAL	UP	UP	E	3R	A	CDS	10	NU	0
ca	ca-PC	FBgn0000247	8.81172	8.66669	7.91856	EQUAL	UP	UP	E	3R	A	CDS	10	NU	0
CaBP1	CaBP1-PA	FBgn0025678	10.147	9.81656	9.02881	UP	UP	UP	B	2L	A	CDS	1	MIT	0
CaBP1	CaBP1-PB	FBgn0025678	10.147	9.81656	9.02881	UP	UP	UP	B	2L	A	CDS	1	MIT	0
cac	cac-PA	FBgn0263111	0	0	0	EQUAL	EQUAL	EQUAL	A	X	X	CDS	13	NS	0
cac	cac-PB	FBgn0263111	-0.814311	-0.931416	-0.913078	EQUAL	EQUAL	EQUAL	A	X	X	CDS	13	NS	0
cac	cac-PC	FBgn0263111	0	0	0	EQUAL	EQUAL	EQUAL	A	X	X	CDS	13	NS	0
cac	cac-PD	FBgn0263111	0	0	0	EQUAL	EQUAL	EQUAL	A	X	X	CDS	13	NS	0
cac	cac-PE	FBgn0263111	0	0	0	EQUAL	EQUAL	EQUAL	A	X	X	CDS	13	NS	0
cac	cac-PF	FBgn0263111	0	0	0	EQUAL	EQUAL	EQUAL	A	X	X	CDS	13	NS	0
cac	cac-PG	FBgn0263111	0	0	0	EQUAL	EQUAL	EQUAL	A	X	X	CDS	13	NS	0
cac	cac-PH	FBgn0263111	0	0	0	EQUAL	EQUAL	EQUAL	A	X	X	CDS	13	NS	0
cac	cac-PI	FBgn0263111	0	0	0	EQUAL	EQUAL	EQUAL	A	X	X	CDS	13	NS	0
cac	cac-PJ	FBgn0263111	0	0	0	EQUAL	EQUAL	EQUAL	A	X	X	CDS	13	NS	0
cac	cac-PL	FBgn0263111	1.64919	1.28667	1.50929	EQUAL	EQUAL	EQUAL	A	X	X	CDS	13	NS	0
cac	cac-PM	FBgn0263111	2.20616	2.01706	1.64368	EQUAL	UP	EQUAL	A	X	X	CDS	13	NS	0
cac	cac-PN	FBgn0263111	4.2984	4.00528	4.30672	EQUAL	EQUAL	EQUAL	A	X	X	CDS	13	NS	0
cac	cac-PO	FBgn0263111	0	0	0	EQUAL	EQUAL	EQUAL	A	X	X	CDS	13	NS	0
cac	cac-PP	FBgn0263111	2.90236	1.78586	2.09273	UP	EQUAL	EQUAL	A	X	X	CDS	2	MIT	0
cac	cac-PS	FBgn0263111	0	0	0	EQUAL	EQUAL	EQUAL	A	X	X	CDS	13	NS	0
cac	cac-PT	FBgn0263111	0	0	0	EQUAL	EQUAL	EQUAL	A	X	X	CDS	13	NS	0
cac	cac-PU	FBgn0263111	5.75314	5.47681	6.25674	EQUAL	EQUAL	DOWN	A	X	X	CDS	9	PM	0
cact	cact-PA	FBgn0000250	6.53009	6.60104	6.39055	EQUAL	EQUAL	EQUAL	B	2L	A	CDS	13	NS	0
cact	cact-PB	FBgn0000250	6.53009	6.60104	6.39055	EQUAL	EQUAL	EQUAL	B	2L	A	CDS	13	NS	0
cact	cact-PC	FBgn0000250	8.37284	8.90766	8.16012	DOWN	EQUAL	UP	B	2L	A	CDS	4	MEI	0
cact	cact-PD	FBgn0000250	6.53009	6.60104	6.39055	EQUAL	EQUAL	EQUAL	B	2L	A	CDS	13	NS	0
cact	cact-PE	FBgn0000250	6.53009	6.60104	6.39055	EQUAL	EQUAL	EQUAL	B	2L	A	CDS	13	NS	0
cactin	cactin-PB	FBgn0031114	7.61699	7.54335	6.57798	EQUAL	UP	UP	A	X	X	CDS	10	NU	0
cad	cad-PA	FBgn0000251	9.17594	9.44119	7.35134	EQUAL	UP	UP	B	2L	A	CDS	6	MEI	0
[truncated: 31,698 more rows]
