# Supplementary material for: Meiotic Sex Chromosome Inactivation: Conservation across the Drosophila genus
Source: PLoS Genet. 2025 Sep 11;21(9):e1011511. doi: 10.1371/journal.pgen.1011511 (PMC12425233; doi:10.1371/journal.pgen.1011511)
Supplement: S2 Table — (XLSX) [file pgen.1011511.s009.xlsx]

## Sheet: S2 Table
S2 Table. RNA-seq results of D.simulans
Transcript ID	Gene Symbol	Ref Seq Gene ID	ave_mit	ave_mei	ave_pm	MitvsMei	MitvsPM	MeivsPM	Chromosome	X_A	Gene_type	Cluster	Profile
gene-ATP6	ATP6	2760957	67.8172	98.4586	165.852	EQUAL	DOWN	DOWN	mitochondrion	mitochondrion	mitochondrion	7	PM
gene-ATP8	ATP8	2760958	0.111801	0	0.406521	EQUAL	EQUAL	EQUAL	mitochondrion	mitochondrion	mitochondrion	9	PM
gene-COX1	COX1	2760962	927.094	456.595	1985.64	EQUAL	DOWN	DOWN	mitochondrion	mitochondrion	mitochondrion	9	PM
gene-COX2	COX2	2760956	116.372	71.1591	301.94	EQUAL	DOWN	DOWN	mitochondrion	mitochondrion	mitochondrion	8	PM
gene-COX3	COX3	2760960	201.969	128.845	594.217	EQUAL	DOWN	DOWN	mitochondrion	mitochondrion	mitochondrion	8	PM
gene-CYTB	CYTB	2760965	201.47	100.987	378.598	UP	DOWN	DOWN	mitochondrion	mitochondrion	mitochondrion	9	PM
gene-ND1	ND1	2760953	49.7166	37.9437	120.275	EQUAL	DOWN	DOWN	mitochondrion	mitochondrion	mitochondrion	8	PM
gene-ND2	ND2	2760959	180.077	80.8287	197.589	UP	EQUAL	DOWN	mitochondrion	mitochondrion	mitochondrion	12	NU
gene-ND3	ND3	2760964	1.40489	0.599777	1.14313	EQUAL	EQUAL	EQUAL	mitochondrion	mitochondrion	mitochondrion	12	NU
gene-ND4	ND4	2760955	248.75	140.396	462.746	UP	DOWN	DOWN	mitochondrion	mitochondrion	mitochondrion	9	PM
gene-ND4L	ND4L	2760961	16.9411	24.9667	63.3473	EQUAL	DOWN	DOWN	mitochondrion	mitochondrion	mitochondrion	8	PM
gene-ND5	ND5	2760954	134.834	63.7033	384.142	EQUAL	DOWN	DOWN	mitochondrion	mitochondrion	mitochondrion	8	PM
gene-ND6	ND6	2760963	14.3988	18.2924	31.7529	EQUAL	DOWN	EQUAL	mitochondrion	mitochondrion	mitochondrion	7	PM
XM_002076055.2	GD12002	6739188	19.1236	20.6034	15.502	EQUAL	EQUAL	UP	2L	A	CDS	6	MEI
XM_002076056.2	GD12001	6739181	59.1536	37.5984	14.6015	UP	UP	UP	2L	A	CDS	1	MIT
XM_002076069.2	GD11996	6739194	0.0840866	0	0	EQUAL	EQUAL	EQUAL	2L	A	CDS	2	MIT
XM_002076076.2	GD12013	6739207	0.866736	0.951026	1.17705	EQUAL	EQUAL	EQUAL	2L	A	CDS	8	PM
XM_002076077.2	GD11991	6739201	0.529451	0.217196	0.280015	EQUAL	EQUAL	EQUAL	2L	A	CDS	3	MIT
XM_002076080.2	GD11988	6739204	99.0132	268.55	428.526	DOWN	DOWN	DOWN	2L	A	CDS	7	PM
XM_002076084.2	GD11986	6739210	0.331357	9.89967	101.6	DOWN	DOWN	DOWN	2L	A	CDS	8	PM
XM_002076085.2	GD11985	6739211	14.0331	7.04388	3.98589	UP	UP	EQUAL	2L	A	CDS	1	MIT
XM_002076089.2	GD12021	6739213	34.8727	117.854	169.12	DOWN	DOWN	DOWN	2L	A	CDS	7	PM
XM_002076096.2	GD12024	6739222	471.651	1526.49	1805.31	DOWN	DOWN	DOWN	2L	A	CDS	11	NU
XM_002076107.2	GD11973	6739234	27.3174	33.9172	17.0491	EQUAL	EQUAL	UP	2L	A	CDS	6	MEI
XM_002076118.2	GD12032	6739246	4.34213	1.37748	2.00988	UP	EQUAL	EQUAL	2L	A	CDS	2	MIT
XM_002076124.2	GD12037	6739253	21.866	14.4374	7.40891	EQUAL	UP	UP	2L	A	CDS	1	MIT
XM_002076125.2	GD11962	6739252	13.0389	12.431	9.24961	EQUAL	EQUAL	EQUAL	2L	A	CDS	10	NU
XM_002076153.2	GD15313	6739281	4.07921	4.67001	0.232592	EQUAL	UP	UP	2R	A	CDS	6	MEI
XM_002076155.2	GD15310	6739284	134.016	116.534	44.9837	EQUAL	UP	UP	2R	A	CDS	10	NU
XM_002076157.2	GD15340	6739285	0.225094	0.0561961	0.0624365	EQUAL	EQUAL	EQUAL	2R	A	CDS	2	MIT
XM_002076172.2	GD15305	6739300	0.123682	0	0.197245	EQUAL	EQUAL	EQUAL	2R	A	CDS	9	PM
XM_002076176.2	GD15355	6739303	1.15133	0.814069	0.509065	EQUAL	EQUAL	EQUAL	2R	A	CDS	1	MIT
XM_002076178.2	GD15356	6739305	16.7489	14.011	37.8007	EQUAL	DOWN	DOWN	2R	A	CDS	8	PM
XM_002076179.2	GD15357	6739307	0	0	0	EQUAL	EQUAL	EQUAL	2R	A	CDS	13	NS
XM_002076187.2	GD15360	6739315	0	0.26294	0	EQUAL	EQUAL	EQUAL	2R	A	CDS	4	MEI
XM_002076201.2	GD15289	6739331	0	0	0.129847	EQUAL	EQUAL	EQUAL	2R	A	CDS	8	PM
XM_002076202.2	GD15288	6739330	0	0.415671	1.97661	EQUAL	DOWN	EQUAL	2R	A	CDS	7	PM
XM_002076204.2	GD15287	6739333	11.3741	24.7477	17.948	DOWN	EQUAL	EQUAL	2R	A	CDS	5	MEI
XM_002076205.2	GD15286	6739334	0	0.52826	0	EQUAL	EQUAL	EQUAL	2R	A	CDS	4	MEI
XM_002076209.2	GD15373	6739340	53.7707	182.959	563.963	DOWN	DOWN	DOWN	2R	A	CDS	7	PM
XM_002076210.2	GD15285	6739339	163.45	451.666	1196.81	DOWN	DOWN	DOWN	2R	A	CDS	7	PM
XM_002076212.2	GD15283	6739338	61.7572	232.245	100.593	DOWN	DOWN	UP	2R	A	CDS	4	MEI
XM_002076213.2	GD15281	6739347	20.379	84.0193	52.0085	DOWN	DOWN	UP	2R	A	CDS	5	MEI
XM_002076216.2	GD15278	6739342	158.629	676.02	326.462	DOWN	DOWN	UP	2R	A	CDS	5	MEI
XM_002076217.2	GD15277	6739343	155.861	894.045	1281.08	DOWN	DOWN	DOWN	2R	A	CDS	7	PM
XM_002076219.2	GD15275	6739345	302.775	1603.92	3499.77	DOWN	DOWN	DOWN	2R	A	CDS	7	PM
XM_002076221.2	GD15375	6739351	0	0	0.585694	EQUAL	EQUAL	EQUAL	2R	A	CDS	8	PM
XM_002076234.2	GD15381	6739364	14.1331	36.4915	49.0557	DOWN	DOWN	EQUAL	2R	A	CDS	7	PM
XM_002076242.2	GD15262	6739369	36.9854	8.29391	5.26125	UP	UP	EQUAL	2R	A	CDS	2	MIT
XM_002076245.2	GD15259	6739377	13.4823	8.65113	2.22957	EQUAL	UP	UP	2R	A	CDS	1	MIT
XM_002076247.2	GD15257	6739374	27.8515	9.77744	7.86987	UP	UP	EQUAL	2R	A	CDS	2	MIT
XM_002076248.2	GD15387	6739376	0	0.903743	1.42977	EQUAL	EQUAL	EQUAL	2R	A	CDS	7	PM
XM_002076250.2	GD15256	6739378	25.8957	50.3805	76.5432	DOWN	DOWN	DOWN	2R	A	CDS	7	PM
XM_002076253.2	GD15391	6739389	0.272039	0	0.0856038	EQUAL	EQUAL	EQUAL	2R	A	CDS	3	MIT
XM_002076254.2	GD15254	6739388	6.01333	8.04907	4.30174	EQUAL	EQUAL	EQUAL	2R	A	CDS	6	MEI
XM_002076255.2	GD15392	6739382	0.0842764	0	0.281244	EQUAL	EQUAL	EQUAL	2R	A	CDS	9	PM
XM_002076257.2	GD15252	6739384	0.0431238	0.116397	1.65783	EQUAL	EQUAL	DOWN	2R	A	CDS	8	PM
XM_002076258.2	GD15393	6739385	45.1983	28.8659	17.4835	EQUAL	UP	UP	2R	A	CDS	1	MIT
XM_002076259.2	GD15394	6739386	0.972567	0.273025	0.774135	EQUAL	EQUAL	EQUAL	2R	A	CDS	12	NU
XM_002076260.2	GD15251	6739390	0	0	1.50407	EQUAL	EQUAL	EQUAL	2R	A	CDS	8	PM
XM_002076263.2	GD15396	6739391	0	0.126368	0	EQUAL	EQUAL	EQUAL	2R	A	CDS	4	MEI
XM_002076266.2	GD15397	6739396	1.85012	14.972	14.4697	DOWN	DOWN	EQUAL	2R	A	CDS	11	NU
XM_002076271.2	GD15400	6739401	36.3649	37.8361	18.4158	EQUAL	UP	UP	2R	A	CDS	10	NU
XM_002076272.2	GD15244	6739406	0.160651	2.48363	1.66572	EQUAL	EQUAL	EQUAL	2R	A	CDS	5	MEI
XM_002076273.2	GD15401	6739404	86.0369	239.329	612.25	DOWN	DOWN	DOWN	2R	A	CDS	7	PM
XM_002076278.2	GD15405	6739409	26.4711	22.6758	13.8132	EQUAL	UP	UP	2R	A	CDS	10	NU
XM_002076279.2	GD15243	6739403	10.1074	16.8812	7.56819	EQUAL	EQUAL	UP	2R	A	CDS	4	MEI
XM_002076282.2	GD15240	6739414	2.62537	0.394517	0.15212	UP	UP	EQUAL	2R	A	CDS	2	MIT
XM_002076288.2	GD15409	6739421	0	10.0048	9.65919	DOWN	DOWN	EQUAL	2R	A	CDS	5	MEI
XM_002076292.2	GD15411	6739425	7.55497	31.4182	8.45402	DOWN	EQUAL	UP	2R	A	CDS	4	MEI
XM_002076293.2	GD15412	6739427	0.29443	2.93606	0.316153	EQUAL	EQUAL	EQUAL	2R	A	CDS	4	MEI
XM_002076297.2	GD15413	6739432	39.3183	19.826	5.82642	UP	UP	UP	2R	A	CDS	1	MIT
XM_002076319.1	GD15226	6739454	0.66139	0	0.374002	EQUAL	EQUAL	EQUAL	2R	A	CDS	3	MIT
XM_002076320.2	GD15433	6739453	16.9548	68.932	58.1417	DOWN	DOWN	EQUAL	2R	A	CDS	11	NU
XM_002076325.2	GD15220	6739461	0	0	0	EQUAL	EQUAL	EQUAL	2R	A	CDS	13	NS
XM_002076327.2	GD15436	6739463	25.2441	76.9421	69.3778	DOWN	DOWN	EQUAL	2R	A	CDS	11	NU
XM_002076328.2	GD15437	6739465	2.34826	1.97848	3.1857	EQUAL	EQUAL	EQUAL	2R	A	CDS	9	PM
XM_002076332.2	GD15440	6739468	3.00188	1.29913	3.65611	EQUAL	EQUAL	DOWN	2R	A	CDS	12	NU
XM_002076333.2	GD15218	6739470	0	1.11854	22.4736	EQUAL	DOWN	DOWN	2R	A	CDS	8	PM
XM_002076339.2	Obp56d	6739475	0	0	0	EQUAL	EQUAL	EQUAL	2R	A	CDS	13	NS
XM_002076343.2	GD15445	6739482	7.89995	51.166	27.8652	DOWN	DOWN	UP	2R	A	CDS	5	MEI
XM_002076345.2	GD15211	6739483	16.5763	39.9193	2.9024	DOWN	UP	UP	2R	A	CDS	6	MEI
XM_002076346.2	GD15210	6739485	6.07052	2.98635	2.0521	EQUAL	UP	EQUAL	2R	A	CDS	2	MIT
XM_002076348.2	GD15447	6739487	1.19935	4.78756	1.73703	EQUAL	EQUAL	EQUAL	2R	A	CDS	4	MEI
XM_002076357.2	GD15205	6739496	0	0	0	EQUAL	EQUAL	EQUAL	2R	A	CDS	13	NS
XM_002076359.2	GD15452	6739498	76.5634	55.946	36.1667	EQUAL	UP	EQUAL	2R	A	CDS	1	MIT
XM_002076372.2	GD15460	6739511	0.0507692	11.7901	18.5234	DOWN	DOWN	DOWN	2R	A	CDS	7	PM
XM_002076384.2	GD17994	6739527	0.324607	0.902615	0.2184	EQUAL	EQUAL	EQUAL	NA	NA	CDS	4	MEI
XM_002076395.2	GD17680	6739532	5.29418	4.59325	12.0058	EQUAL	EQUAL	DOWN	2R	A	CDS	8	PM
XM_002076396.2	GD17699	6739528	47.2485	30.5366	31.3882	EQUAL	EQUAL	EQUAL	NA	NA	CDS	2	MIT
XM_002076403.2	GD17705	6739541	9.68708	1.41764	3.85432	UP	UP	EQUAL	2L	A	CDS	3	MIT
XM_002076410.2	GD17712	6739549	26.1384	10.1063	15.9869	EQUAL	EQUAL	EQUAL	2L	A	CDS	3	MIT
XM_002076446.2	GD17741	6739586	106.563	90.4334	149.121	EQUAL	EQUAL	DOWN	NA	NA	CDS	9	PM
XM_002076452.2	GD17616	6739592	69.6515	317.391	499.667	DOWN	DOWN	DOWN	3L	A	CDS	7	PM
XM_002076453.2	GD17613	6739593	36.072	24.903	10.2419	EQUAL	UP	UP	3L	A	CDS	1	MIT
XM_002076454.2	GD17617	6739595	0	0.473583	0.439064	EQUAL	EQUAL	EQUAL	3L	A	CDS	11	NU
XM_002076456.2	GD17612	6739602	23.9928	23.4402	12.7981	EQUAL	EQUAL	EQUAL	3L	A	CDS	10	NU
XM_002076457.2	GD17619	6739601	82.944	108.987	278.214	EQUAL	DOWN	DOWN	3L	A	CDS	8	PM
XM_002076461.2	GD17608	6739597	22.097	13.2133	3.01039	EQUAL	UP	UP	3L	A	CDS	1	MIT
XM_002076462.2	GD17621	6739598	11.4077	7.52049	2.77391	EQUAL	UP	UP	3L	A	CDS	1	MIT
XM_002076463.2	GD17607	6739603	11.5732	77.6063	93.5488	DOWN	DOWN	EQUAL	3L	A	CDS	11	NU
XM_002076468.2	GD17603	6739608	0.272553	0.778376	1.64839	EQUAL	EQUAL	EQUAL	3L	A	CDS	7	PM
XM_002076470.2	GD17625	6739614	2.6395	5.01551	0.451375	EQUAL	UP	UP	3L	A	CDS	6	MEI
XM_002076471.2	GD17602	6739613	0.481663	0.18828	0.481111	EQUAL	EQUAL	EQUAL	3L	A	CDS	12	NU
XM_002076472.2	GD17626	6739611	7.13244	3.6509	3.25069	EQUAL	EQUAL	EQUAL	3L	A	CDS	2	MIT
XM_002076473.2	GD17601	6739610	12.548	7.61783	8.52994	EQUAL	EQUAL	EQUAL	3L	A	CDS	2	MIT
XM_002076480.2	GD17593	6739621	0	0	0	EQUAL	EQUAL	EQUAL	3L	A	CDS	13	NS
XM_002076483.2	GD17590	6739624	13.425	2.8141	1.681	UP	UP	EQUAL	3L	A	CDS	2	MIT
XM_002076489.2	GD17585	6739631	174.257	60.099	22.4175	UP	UP	UP	3L	A	CDS	1	MIT
XM_002076493.2	GD17634	6739635	0	0	0	EQUAL	EQUAL	EQUAL	3L	A	CDS	13	NS
XM_002076496.2	GD28281	6739636	1.77274	0.726273	30.7801	EQUAL	DOWN	DOWN	3L	A	CDS	8	PM
XM_002076498.2	GD17579	6739639	8.26549	47.5258	163.709	DOWN	DOWN	DOWN	3L	A	CDS	7	PM
XM_002076499.2	GD17577	6739640	7.66064	8.88741	10.005	EQUAL	EQUAL	EQUAL	3L	A	CDS	7	PM
XM_002076503.2	GD17576	6739644	1.7305	7.40516	25.4468	DOWN	DOWN	DOWN	X	X	CDS	7	PM
XM_002076504.2	GD17575	6739645	0.674064	1.42261	0.126661	EQUAL	EQUAL	EQUAL	3L	A	CDS	6	MEI
XM_002076508.2	GD17571	6739650	0	0	0.0649141	EQUAL	EQUAL	EQUAL	3L	A	CDS	8	PM
XM_002076509.2	GD17570	6739649	0	0	0.0857254	EQUAL	EQUAL	EQUAL	3L	A	CDS	8	PM
XM_002076513.2	GD17567	6739653	5.57641	4.4536	1.499	EQUAL	UP	UP	3L	A	CDS	10	NU
XM_002076515.2	GD17643	6739657	0	0.160613	10.8306	EQUAL	DOWN	DOWN	3L	A	CDS	8	PM
XM_002076517.2	GD17646	6739659	30.5743	24.5609	17.444	EQUAL	UP	EQUAL	3L	A	CDS	1	MIT
XM_002076520.2	GD17563	6739662	76.8251	47.5874	29.0391	UP	UP	UP	3L	A	CDS	1	MIT
XM_002076523.2	GD17559	6739666	0.578004	0.905635	0	EQUAL	EQUAL	EQUAL	3L	A	CDS	6	MEI
XM_002076524.2	GD17647	6739665	10.9189	40.7148	87.0642	DOWN	DOWN	DOWN	3L	A	CDS	7	PM
XM_002076527.2	GD17650	6739670	0	0.451995	0.838446	EQUAL	EQUAL	EQUAL	3L	A	CDS	7	PM
XM_002076540.2	GD15135	6739681	9.8434	13.8813	9.93166	EQUAL	EQUAL	EQUAL	3R	A	CDS	4	MEI
XM_002076544.2	GD15127	6739685	11.7928	3.88787	4.55448	UP	UP	EQUAL	3R	A	CDS	2	MIT
XM_002076547.2	MtnC	6739688	0	0	0	EQUAL	EQUAL	EQUAL	3R	A	CDS	13	NS
XM_002076552.2	GD15122	6739694	0	0	0	EQUAL	EQUAL	EQUAL	3R	A	CDS	13	NS
XM_002076555.2	GD15144	6739697	0.0433455	0	4.54475	EQUAL	DOWN	DOWN	3R	A	CDS	8	PM
XM_002076557.2	GD15118	6739700	0.594403	0.48015	5.8586	EQUAL	DOWN	DOWN	3R	A	CDS	8	PM
XM_002076567.2	GD15112	6739710	4.30353	3.18101	0	EQUAL	UP	UP	3R	A	CDS	10	NU
XM_002076569.2	GD20653	6728503	94.1787	160.605	267.793	EQUAL	DOWN	EQUAL	3R	A	CDS	7	PM
XM_002076581.2	GD15156	6739723	0	0	0.273708	EQUAL	EQUAL	EQUAL	3R	A	CDS	8	PM
XM_002076582.2	GD15157	6739726	0	0	0	EQUAL	EQUAL	EQUAL	3R	A	CDS	13	NS
XM_002076584.2	GD15102	6739727	0.0894693	0.76416	0.54387	EQUAL	EQUAL	EQUAL	3R	A	CDS	5	MEI
XM_002076591.2	GD15099	6739734	0.327018	0.607549	30.7758	EQUAL	DOWN	DOWN	3R	A	CDS	8	PM
XM_002076594.2	GD15163	6739737	159.092	153.302	98.9734	EQUAL	UP	UP	3R	A	CDS	10	NU
XM_002076597.2	GD15097	6739740	25.1914	7.3202	3.63127	UP	UP	UP	3R	A	CDS	2	MIT
XM_002076598.2	GD15168	6739743	17.6572	44.8006	15.0635	DOWN	EQUAL	UP	3R	A	CDS	4	MEI
XM_002076599.2	GD15096	6739742	51.2538	48.4773	8.13904	EQUAL	UP	UP	3R	A	CDS	10	NU
XM_002076604.2	GD15092	6739746	0.0492957	0.0636762	0	EQUAL	EQUAL	EQUAL	3R	A	CDS	6	MEI
XM_002076610.2	GD15089	6739753	40.8818	11.7718	9.08349	UP	UP	EQUAL	3R	A	CDS	2	MIT
XM_002076613.2	GD15173	6739756	0	0	0	EQUAL	EQUAL	EQUAL	3R	A	CDS	13	NS
XM_002076615.2	GD15174	6739758	0	0	0	EQUAL	EQUAL	EQUAL	3R	A	CDS	13	NS
XM_002076616.2	GD17955	6739757	0	0	0	EQUAL	EQUAL	EQUAL	3R	A	CDS	13	NS
XM_002076619.2	GD15177	6739763	0	0	0	EQUAL	EQUAL	EQUAL	3R	A	CDS	13	NS
XM_002076620.2	GD15178	6739762	2.42542	34.2028	87.9321	DOWN	DOWN	DOWN	3R	A	CDS	7	PM
XM_002076621.2	GD15179	6739764	0.0842764	0.12981	0.083295	EQUAL	EQUAL	EQUAL	3R	A	CDS	4	MEI
XM_002076622.2	GD15180	6739765	0	0	0	EQUAL	EQUAL	EQUAL	3R	A	CDS	13	NS
XM_002076624.2	GD15182	6739769	50.8848	35.1859	32.8259	UP	UP	EQUAL	3R	A	CDS	2	MIT
XM_002076625.2	GD15084	6739767	5.90628	12.6145	22.0124	DOWN	DOWN	EQUAL	3R	A	CDS	7	PM
XM_002076632.2	GD15188	6739775	12.6707	10.6044	6.1395	EQUAL	UP	UP	3R	A	CDS	10	NU
XM_002076633.2	GD15083	6739777	0	0.21587	0.452561	EQUAL	EQUAL	EQUAL	3R	A	CDS	7	PM
XM_002076637.2	GD15079	6739779	18.8887	92.1891	238.483	DOWN	DOWN	DOWN	3R	A	CDS	7	PM
XM_002076644.2	GD15075	6739788	30.7926	25.1409	24.0361	EQUAL	EQUAL	EQUAL	3R	A	CDS	2	MIT
XM_002076648.2	GD15195	6739791	0.152264	0.355102	59.2085	EQUAL	DOWN	DOWN	3R	A	CDS	8	PM
XM_002076669.2	GD11952	6739811	0.565371	0.116057	0	EQUAL	EQUAL	EQUAL	2L	A	CDS	1	MIT
XM_002076678.2	GD11958	6739822	43.0096	11.9193	40.4952	UP	EQUAL	DOWN	2R	A	CDS	12	NU
XM_002076686.2	GD15474	6739830	3.10851	1.00258	7.82968	UP	EQUAL	DOWN	4	dot	CDS	9	PM
XM_002076690.2	GD24678	6739836	20.7829	29.4103	17.0207	EQUAL	EQUAL	EQUAL	X	X	CDS	4	MEI
XM_002076691.2	GD24677	6739844	61.182	38.4579	25.0646	UP	UP	UP	X	X	CDS	1	MIT
XM_002076693.2	GD24676	6739835	19.2297	16.5027	17.7998	EQUAL	EQUAL	EQUAL	X	X	CDS	2	MIT
XM_002076695.2	GD24681	6739834	2.71288	1.50701	1.54025	EQUAL	EQUAL	EQUAL	X	X	CDS	2	MIT
XM_002076696.2	GD24674	6739838	119.012	146.012	282.183	DOWN	DOWN	DOWN	X	X	CDS	8	PM
XM_002076697.2	GD24673	6739839	5.22898	2.60813	0.960468	EQUAL	UP	EQUAL	X	X	CDS	1	MIT
XM_002076700.2	GD24682	6739842	15.8736	17.6109	14.033	EQUAL	EQUAL	EQUAL	X	X	CDS	6	MEI
XM_002076703.2	GD24685	6739846	0.378402	0.112649	0.0863286	EQUAL	EQUAL	EQUAL	X	X	CDS	2	MIT
XM_002076704.2	GD24686	6739851	0	0	6.22548	EQUAL	DOWN	DOWN	X	X	CDS	8	PM
XM_002076708.2	GD24666	6739850	3.03406	0.640772	0.587929	UP	UP	EQUAL	X	X	CDS	2	MIT
XM_002076711.2	GD24689	6739856	9.74777	70.3222	181.561	DOWN	DOWN	DOWN	X	X	CDS	7	PM
XM_002076717.2	GD24660	6739861	28.5106	50.1739	10.6175	DOWN	UP	UP	X	X	CDS	6	MEI
XM_002076723.2	GD24656	6739866	128.344	569.743	1074.49	DOWN	DOWN	DOWN	X	X	CDS	7	PM
XM_002076731.2	GD24652	6739873	0.0977233	0.502067	0	EQUAL	EQUAL	EQUAL	X	X	CDS	4	MEI
XM_002076749.2	GD24641	6739895	21.102	38.2382	87.055	DOWN	DOWN	DOWN	X	X	CDS	7	PM
XM_002076751.2	GD24639	6739898	14.3885	21.9126	19.5201	EQUAL	EQUAL	EQUAL	X	X	CDS	11	NU
XM_002076752.2	GD24638	6739900	2.51019	2.63018	2.81146	EQUAL	EQUAL	EQUAL	X	X	CDS	8	PM
XM_002076753.2	GD24706	6739899	14.2551	24.1516	4.86958	DOWN	UP	UP	X	X	CDS	6	MEI
XM_002076754.2	GD24707	6739901	8.55703	50.2284	117.183	DOWN	DOWN	DOWN	X	X	CDS	7	PM
XM_002076756.2	GD24710	6739903	2.45531	0	0.0618068	UP	UP	EQUAL	X	X	CDS	2	MIT
XM_002076763.2	GD24635	6739910	1.25857	1.75555	1.00279	EQUAL	EQUAL	EQUAL	X	X	CDS	6	MEI
XM_002076766.2	GD24634	6739914	0	0.218974	0	EQUAL	EQUAL	EQUAL	X	X	CDS	4	MEI
XM_002076767.2	GD24718	6739913	21.4004	8.27381	5.28391	UP	UP	EQUAL	X	X	CDS	2	MIT
XM_002076771.2	GD24633	6739917	5.24006	3.71279	1.52001	EQUAL	EQUAL	EQUAL	X	X	CDS	10	NU
XM_002076772.2	GD24722	6739919	0.625154	0	0.273506	EQUAL	EQUAL	EQUAL	X	X	CDS	3	MIT
XM_002076781.2	GD24727	6739928	11.9771	32.1202	52.3295	DOWN	DOWN	DOWN	X	X	CDS	7	PM
XM_002076782.2	GD24627	6739931	3.77137	5.60585	8.07163	EQUAL	EQUAL	EQUAL	X	X	CDS	7	PM
XM_002076783.2	GD24626	6739930	83.02	62.4186	68.6431	UP	EQUAL	EQUAL	X	X	CDS	2	MIT
XM_002076792.2	GD24619	6739939	0.29376	0.070835	0.697594	EQUAL	EQUAL	EQUAL	X	X	CDS	9	PM
XM_002076794.2	GD24617	6739940	31.3786	5.73472	18.6413	UP	EQUAL	DOWN	X	X	CDS	3	MIT
XM_002076795.2	GD24616	6739943	3.37737	4.70304	16.657	EQUAL	DOWN	DOWN	X	X	CDS	8	PM
XM_002076805.2	GD24733	6739952	42.5622	24.8782	14.975	UP	UP	EQUAL	X	X	CDS	1	MIT
XM_002076807.2	GD24608	6739958	0.695675	1.06099	4.21434	EQUAL	DOWN	DOWN	X	X	CDS	8	PM
XM_002076811.2	GD24607	6739953	10.949	55.8759	55.1635	DOWN	DOWN	EQUAL	X	X	CDS	11	NU
XM_002076813.2	GD24605	6739960	0.277602	0.120319	0.391423	EQUAL	EQUAL	EQUAL	X	X	CDS	1	MIT
XM_002076818.2	GD24740	6739965	1.2188	0.692331	0.548556	EQUAL	EQUAL	EQUAL	X	X	CDS	2	MIT
XM_002076824.2	GD24601	6739972	2.15256	10.8991	32.6401	DOWN	DOWN	DOWN	X	X	CDS	7	PM
XM_002076832.2	GD24597	6739980	73.7776	270.536	229.4	DOWN	DOWN	EQUAL	X	X	CDS	11	NU
XM_002076836.2	GD24595	6739984	35.65	10.8293	1.18413	UP	UP	UP	X	X	CDS	1	MIT
XM_002076837.2	GD24751	6739985	87.4575	33.777	13.0817	UP	UP	UP	X	X	CDS	1	MIT
XM_002076850.2	GD24759	6740001	41.8891	15.5918	1.63677	UP	UP	UP	X	X	CDS	1	MIT
XM_002076853.2	GD24584	6739998	6.51037	6.94105	6.19561	EQUAL	EQUAL	EQUAL	X	X	CDS	5	MEI
XM_002076855.2	GD24760	6740007	17.6485	39.8441	38.7409	DOWN	DOWN	EQUAL	X	X	CDS	11	NU
XM_002076862.2	GD24579	6740012	3.83939	2.71388	12.272	EQUAL	DOWN	DOWN	X	X	CDS	8	PM
XM_002076864.2	GD28487	6740015	11.5402	11.2041	131.638	EQUAL	DOWN	DOWN	X	X	CDS	8	PM
XM_002076867.2	GD24576	6740017	8.98288	42.0888	27.2749	DOWN	DOWN	EQUAL	X	X	CDS	5	MEI
XM_002076869.2	GD24768	6740023	8.76782	38.5578	33.0729	EQUAL	EQUAL	EQUAL	X	X	CDS	5	MEI
XM_002076870.2	GD24575	6740021	12.6838	55.136	125.941	DOWN	DOWN	DOWN	X	X	CDS	7	PM
XM_002076871.2	GD24574	6740020	0.963117	0	0.464777	EQUAL	EQUAL	EQUAL	X	X	CDS	3	MIT
XM_002076876.2	GD24571	6740028	0.522901	2.46735	130.155	DOWN	DOWN	DOWN	X	X	CDS	8	PM
XM_002076877.2	GD24570	6740027	34.8326	49.2873	21.5945	DOWN	UP	UP	X	X	CDS	6	MEI
XM_002076880.2	GD24567	6740030	2.79545	37.5933	543.432	DOWN	DOWN	DOWN	X	X	CDS	8	PM
XM_002076881.2	GD24565	6740032	0	0	0.28546	EQUAL	EQUAL	EQUAL	X	X	CDS	8	PM
XM_002076885.2	GD24563	6740039	181.921	108.188	41.6888	UP	UP	UP	X	X	CDS	1	MIT
XM_002076886.2	GD24773	6740038	11.3283	6.72479	6.00301	UP	UP	EQUAL	X	X	CDS	1	MIT
XM_002076889.2	GD24561	6740040	0.600843	0.569085	8.58618	EQUAL	DOWN	DOWN	X	X	CDS	8	PM
XM_002076891.2	GD24776	6740043	0	0	0	EQUAL	EQUAL	EQUAL	X	X	CDS	13	NS
XM_002076899.2	GD24555	6740051	0	0	0	EQUAL	EQUAL	EQUAL	X	X	CDS	13	NS
XM_002076900.2	GD24554	6740049	0	0.328939	4.41107	EQUAL	DOWN	DOWN	X	X	CDS	8	PM
XM_002076903.2	GD24781	6740055	1.84507	6.06573	2.1489	EQUAL	EQUAL	EQUAL	X	X	CDS	4	MEI
XM_002076906.2	GD24550	6740061	0.165354	0.754663	0.0862649	EQUAL	EQUAL	EQUAL	X	X	CDS	4	MEI
XM_002076919.2	GD24786	6740074	0	0	0	EQUAL	EQUAL	EQUAL	X	X	CDS	13	NS
XM_002076922.2	GD24538	6740076	2.50156	5.38788	1.25944	EQUAL	EQUAL	UP	X	X	CDS	4	MEI
XM_002076923.2	GD24537	6740075	0.040706	0.113077	2.6018	EQUAL	DOWN	DOWN	X	X	CDS	8	PM
XM_002076924.2	GD24789	6740078	14.8438	70.1912	230.042	DOWN	DOWN	DOWN	X	X	CDS	7	PM
XM_002076927.2	GD24535	6740079	0	0.378088	1.1717	EQUAL	EQUAL	EQUAL	X	X	CDS	7	PM
XM_002076930.2	GD24533	6740083	8.65577	3.16574	1.5431	UP	UP	EQUAL	X	X	CDS	1	MIT
XM_002076931.2	GD24532	6740084	3.01176	5.65949	54.6429	EQUAL	DOWN	DOWN	X	X	CDS	8	PM
XM_002076936.2	GD24794	6740089	0	0	0.132722	EQUAL	EQUAL	EQUAL	X	X	CDS	8	PM
XM_002076944.2	GD24800	6740098	11.4153	3.63243	1.60226	UP	UP	EQUAL	X	X	CDS	1	MIT
XM_002076945.2	GD24527	6740097	13.0983	13.165	7.13182	EQUAL	EQUAL	EQUAL	X	X	CDS	10	NU
XM_002076947.2	GD24801	6740100	8.11582	36.9748	122.559	DOWN	DOWN	DOWN	X	X	CDS	7	PM
XM_002076949.2	GD24525	6740102	0	0	0.491018	EQUAL	EQUAL	EQUAL	X	X	CDS	8	PM
XM_002076950.2	lic	6740104	12.527	3.10313	3.9672	UP	UP	EQUAL	X	X	CDS	2	MIT
XM_002076951.2	GD24804	6740103	19.3233	9.54617	6.28843	UP	UP	UP	X	X	CDS	1	MIT
XM_002076957.2	GD24808	6740110	0	0.11972	0	EQUAL	EQUAL	EQUAL	X	X	CDS	4	MEI
XM_002076958.2	GD24809	6740109	0.768956	0	0	EQUAL	EQUAL	EQUAL	X	X	CDS	2	MIT
XM_002076959.2	GD24811	6740114	15.3877	19.315	8.55821	EQUAL	UP	UP	X	X	CDS	6	MEI
XM_002076960.2	GD24521	6740112	48.461	22.2225	4.90632	UP	UP	UP	X	X	CDS	1	MIT
XM_002076962.2	GD24519	6740116	157.302	101.757	78.4808	UP	UP	UP	X	X	CDS	1	MIT
XM_002076980.2	GD24503	6740133	0.606427	0	0.486905	EQUAL	EQUAL	EQUAL	X	X	CDS	12	NU
XM_002076987.2	GD24500	6740138	0.933025	5.71114	7.04929	DOWN	DOWN	EQUAL	X	X	CDS	11	NU
XM_002076995.2	GD24824	6740150	1.19922	0.916152	0.207825	EQUAL	EQUAL	EQUAL	X	X	CDS	10	NU
XM_002076996.2	GD24825	6740152	85.502	43.8642	13.3921	UP	UP	UP	X	X	CDS	1	MIT
XM_002076998.2	GD24826	6740153	55.9453	119.792	83.9855	DOWN	DOWN	UP	X	X	CDS	5	MEI
XM_002076999.2	GD24827	6740155	11.2134	38.5445	75.8395	DOWN	DOWN	EQUAL	X	X	CDS	7	PM
XM_002077000.2	ci	6740158	13.5102	8.33739	25.695	EQUAL	EQUAL	DOWN	4	dot	CDS	9	PM
XM_002077006.2	GD24494	6740162	70.7464	64.0869	77.6035	EQUAL	EQUAL	EQUAL	X	X	CDS	9	PM
XM_002077009.2	GD24493	6740164	2.39433	1.65766	0.465998	EQUAL	EQUAL	EQUAL	X	X	CDS	10	NU
XM_002077013.2	GD24840	6740170	12.3855	32.9097	35.6367	DOWN	DOWN	EQUAL	X	X	CDS	11	NU
XM_002077026.2	GD24487	6740181	0	0	0	EQUAL	EQUAL	EQUAL	X	X	CDS	13	NS
XM_002077034.2	GD24850	6740189	0	0.188884	0.169551	EQUAL	EQUAL	EQUAL	X	X	CDS	11	NU
XM_002077038.2	GD24478	6740197	4.24888	27.3759	14.7157	DOWN	DOWN	UP	X	X	CDS	5	MEI
XM_002077044.2	GD24474	6740202	26.387	15.3342	1.38603	UP	UP	UP	X	X	CDS	1	MIT
XM_002077045.2	GD24855	6740201	2.86146	3.03807	0.417755	EQUAL	UP	UP	X	X	CDS	10	NU
XM_002077046.2	GD24856	6740208	92.4786	132.019	46.2536	EQUAL	UP	UP	NA	NA	CDS	6	MEI
XM_002077047.2	GD24473	6740203	29.6309	11.9467	9.96576	UP	UP	EQUAL	NA	NA	CDS	2	MIT
XM_002077051.2	GD24470	6740205	0	0	0	EQUAL	EQUAL	EQUAL	NA	NA	CDS	13	NS
XM_002077057.2	GD24467	6740214	2.10111	0.620142	0.520648	EQUAL	EQUAL	EQUAL	X	X	CDS	2	MIT
XM_002077067.2	GD24465	6740222	0.853232	0.0562696	0	EQUAL	EQUAL	EQUAL	X	X	CDS	2	MIT
XM_002077075.2	GD24872	6740232	0	0	0.294136	EQUAL	EQUAL	EQUAL	X	X	CDS	8	PM
XM_002077077.2	GD24458	6740234	3.48036	3.58821	1.15939	EQUAL	EQUAL	EQUAL	X	X	CDS	10	NU
XM_002077083.2	GD24456	6740238	0.967791	1.50195	1.1547	EQUAL	EQUAL	EQUAL	X	X	CDS	5	MEI
XM_002077085.2	GD24454	6740241	18.9877	9.40001	44.5152	UP	DOWN	DOWN	X	X	CDS	9	PM
XM_002077088.2	GD24452	6740243	0.769712	4.31664	3.95899	DOWN	DOWN	EQUAL	X	X	CDS	11	NU
XM_002077090.2	GD24450	6740246	0.192427	0.328172	0.275448	EQUAL	EQUAL	EQUAL	X	X	CDS	11	NU
XM_002077091.2	GD24449	6740247	8.55956	6.14881	3.86808	EQUAL	EQUAL	EQUAL	X	X	CDS	1	MIT
XM_002077101.2	GD24443	6740256	0.326662	0.969347	1.5752	EQUAL	EQUAL	EQUAL	X	X	CDS	7	PM
XM_002077105.2	GD24438	6740261	16.6838	72.3164	168.294	DOWN	DOWN	DOWN	X	X	CDS	7	PM
XM_002077109.2	GD24436	6740265	51.6422	124.485	85.5781	DOWN	DOWN	UP	X	X	CDS	5	MEI
XM_002077113.2	GD24434	6740270	5.40763	28.4308	61.2234	DOWN	DOWN	DOWN	X	X	CDS	7	PM
XM_002077120.2	GD24431	6740279	0	0.627025	2.53202	EQUAL	DOWN	EQUAL	X	X	CDS	7	PM
XM_002077126.2	GD24891	6740285	16.4998	9.21308	0.299121	UP	UP	UP	X	X	CDS	1	MIT
XM_002077128.2	GD15471	6740287	36.3844	7.94138	6.8654	UP	UP	EQUAL	2R	A	CDS	2	MIT
XM_002077130.2	GD15469	6740288	30.6764	15.9033	15.3125	UP	UP	EQUAL	2R	A	CDS	2	MIT
XM_002077131.2	GD15472	6740291	0.136766	0	0.355698	EQUAL	EQUAL	EQUAL	2R	A	CDS	9	PM
XM_002077133.2	GD15467	6740290	0	0.507173	42.4267	EQUAL	DOWN	DOWN	NA	NA	CDS	8	PM
XM_002077136.2	GD24198	6740296	0	0.300749	0	EQUAL	EQUAL	EQUAL	X	X	CDS	4	MEI
XM_002077153.2	GD24469	6740317	150.857	34.8027	17.5809	UP	UP	UP	NA	NA	CDS	2	MIT
XM_002077160.2	GD23705	6740324	0.479386	0.159694	0	EQUAL	EQUAL	EQUAL	X	X	CDS	1	MIT
XM_002077168.2	GD23342	6740335	0	0.0559628	0	EQUAL	EQUAL	EQUAL	X	X	CDS	4	MEI
XM_002077182.2	GD22929	6740352	6.51134	7.45733	58.9937	EQUAL	DOWN	DOWN	X	X	CDS	8	PM
XM_002077186.1	GD25271	6740355	0.0827104	0	0	EQUAL	EQUAL	EQUAL	NA	NA	CDS	2	MIT
XM_002077191.2	GD25376	6740359	0.668978	0	1.52471	EQUAL	EQUAL	DOWN	X	X	CDS	9	PM
XM_002077201.2	GD22480	6740374	0	0	0	EQUAL	EQUAL	EQUAL	2L	A	CDS	13	NS
XM_002077205.2	GD22429	6740379	33.5204	27.4047	23.1709	EQUAL	EQUAL	EQUAL	X	X	CDS	1	MIT
XM_002077208.2	GD22305	6740385	165.449	117.547	54.0104	UP	UP	UP	NA	NA	CDS	1	MIT
XM_002077230.2	GD21775	6740409	29.9555	121.94	344.097	DOWN	DOWN	DOWN	3L	A	CDS	7	PM
XM_002077235.2	GD21577	6740415	7.66023	0.818922	10.3502	UP	EQUAL	DOWN	2R	A	CDS	9	PM
XM_002077247.2	GD10671	6740426	12.3874	51.0029	57.1465	DOWN	DOWN	EQUAL	3L	A	CDS	11	NU
XM_002077266.2	GD11278	6740451	8.97741	11.5625	0.561383	EQUAL	UP	UP	X	X	CDS	6	MEI
XM_002077268.2	GD11309	6740454	1.35455	4.36318	0.158548	EQUAL	EQUAL	UP	X	X	CDS	4	MEI
XM_002077276.2	GD11483	6740467	0.990411	9.0346	3.26056	DOWN	EQUAL	EQUAL	3R	A	CDS	5	MEI
XM_002077278.2	GD20594	6740469	0	0	0.0790789	EQUAL	EQUAL	EQUAL	2R	A	CDS	8	PM
XM_002077292.2	GD11723	6740493	0	0	0	EQUAL	EQUAL	EQUAL	3R	A	CDS	13	NS
XM_002077294.2	GD11775	6740495	0	0	0	EQUAL	EQUAL	EQUAL	3R	A	CDS	13	NS
XM_002077315.2	GD11995	6740525	1.02186	5.24684	56.2701	DOWN	DOWN	DOWN	X	X	CDS	8	PM
XM_002077316.2	GD12017	6740526	10.4126	16.6781	13.2617	EQUAL	EQUAL	EQUAL	X	X	CDS	4	MEI
XM_002077324.2	GD12220	6740534	0.245929	0.770226	1.01023	EQUAL	EQUAL	EQUAL	X	X	CDS	7	PM
XM_002077335.2	GD12574	6740547	201.753	9.22741	22.6178	UP	UP	DOWN	NA	NA	CDS	2	MIT
XM_002077344.2	GD12740	6740556	1.37038	1.23409	0.637067	EQUAL	EQUAL	EQUAL	2R	A	CDS	10	NU
XM_002077440.2	GD16924	6740670	14.5292	6.36871	4.11992	UP	UP	EQUAL	2R	A	CDS	1	MIT
XM_002077456.2	GD14578	6740692	0	0.382821	0.0853215	EQUAL	EQUAL	EQUAL	X	X	CDS	4	MEI
XM_002077463.2	GD13565	6740700	42.7022	3.24897	24.6649	UP	UP	DOWN	NA	NA	CDS	3	MIT
XM_002077472.2	GD14953	6740712	0	0	0	EQUAL	EQUAL	EQUAL	3L	A	CDS	13	NS
XM_002077501.2	GD22857	6740745	16.647	1.96986	14.8307	UP	EQUAL	DOWN	2L	A	CDS	12	NU
XM_002077504.2	GD15341	6740749	17.0368	74.2874	135.579	DOWN	DOWN	DOWN	X	X	CDS	7	PM
XM_002077511.2	GD15477	6740758	0	0	0.0836572	EQUAL	EQUAL	EQUAL	2R	A	CDS	8	PM
XM_002077543.2	GD22998	6730397	4.12176	1.61432	9.9559	EQUAL	EQUAL	DOWN	2L	A	CDS	9	PM
XM_002077544.2	GD22993	6730399	0.57954	1.98115	5.16872	EQUAL	DOWN	DOWN	2L	A	CDS	7	PM
XM_002077545.2	GD22999	6730400	71.6331	17.7093	42.2926	UP	UP	DOWN	2L	A	CDS	3	MIT
XM_002077546.2	GD23000	6730401	17.392	9.60164	7.47728	EQUAL	EQUAL	EQUAL	2L	A	CDS	2	MIT
XM_002077547.2	GD22991	6730402	57.2154	65.164	23.2247	EQUAL	UP	UP	2L	A	CDS	6	MEI
XM_002077551.2	GD22988	6730406	4.06117	3.96707	89.623	EQUAL	DOWN	DOWN	2L	A	CDS	8	PM
XM_002077553.2	GD22987	6730408	0	0.307018	0	EQUAL	EQUAL	EQUAL	2L	A	CDS	4	MEI
XM_002077554.2	GD22986	6730409	0.493931	2.17648	1.78584	EQUAL	EQUAL	EQUAL	2L	A	CDS	11	NU
XM_002077555.2	GD22985	6730410	3.39538	17.692	9.96784	DOWN	DOWN	UP	2L	A	CDS	5	MEI
XM_002077556.2	GD23003	6730411	33.1554	12.1393	10.2054	UP	UP	EQUAL	2L	A	CDS	2	MIT
XM_002077560.2	GD22981	6730415	11.5242	5.18798	2.09705	UP	UP	UP	2L	A	CDS	1	MIT
XM_002077562.2	GD23005	6730417	28.4105	11.0058	17.4182	UP	UP	DOWN	2L	A	CDS	3	MIT
XM_002077563.2	GD22980	6730418	0.342977	0.674991	1.09661	EQUAL	EQUAL	EQUAL	2L	A	CDS	11	NU
XM_002077566.2	GD23008	6730421	10.0872	5.25734	4.0915	EQUAL	UP	EQUAL	2L	A	CDS	1	MIT
XM_002077568.2	GD23009	6730423	39.0525	14.4072	14.2267	UP	UP	EQUAL	2L	A	CDS	2	MIT
XM_002077572.2	GD22976	6730427	9.24804	3.36245	1.75617	UP	UP	EQUAL	2L	A	CDS	1	MIT
XM_002077574.2	GD22974	6730429	5.4143	4.24024	3.16128	EQUAL	EQUAL	EQUAL	2L	A	CDS	10	NU
XM_002077575.2	GD23011	6730430	132.814	360.89	890.588	DOWN	DOWN	DOWN	2L	A	CDS	7	PM
XM_002077576.2	GD22973	6730431	19.802	6.58071	2.21692	UP	UP	UP	2L	A	CDS	1	MIT
XM_002077577.2	GD23012	6730432	5.92593	2.68164	1.83007	EQUAL	UP	EQUAL	2L	A	CDS	2	MIT
XM_002077578.2	GD22972	6730433	4.14111	16.1759	17.312	EQUAL	DOWN	EQUAL	2L	A	CDS	11	NU
XM_002077579.2	GD23013	6730434	29.5647	23.5244	18.9257	EQUAL	UP	EQUAL	2L	A	CDS	1	MIT
XM_002077580.2	GD22971	6730435	7.53861	7.01151	5.01884	EQUAL	EQUAL	EQUAL	2L	A	CDS	10	NU
XM_002077581.2	GD22970	6730436	2.62703	0.511474	0.249707	EQUAL	EQUAL	EQUAL	2L	A	CDS	2	MIT
XM_002077584.2	GD23014	6730439	22.8392	74.3881	216.953	DOWN	DOWN	DOWN	2L	A	CDS	7	PM
XM_002077585.2	GD22967	6730440	43.6918	58.4933	17.7202	EQUAL	UP	UP	2L	A	CDS	6	MEI
XM_002077586.2	Hop	6730441	387.534	222.44	83.7564	UP	UP	UP	2L	A	CDS	1	MIT
XM_002077589.2	GD22966	6730444	0.563836	0	0.146309	EQUAL	EQUAL	EQUAL	2L	A	CDS	3	MIT
XM_002077590.2	GD22965	6730445	0.0838357	1.96631	3.56952	DOWN	DOWN	EQUAL	2L	A	CDS	7	PM
XM_002077592.2	GD22963	6730447	253.078	659.016	2019.28	DOWN	DOWN	DOWN	2L	A	CDS	8	PM
XM_002077593.2	GD22962	6730448	15.8259	8.58833	61.6878	EQUAL	DOWN	DOWN	2L	A	CDS	8	PM
XM_002077596.2	GD22961	6730451	107.875	144.847	29.723	DOWN	UP	UP	2L	A	CDS	6	MEI
XM_002077597.2	GD23021	6730452	38.1174	6.48438	5.33351	UP	UP	EQUAL	2L	A	CDS	2	MIT
XM_002077599.2	GD23022	6730454	34.8182	16.59	20.0872	UP	UP	EQUAL	2L	A	CDS	2	MIT
XM_002077600.2	GD22959	6730455	2.00195	3.03288	1.89884	EQUAL	EQUAL	EQUAL	2L	A	CDS	4	MEI
XM_002077601.2	GD23023	6730456	345.156	169.752	165.983	UP	UP	EQUAL	2L	A	CDS	2	MIT
XM_002077602.2	GD22958	6730457	20.5516	13.9773	6.35904	EQUAL	UP	UP	2L	A	CDS	1	MIT
XM_002077603.2	GD23024	6730458	2.29354	1.86226	0.585484	EQUAL	EQUAL	EQUAL	2L	A	CDS	10	NU
XM_002077607.2	GD23027	6730462	79.5338	78.3735	29.0367	EQUAL	UP	UP	2L	A	CDS	10	NU
XM_002077608.2	GD23028	6730463	0.894176	0	0	EQUAL	EQUAL	EQUAL	2L	A	CDS	2	MIT
XM_002077612.2	cbt	6730467	0.921092	1.55377	7.81408	EQUAL	DOWN	DOWN	2L	A	CDS	8	PM
XM_002077618.2	GD23032	6730473	14.9904	13.5979	80.6865	EQUAL	DOWN	DOWN	2L	A	CDS	8	PM
XM_002077620.2	GD23033	6730475	118.351	156.38	138.987	DOWN	DOWN	EQUAL	2L	A	CDS	5	MEI
XM_002077621.2	GD22949	6730476	59.1164	23.0964	12.8556	UP	UP	UP	2L	A	CDS	1	MIT
XM_002077622.2	GD23035	6730477	5.44215	6.47174	18.5571	EQUAL	DOWN	DOWN	2L	A	CDS	8	PM
XM_002077623.2	GD22948	6730478	0.647906	0	0.127111	EQUAL	EQUAL	EQUAL	2L	A	CDS	2	MIT
XM_002077624.2	GD23036	6730479	1.241	0.448625	0	EQUAL	EQUAL	EQUAL	2L	A	CDS	1	MIT
XM_002077625.2	GD22947	6730480	9.26842	2.88605	0.65091	EQUAL	UP	EQUAL	2L	A	CDS	1	MIT
XM_002077627.2	GD23037	6730482	0.225959	0.0547828	0.228258	EQUAL	EQUAL	EQUAL	2L	A	CDS	12	NU
XM_002077628.2	GD22945	6730483	13.9094	1.80499	0	UP	UP	UP	2L	A	CDS	2	MIT
XM_002077630.2	GD23039	6730485	6.72485	0.706119	0.134103	UP	UP	EQUAL	2L	A	CDS	2	MIT
XM_002077631.2	GD23040	6730486	105.241	17.9829	0.620733	UP	UP	UP	2L	A	CDS	2	MIT
XM_002077633.2	GD23041	6730488	245.174	1495.57	2235.64	DOWN	DOWN	DOWN	2L	A	CDS	7	PM
XM_002077634.2	GD22943	6730489	0	0	0	EQUAL	EQUAL	EQUAL	2L	A	CDS	13	NS
XM_002077635.2	GD23042	6730490	12.9366	2.89669	3.07328	UP	UP	EQUAL	2L	A	CDS	2	MIT
XM_002077636.2	GD23043	6730491	0.702899	8.14898	533.769	DOWN	DOWN	DOWN	2L	A	CDS	8	PM
XM_002077637.2	GD23044	6730492	0.123253	0.112787	0.333819	EQUAL	EQUAL	EQUAL	2L	A	CDS	8	PM
XM_002077638.2	GD23045	6730493	27.6986	156.047	357.236	DOWN	DOWN	DOWN	2L	A	CDS	7	PM
XM_002077639.2	GD22942	6730494	7.49136	8.48977	19.499	EQUAL	DOWN	DOWN	2L	A	CDS	8	PM
XM_002077640.2	GD23046	6730495	7.33074	2.5173	2.98019	EQUAL	EQUAL	EQUAL	2L	A	CDS	2	MIT
XM_002077641.2	GD23047	6730496	15.4029	3.46032	2.06536	UP	UP	EQUAL	2L	A	CDS	2	MIT
XM_002077642.2	GD22941	6730497	30.93	10.5986	4.63579	EQUAL	UP	EQUAL	2L	A	CDS	1	MIT
XM_002077644.2	GD23049	6730499	7.81299	5.17126	3.97559	EQUAL	UP	EQUAL	2L	A	CDS	1	MIT
XM_002077645.2	GD22940	6730500	7.84198	6.36125	0.196976	EQUAL	UP	UP	2L	A	CDS	10	NU
XM_002077646.2	GD22939	6730501	0.525715	1.20818	1.29788	EQUAL	EQUAL	EQUAL	2L	A	CDS	11	NU
XM_002077648.2	GD22938	6730503	4.34882	19.4529	29.6286	DOWN	DOWN	EQUAL	2L	A	CDS	7	PM
XM_002077649.2	GD22937	6730504	118.669	130.626	39.1215	EQUAL	UP	UP	2L	A	CDS	6	MEI
XM_002077650.2	GD23051	6730505	65.1395	91.353	65.1429	DOWN	EQUAL	UP	2L	A	CDS	4	MEI
XM_002077651.2	GD23052	6730506	5.55953	11.9822	13.0161	DOWN	DOWN	EQUAL	2L	A	CDS	11	NU
XM_002077657.2	GD23057	6730514	0	0.0724714	0.0641643	EQUAL	EQUAL	EQUAL	2L	A	CDS	11	NU
XM_002077658.2	GD23060	6730515	0	1.66836	7.89175	DOWN	DOWN	DOWN	2L	A	CDS	8	PM
XM_002077662.2	GD22934	6730519	72.3006	636.459	868.149	DOWN	DOWN	EQUAL	2L	A	CDS	11	NU
XM_002077668.2	GD23066	6730525	20.204	10.6862	23.0629	UP	EQUAL	DOWN	2L	A	CDS	12	NU
XM_002077670.2	GD22928	6730527	148.579	118.4	41.0227	UP	UP	UP	2L	A	CDS	10	NU
XM_002077674.2	GD23069	6730531	85.3845	118.109	187.124	DOWN	DOWN	DOWN	2L	A	CDS	7	PM
XM_002077675.2	GD22926	6730532	1.17613	0.807385	0	EQUAL	EQUAL	EQUAL	2L	A	CDS	10	NU
XM_002077676.2	GD23070	6730533	0.882259	0.758812	0.991895	EQUAL	EQUAL	EQUAL	2L	A	CDS	1	MIT
XM_002077680.2	GD22925	6730537	45.6182	30.6035	3.74298	UP	UP	UP	2L	A	CDS	10	NU
XM_002077681.2	GD23074	6730538	39.0462	26.6457	22.5082	EQUAL	UP	EQUAL	2L	A	CDS	1	MIT
XM_002077683.2	GD23075	6730540	1.75086	0.305443	2.04758	UP	EQUAL	DOWN	2L	A	CDS	12	NU
XM_002077686.2	GD23077	6730543	10.2295	11.9709	8.18771	EQUAL	EQUAL	EQUAL	2L	A	CDS	6	MEI
XM_002077688.2	GD23078	6730545	5.50835	4.62901	1.09254	EQUAL	UP	UP	2L	A	CDS	10	NU
XM_002077689.2	GD22921	6730546	12.2534	3.29147	7.61643	UP	EQUAL	DOWN	2L	A	CDS	3	MIT
XM_002077693.2	GD22920	6730550	35.6671	12.2023	13.2183	UP	UP	EQUAL	2L	A	CDS	2	MIT
XM_002077697.2	GD22918	6730554	52.5141	233.423	413.691	DOWN	DOWN	DOWN	2L	A	CDS	7	PM
XM_002077699.2	GD23086	6730556	0	0	0.0746795	EQUAL	EQUAL	EQUAL	2L	A	CDS	8	PM
XM_002077700.2	GD23087	6730557	0	0	0	EQUAL	EQUAL	EQUAL	2L	A	CDS	13	NS
XM_002077701.2	GD23088	6730558	0	0	0	EQUAL	EQUAL	EQUAL	2L	A	CDS	13	NS
XM_002077702.2	GD23089	6730559	0	0	0	EQUAL	EQUAL	EQUAL	2L	A	CDS	13	NS
XM_002077704.2	GD23091	6730561	0.490074	0.65453	9.89219	EQUAL	DOWN	DOWN	2L	A	CDS	8	PM
XM_002077706.2	GD23094	6730563	0	0	0	EQUAL	EQUAL	EQUAL	2L	A	CDS	13	NS
XM_002077709.2	GD22915	6730566	0.200958	0	0	EQUAL	EQUAL	EQUAL	2L	A	CDS	2	MIT
XM_002077713.2	GD22912	6730570	17.3281	72.8942	238.033	DOWN	DOWN	DOWN	2L	A	CDS	7	PM
XM_002077714.2	GD22911	6730571	0	0	0	EQUAL	EQUAL	EQUAL	2L	A	CDS	13	NS
XM_002077715.2	GD22910	6730572	12.9104	7.66667	74.2087	EQUAL	DOWN	DOWN	2L	A	CDS	8	PM
XM_002077716.2	GD23097	6730573	23.1447	13.7919	8.84781	UP	UP	UP	2L	A	CDS	1	MIT
XM_002077717.2	GD22909	6730574	20.8279	6.73844	26.2929	UP	EQUAL	DOWN	2L	A	CDS	12	NU
XM_002077719.2	GD23098	6730576	1.33428	3.35476	0.0620396	EQUAL	EQUAL	UP	2L	A	CDS	6	MEI
XM_002077720.2	GD23099	6730577	2.26344	2.70477	1.85958	EQUAL	EQUAL	EQUAL	2L	A	CDS	6	MEI
XM_002077721.2	GD23100	6730578	4.70076	3.55802	0.463695	EQUAL	UP	UP	2L	A	CDS	10	NU
XM_002077722.2	GD23101	6730579	1.07195	4.36497	2.07514	EQUAL	EQUAL	EQUAL	2L	A	CDS	5	MEI
XM_002077723.2	GD22908	6730580	39.984	39.0645	33.3834	EQUAL	EQUAL	EQUAL	2L	A	CDS	10	NU
XM_002077724.2	GD22907	6730581	7.39413	2.47456	1.62835	UP	UP	EQUAL	2L	A	CDS	2	MIT
XM_002077725.2	GD22906	6730582	4.83125	21.3534	109.732	DOWN	DOWN	DOWN	2L	A	CDS	8	PM
XM_002077727.2	GD23102	6730584	0	0	0	EQUAL	EQUAL	EQUAL	2L	A	CDS	13	NS
XM_002077729.2	GD22904	6730586	297.979	1374.02	1768.79	DOWN	DOWN	DOWN	2L	A	CDS	11	NU
XM_002077733.2	GD23105	6730590	20.8803	13.082	2.64842	EQUAL	UP	UP	2L	A	CDS	1	MIT
XM_002077738.2	GD23107	6730595	13.1262	13.7794	9.15429	EQUAL	EQUAL	EQUAL	2L	A	CDS	6	MEI
XM_002077739.2	GD23108	6730596	5.51985	1.51062	10.3577	UP	EQUAL	DOWN	2L	A	CDS	9	PM
XM_002077740.2	GD22898	6730597	5.5549	1.72643	1.22453	UP	UP	EQUAL	2L	A	CDS	2	MIT
XM_002077743.2	GD22897	6730600	81.9846	66.8749	168.921	UP	DOWN	DOWN	2L	A	CDS	8	PM
XM_002077744.2	GD23111	6730601	27.6883	16.3707	5.02114	UP	UP	UP	2L	A	CDS	1	MIT
XM_002077746.2	GD22896	6730603	23.6121	37.324	10.6643	DOWN	UP	UP	2L	A	CDS	6	MEI
XM_002077747.2	GD23113	6730604	0.604916	15.0478	27.3819	DOWN	DOWN	DOWN	2L	A	CDS	7	PM
XM_002077749.2	GD22894	6730606	43.6783	40.8593	11.4569	EQUAL	UP	UP	2L	A	CDS	10	NU
XM_002077750.1	GD23115	6730607	0	0	0	EQUAL	EQUAL	EQUAL	2L	A	CDS	13	NS
XM_002077751.1	GD23116	6730608	0	0	0	EQUAL	EQUAL	EQUAL	2L	A	CDS	13	NS
XM_002077752.1	GD22893	6730609	0	0	0	EQUAL	EQUAL	EQUAL	2L	A	CDS	13	NS
XM_002077753.2	GD22892	6730610	67.6186	137.144	42.47	DOWN	UP	UP	2L	A	CDS	4	MEI
XM_002077756.2	GD22889	6730613	33.6794	92.1121	92.2262	DOWN	DOWN	EQUAL	2L	A	CDS	11	NU
XM_002077759.2	GD23118	6730616	62.0757	215.412	247.989	DOWN	DOWN	EQUAL	2L	A	CDS	11	NU
XM_002077763.2	GD22883	6730621	19.0235	17.6536	0.500739	EQUAL	UP	UP	2L	A	CDS	10	NU
XM_002077764.2	GD23120	6730623	8.81761	23.6493	40.1975	DOWN	DOWN	DOWN	2L	A	CDS	7	PM
XM_002077766.2	GD23121	6730625	7.28292	46.1624	72.5635	DOWN	DOWN	DOWN	2L	A	CDS	7	PM
XM_002077769.2	GD22881	6730628	5.86061	10.3209	63.4393	EQUAL	DOWN	DOWN	2L	A	CDS	8	PM
XM_002077770.2	GD23124	6730629	8.76943	7.04899	140.992	EQUAL	DOWN	DOWN	2L	A	CDS	8	PM
XM_002077772.2	GD22879	6730631	0.0559004	2.60998	0.505477	EQUAL	EQUAL	EQUAL	2L	A	CDS	4	MEI
XM_002077773.2	GD23125	6730632	0.60887	1.02963	0.374043	EQUAL	EQUAL	EQUAL	2L	A	CDS	4	MEI
XM_002077775.2	GD23127	6730639	61.9784	96.1244	98.5028	EQUAL	EQUAL	EQUAL	2L	A	CDS	11	NU
XM_002077776.2	GD22878	6730641	22.7048	61.4256	43.2253	DOWN	DOWN	UP	2L	A	CDS	5	MEI
XM_002077777.2	GD22877	6730642	0	0	0	EQUAL	EQUAL	EQUAL	2L	A	CDS	13	NS
XM_002077779.2	GD23129	6730644	6.14513	23.266	10.2252	EQUAL	EQUAL	EQUAL	2L	A	CDS	4	MEI
XM_002077782.2	GD23131	6730647	1.41768	2.58318	0	EQUAL	EQUAL	EQUAL	2L	A	CDS	6	MEI
XM_002077783.2	GD22875	6730648	0	1.03842	0.95197	EQUAL	EQUAL	EQUAL	2L	A	CDS	5	MEI
XM_002077787.2	GD22872	6730652	35.6461	37.6816	18.5451	EQUAL	UP	UP	2L	A	CDS	6	MEI
XM_002077788.2	GD23133	6730653	174.332	94.9263	59.3529	UP	UP	UP	2L	A	CDS	1	MIT
XM_002077789.2	GD23134	6730654	51.2497	95.5895	75.4236	EQUAL	EQUAL	EQUAL	2L	A	CDS	4	MEI
XM_002077792.2	GD22870	6730658	41.5868	10.5776	20.0375	UP	UP	DOWN	2L	A	CDS	3	MIT
XM_002077796.2	GD22866	6730662	5.45446	4.62101	17.8614	EQUAL	DOWN	DOWN	2L	A	CDS	8	PM
XM_002077797.2	GD22865	6730663	91.9774	204.022	315.08	DOWN	DOWN	DOWN	2L	A	CDS	7	PM
XM_002077799.2	GD22864	6730665	0	0	0.31432	EQUAL	EQUAL	EQUAL	2L	A	CDS	8	PM
XM_002077801.2	GD22862	6730667	3.96424	0.997424	0.678368	EQUAL	EQUAL	EQUAL	2L	A	CDS	2	MIT
XM_002077802.2	GD23137	6730668	56.1887	22.1767	9.92191	UP	UP	UP	2L	A	CDS	1	MIT
XM_002077804.2	GD22861	6730670	12.0269	4.63708	1.45401	UP	UP	UP	2L	A	CDS	1	MIT
XM_002077809.2	GD22856	6730675	21.6153	79.5011	94.9699	DOWN	DOWN	EQUAL	2L	A	CDS	11	NU
XM_002077810.2	GD22855	6730676	7.16747	14.1509	26.3322	DOWN	DOWN	DOWN	2L	A	CDS	7	PM
XM_002077811.2	GD22854	6730677	20.8581	71.1053	100.868	DOWN	DOWN	DOWN	2L	A	CDS	7	PM
XM_002077812.2	GD23140	6730678	0	0.272822	2.54329	EQUAL	DOWN	EQUAL	2L	A	CDS	8	PM
XM_002077814.2	GD22853	6730680	0	0	0.0631585	EQUAL	EQUAL	EQUAL	2L	A	CDS	8	PM
XM_002077815.2	GD22852	6730681	0	0.431827	0	EQUAL	EQUAL	EQUAL	2L	A	CDS	4	MEI
XM_002077816.2	GD22851	6730682	0	0	0	EQUAL	EQUAL	EQUAL	2L	A	CDS	13	NS
XM_002077817.2	GD23142	6730683	0	0	0.146373	EQUAL	EQUAL	EQUAL	2L	A	CDS	8	PM
XM_002077818.2	GD22850	6730684	0	0	0	EQUAL	EQUAL	EQUAL	2L	A	CDS	13	NS
XM_002077819.2	GD23143	6730685	11.2	42.1953	163.675	DOWN	DOWN	DOWN	2L	A	CDS	8	PM
XM_002077821.2	GD22848	6730687	0	0	0.133763	EQUAL	EQUAL	EQUAL	2L	A	CDS	8	PM
XM_002077822.2	GD23144	6730688	0	0.485749	0.439218	EQUAL	EQUAL	EQUAL	2L	A	CDS	11	NU
XM_002077823.2	GD17824	6730689	0.55189	0.233743	0.0856821	EQUAL	EQUAL	EQUAL	2L	A	CDS	1	MIT
XM_002077825.2	GD22845	6730691	19.3721	106.126	188.026	DOWN	DOWN	DOWN	2L	A	CDS	7	PM
XM_002077826.2	GD22844	6730692	3.11033	23.5492	13.3057	DOWN	DOWN	UP	2L	A	CDS	5	MEI
XM_002077828.2	GD23145	6730694	34.046	129.467	319.145	DOWN	DOWN	DOWN	2L	A	CDS	7	PM
XM_002077829.2	GD23146	6730695	0.352864	3.61805	20.4783	DOWN	DOWN	DOWN	2L	A	CDS	8	PM
XM_002077834.2	GD22840	6730700	0.0831286	0.359756	1.73083	EQUAL	EQUAL	EQUAL	2L	A	CDS	8	PM
XM_002077836.2	GD23149	6730702	15.1496	3.19602	1.64934	UP	UP	EQUAL	2L	A	CDS	2	MIT
XM_002077838.2	GD23151	6730704	0.22772	1.01238	0.758564	EQUAL	EQUAL	EQUAL	2L	A	CDS	11	NU
XM_002077839.2	GD23152	6730705	27.0979	9.39445	14.5755	UP	UP	DOWN	2L	A	CDS	3	MIT
XM_002077840.2	GD23153	6730706	5.02046	5.07945	1.50899	EQUAL	UP	UP	2L	A	CDS	10	NU
XM_002077841.2	GD22838	6730707	25.1544	103.504	151.725	DOWN	DOWN	EQUAL	2L	A	CDS	7	PM
XM_002077845.2	GD17823	6730711	0.082697	0	0	EQUAL	EQUAL	EQUAL	2L	A	CDS	2	MIT
XM_002077846.2	GD23155	6730712	11.3719	6.67675	5.3896	EQUAL	UP	EQUAL	2L	A	CDS	1	MIT
XM_002077848.2	GD22834	6730714	37.5387	112.103	182.866	DOWN	DOWN	DOWN	2L	A	CDS	7	PM
XM_002077854.2	GD23159	6730722	265.981	167.638	41.2359	UP	UP	UP	2L	A	CDS	1	MIT
XM_002077857.2	GD22828	6730725	10.7053	93.5661	57.5658	DOWN	DOWN	UP	2L	A	CDS	5	MEI
XM_002077858.2	GD22827	6730726	37.6867	36.4882	9.60292	EQUAL	UP	UP	2L	A	CDS	10	NU
XM_002077861.2	GD22824	6730729	0.577511	0	0	EQUAL	EQUAL	EQUAL	2L	A	CDS	2	MIT
XM_002077863.2	GD28653	6730731	5.82461	3.7096	1.36162	EQUAL	UP	UP	2L	A	CDS	1	MIT
XM_002077864.2	GD22821	6730732	36.2565	8.4157	2.81527	UP	UP	UP	2L	A	CDS	2	MIT
XM_002077865.2	GD23161	6730733	11.482	2.25041	1.0068	UP	UP	EQUAL	2L	A	CDS	2	MIT
XM_002077867.2	GD23162	6730735	22.4883	40.3733	39.8185	DOWN	DOWN	EQUAL	2L	A	CDS	11	NU
XM_002077868.2	GD22819	6730736	320.934	379.742	601.304	DOWN	DOWN	DOWN	2L	A	CDS	8	PM
XM_002077871.2	GD23164	6730739	95.0337	236.823	14.1992	DOWN	UP	UP	2L	A	CDS	6	MEI
XM_002077874.2	GD22814	6730742	31.956	19.0578	2.95917	UP	UP	UP	2L	A	CDS	1	MIT
XM_002077876.2	GD23166	6730744	19.2278	74.1073	18.9728	DOWN	EQUAL	UP	2L	A	CDS	4	MEI
XM_002077877.2	GD23167	6730745	0	1.07119	0.210547	EQUAL	EQUAL	EQUAL	2L	A	CDS	4	MEI
XM_002077878.2	GD23168	6730746	13.423	108.383	126.339	DOWN	DOWN	EQUAL	2L	A	CDS	11	NU
XM_002077879.2	GD23169	6730747	18.2214	46.7205	43.543	DOWN	DOWN	EQUAL	2L	A	CDS	11	NU
XM_002077881.2	GD23171	6730749	0	0.606501	0	EQUAL	EQUAL	EQUAL	2L	A	CDS	4	MEI
XM_002077886.2	GD23175	6730754	83.6253	111.942	96.3814	EQUAL	EQUAL	EQUAL	2L	A	CDS	4	MEI
XM_002077887.2	GD22811	6730755	43.2669	72.2525	76.3365	EQUAL	DOWN	EQUAL	2L	A	CDS	11	NU
XM_002077888.2	GD23176	6730756	72.3467	52.9645	38.2104	UP	UP	UP	2L	A	CDS	1	MIT
XM_002077891.2	GD23177	6730759	13.9571	9.18267	37.1215	EQUAL	DOWN	DOWN	2L	A	CDS	8	PM
XM_002077897.2	GD23180	6730765	16.1203	21.5932	24.2829	EQUAL	DOWN	EQUAL	2L	A	CDS	7	PM
XM_002077898.2	GD22805	6730766	67.4382	25.3951	11.6045	UP	UP	UP	2L	A	CDS	1	MIT
XM_002077899.2	GD23181	6730767	24.9713	4.1669	8.93582	UP	UP	DOWN	2L	A	CDS	2	MIT
XM_002077900.2	GD22804	6730768	65.2264	114.499	163.327	DOWN	DOWN	DOWN	2L	A	CDS	7	PM
XM_002077901.2	GD23182	6730769	38.6509	54.2394	26.7679	EQUAL	EQUAL	UP	2L	A	CDS	6	MEI
XM_002077902.2	GD22803	6730770	30.6987	28.0729	4.27415	EQUAL	UP	UP	2L	A	CDS	10	NU
XM_002077905.2	GD23184	6730773	71.2169	360.038	638.275	DOWN	DOWN	DOWN	2L	A	CDS	7	PM
XM_002077908.2	GD22799	6730776	20.1666	28.8709	4.01417	EQUAL	UP	UP	2L	A	CDS	6	MEI
XM_002077909.2	GD22798	6730777	0	0	0	EQUAL	EQUAL	EQUAL	2L	A	CDS	13	NS
XM_002077910.2	GD23185	6730778	0.0416964	0	0	EQUAL	EQUAL	EQUAL	2L	A	CDS	2	MIT
XM_002077912.2	GD22797	6730780	16.612	17.8071	1.33363	EQUAL	UP	UP	2L	A	CDS	10	NU
XM_002077913.2	GD22796	6730781	0	0.0562185	0.0623688	EQUAL	EQUAL	EQUAL	2L	A	CDS	11	NU
XM_002077914.2	GD22795	6730782	0.582222	0.598614	0.189732	EQUAL	EQUAL	EQUAL	2L	A	CDS	10	NU
XM_002077915.2	GD23187	6730783	1.9706	9.66295	16.4802	DOWN	DOWN	DOWN	2L	A	CDS	7	PM
XM_002077920.2	GD23190	6730788	111.331	683.897	1689.26	DOWN	DOWN	DOWN	2L	A	CDS	7	PM
XM_002077922.2	GD22792	6730790	70.2301	40.6155	9.40612	UP	UP	UP	2L	A	CDS	1	MIT
XM_002077923.2	GD23192	6730791	8.68306	27.1212	16.9397	DOWN	DOWN	UP	2L	A	CDS	5	MEI
XM_002077925.2	GD22791	6730793	0	0	9.55468	EQUAL	EQUAL	EQUAL	2L	A	CDS	8	PM
XM_002077928.2	GD22790	6730796	20.817	67.0118	55.1257	DOWN	DOWN	EQUAL	2L	A	CDS	5	MEI
XM_002077929.2	GD23196	6730797	101.617	47.1922	16.9416	UP	UP	UP	2L	A	CDS	1	MIT
XM_002077932.2	GD22788	6730800	7.50591	6.28005	3.11354	EQUAL	EQUAL	EQUAL	2L	A	CDS	10	NU
XM_002077937.2	GD23201	6730805	13.3344	7.43609	3.58807	EQUAL	UP	UP	2L	A	CDS	1	MIT
XM_002077942.2	GD22782	6730810	2.27473	0.328095	0.699857	EQUAL	EQUAL	EQUAL	2L	A	CDS	2	MIT
XM_002077943.2	GD23203	6730811	29.8938	16.1691	4.81322	UP	UP	UP	2L	A	CDS	1	MIT
XM_002077944.2	GD23204	6730812	29.7293	182.013	253.078	DOWN	DOWN	DOWN	2L	A	CDS	11	NU
XM_002077951.2	GD23208	6730820	8.63718	33.0691	23.5137	DOWN	DOWN	EQUAL	2L	A	CDS	5	MEI
XM_002077955.2	GD23209	6730824	4.14915	16.5552	44.3645	DOWN	DOWN	DOWN	2L	A	CDS	7	PM
XM_002077956.2	GD22775	6730825	20.7485	40.3444	20.5519	EQUAL	EQUAL	UP	2L	A	CDS	4	MEI
XM_002077957.1	GD23211	6730826	0	1.75046	0.852082	EQUAL	EQUAL	EQUAL	2L	A	CDS	5	MEI
XM_002077959.2	GD23212	6730828	61.0203	64.753	48.1195	EQUAL	UP	UP	2L	A	CDS	6	MEI
XM_002077960.2	GD23213	6730829	110.5	193.345	343.074	DOWN	DOWN	DOWN	2L	A	CDS	7	PM
XM_002077961.2	GD22773	6730831	6.3398	3.59202	2.19942	EQUAL	UP	EQUAL	2L	A	CDS	1	MIT
XM_002077963.2	GD22771	6730834	0	0	0	EQUAL	EQUAL	EQUAL	2L	A	CDS	13	NS
XM_002077964.2	GD23214	6730835	0	0	0	EQUAL	EQUAL	EQUAL	2L	A	CDS	13	NS
XM_002077968.2	GD23216	6730840	56.0032	15.8933	2.6825	UP	UP	UP	2L	A	CDS	1	MIT
XM_002077970.2	GD22767	6730842	0	0	0	EQUAL	EQUAL	EQUAL	2L	A	CDS	13	NS
XM_002077971.2	GD22766	6730843	3.50008	0.775695	3.96129	EQUAL	EQUAL	DOWN	2L	A	CDS	12	NU
XM_002077972.2	GD23217	6730844	5.0041	0.241815	0.185685	UP	UP	EQUAL	2L	A	CDS	2	MIT
XM_002077974.2	GD22765	6730846	3.33743	0.22649	0	EQUAL	EQUAL	EQUAL	2L	A	CDS	2	MIT
XM_002077976.2	GD23220	6730848	4.7966	1.33353	48.1637	UP	DOWN	DOWN	2L	A	CDS	8	PM
XM_002077977.2	GD23221	6730849	0.082309	0	0	EQUAL	EQUAL	EQUAL	2L	A	CDS	2	MIT
XM_002077981.2	GD23224	6730853	47.325	249.203	274.496	DOWN	DOWN	EQUAL	2L	A	CDS	11	NU
XM_002077985.2	GD22760	6730857	10.9971	9.88504	12.7784	EQUAL	EQUAL	EQUAL	2L	A	CDS	9	PM
XM_002077986.2	GD23225	6730858	32.5123	15.9931	7.19403	UP	UP	UP	2L	A	CDS	1	MIT
XM_002077987.2	GD23226	6730859	5.10952	38.5905	111.693	DOWN	DOWN	DOWN	2L	A	CDS	7	PM
XM_002077989.2	GD23227	6730861	10.2469	24.5796	38.8205	DOWN	DOWN	EQUAL	2L	A	CDS	7	PM
XM_002077990.2	GD23228	6730862	10.4163	54.0215	220.114	DOWN	DOWN	DOWN	2L	A	CDS	8	PM
XM_002077993.2	GD23232	6730865	49.9383	27.0291	6.11114	UP	UP	UP	2L	A	CDS	1	MIT
XM_002077995.2	GD23233	6730867	116.241	66.6231	37.7181	UP	UP	UP	2L	A	CDS	1	MIT
XM_002077996.2	GD22756	6730868	1.35473	0.424452	0.08639	EQUAL	EQUAL	EQUAL	2L	A	CDS	1	MIT
XM_002077998.2	GD22755	6730870	11.6084	8.4199	1.19867	EQUAL	UP	UP	2L	A	CDS	10	NU
XM_002077999.2	GD23235	6730871	30.5828	45.9319	6.80134	EQUAL	UP	UP	2L	A	CDS	6	MEI
XM_002078000.2	GD23236	6730872	2.88246	1.878	0.468522	EQUAL	UP	EQUAL	2L	A	CDS	1	MIT
XM_002078001.2	Thor	6730873	2.32461	2.62816	16.6317	EQUAL	DOWN	DOWN	2L	A	CDS	8	PM
XM_002078007.2	GD22749	6730879	1270.34	5952.13	10765.8	DOWN	DOWN	DOWN	2L	A	CDS	7	PM
XM_002078016.2	GD22744	6730888	0	0.0564438	0.128206	EQUAL	EQUAL	EQUAL	2L	A	CDS	7	PM
XM_002078018.2	GD22743	6730890	0	3.47157	1.39422	DOWN	DOWN	EQUAL	2L	A	CDS	5	MEI
XM_002078020.2	GD23245	6730892	3.32372	1.57091	10.0562	EQUAL	DOWN	DOWN	2L	A	CDS	9	PM
XM_002078021.2	GD22741	6730893	9.33026	12.3783	3.9235	EQUAL	EQUAL	UP	2L	A	CDS	6	MEI
XM_002078025.2	GD22738	6730897	0	0	0	EQUAL	EQUAL	EQUAL	2L	A	CDS	13	NS
XM_002078026.2	GD22737	6730898	0	0	0	EQUAL	EQUAL	EQUAL	2L	A	CDS	13	NS
XM_002078028.2	GD22735	6730900	0	0	0	EQUAL	EQUAL	EQUAL	2L	A	CDS	13	NS
XM_002078029.2	GD22734	6730901	0	0.150996	0	EQUAL	EQUAL	EQUAL	2L	A	CDS	4	MEI
XM_002078031.2	GD22732	6730903	0	0	0	EQUAL	EQUAL	EQUAL	2L	A	CDS	13	NS
XM_002078033.2	GD22731	6730905	0.291201	0	0	EQUAL	EQUAL	EQUAL	2L	A	CDS	2	MIT
XM_002078034.2	GD22730	6730906	0.65259	0	1.12998	EQUAL	EQUAL	DOWN	2L	A	CDS	9	PM
XM_002078036.2	GD22728	6730908	0.0442173	0	0.065471	EQUAL	EQUAL	EQUAL	2L	A	CDS	9	PM
XM_002078038.2	GD22727	6730910	0	0.319885	0.209297	EQUAL	EQUAL	EQUAL	2L	A	CDS	5	MEI
XM_002078047.2	GD23257	6730919	1.61133	0	2.52024	EQUAL	EQUAL	EQUAL	2L	A	CDS	9	PM
XM_002078048.2	GD22726	6730920	18.9271	3.69547	4.20301	UP	UP	EQUAL	2L	A	CDS	2	MIT
XM_002078049.2	GD23258	6730921	0	0	0	EQUAL	EQUAL	EQUAL	2L	A	CDS	13	NS
XM_002078057.2	GD22722	6730929	70.3296	372.419	673.22	DOWN	DOWN	DOWN	2L	A	CDS	7	PM
XM_002078061.2	GD23265	6730933	0	0	0.168843	EQUAL	EQUAL	EQUAL	2L	A	CDS	8	PM
XM_002078062.2	GD23266	6730934	0	0	0	EQUAL	EQUAL	EQUAL	2L	A	CDS	13	NS
XM_002078063.2	GD23267	6730935	0	0	0	EQUAL	EQUAL	EQUAL	2L	A	CDS	13	NS
XM_002078066.2	Sr-CI	6730939	0.456303	1.93624	2.83563	EQUAL	EQUAL	EQUAL	2L	A	CDS	7	PM
XM_002078067.2	GD23272	6730940	99.3164	331.335	692.16	DOWN	DOWN	DOWN	2L	A	CDS	7	PM
XM_002078068.2	GD22719	6730941	1.67119	0	0	EQUAL	EQUAL	EQUAL	2L	A	CDS	2	MIT
XM_002078070.2	GD23273	6730943	58.514	218.738	526.219	DOWN	DOWN	DOWN	2L	A	CDS	7	PM
XM_002078071.2	GD22717	6730944	29.9746	22.3369	1.45933	EQUAL	UP	UP	2L	A	CDS	10	NU
XM_002078076.2	GD23278	6730949	19.1851	90.8319	160.07	DOWN	DOWN	DOWN	2L	A	CDS	7	PM
XM_002078079.2	GD22715	6730952	48.0506	38.1175	20.0078	EQUAL	UP	UP	2L	A	CDS	10	NU
XM_002078082.2	GD23282	6730955	17.242	8.68259	25.9446	EQUAL	EQUAL	DOWN	2L	A	CDS	9	PM
XM_002078083.2	GD22713	6730956	13.1601	9.62209	5.56489	EQUAL	UP	UP	2L	A	CDS	1	MIT
XM_002078084.2	GD23283	6730957	57.6254	8.8753	18.3	EQUAL	EQUAL	EQUAL	2L	A	CDS	2	MIT
XM_002078086.2	GD23285	6730959	37.6288	19.3636	11.9346	UP	UP	UP	2L	A	CDS	1	MIT
XM_002078091.2	GD22710	6730965	34.68	30.4189	12.36	EQUAL	UP	UP	2L	A	CDS	10	NU
XM_002078092.2	GD23288	6730966	51.0924	27.7625	10.7857	UP	UP	UP	2L	A	CDS	1	MIT
XM_002078093.2	GD22709	6730967	69.1188	28.1148	11.5026	UP	UP	UP	2L	A	CDS	1	MIT
XM_002078094.2	GD22708	6730968	51.749	72.0515	27.2031	DOWN	UP	UP	2L	A	CDS	6	MEI
XM_002078095.2	GD23289	6730969	4.55307	7.8149	21.2257	EQUAL	DOWN	DOWN	2L	A	CDS	8	PM
XM_002078098.2	GD22705	6730973	9.17493	3.10015	1.12164	EQUAL	UP	UP	2L	A	CDS	1	MIT
XM_002078099.2	GD23290	6730974	10.9892	24.5379	6.68383	DOWN	UP	UP	2L	A	CDS	4	MEI
XM_002078100.2	GD22704	6730975	15.3332	5.19273	3.79737	UP	UP	EQUAL	2L	A	CDS	2	MIT
XM_002078108.2	GD23293	6730983	0.763045	6.0131	9.0518	DOWN	DOWN	EQUAL	2L	A	CDS	7	PM
XM_002078110.2	GD23294	6730985	89.1236	150.929	560.32	EQUAL	DOWN	DOWN	2L	A	CDS	8	PM
XM_002078111.2	GD22697	6730986	2.30237	3.12004	16.2447	EQUAL	DOWN	DOWN	2L	A	CDS	8	PM
XM_002078112.2	GD23295	6730987	38.9556	94.5174	44.4379	DOWN	EQUAL	UP	2L	A	CDS	4	MEI
XM_002078115.2	GD22694	6730990	81.8114	45.2605	10.3264	UP	UP	UP	2L	A	CDS	1	MIT
XM_002078119.2	GD22692	6730994	0	0	0	EQUAL	EQUAL	EQUAL	2L	A	CDS	13	NS
XM_002078121.2	GD23299	6730996	0.329113	0.993091	1.58289	EQUAL	EQUAL	EQUAL	2L	A	CDS	7	PM
XM_002078123.2	GD23300	6730998	6.61505	6.63163	1.59956	EQUAL	UP	UP	2L	A	CDS	10	NU
XM_002078126.2	GD22689	6731001	37.1989	43.9315	34.0535	EQUAL	EQUAL	EQUAL	2L	A	CDS	4	MEI
XM_002078132.2	GD22685	6731007	11.621	7.47532	2.96269	EQUAL	UP	UP	2L	A	CDS	1	MIT
XM_002078137.2	GD23307	6731012	9.33536	60.4233	56.5816	DOWN	DOWN	EQUAL	2L	A	CDS	11	NU
XM_002078140.2	GD22681	6731015	0.203685	5.86389	64.0964	DOWN	DOWN	DOWN	2L	A	CDS	8	PM
XM_002078142.2	GD23309	6731017	12.2037	1.48932	0	EQUAL	UP	EQUAL	2L	A	CDS	2	MIT
XM_002078143.2	GD22679	6731018	0.957855	0	0.807655	EQUAL	EQUAL	EQUAL	2L	A	CDS	12	NU
XM_002078144.2	GD22678	6731019	0.791137	9.44078	5.31712	DOWN	DOWN	EQUAL	2L	A	CDS	5	MEI
XM_002078145.2	GD22677	6731020	0	0.112132	0.134188	EQUAL	EQUAL	EQUAL	2L	A	CDS	11	NU
XM_002078146.2	GD22676	6731021	0.21004	1.53562	1.15395	EQUAL	EQUAL	EQUAL	2L	A	CDS	5	MEI
XM_002078147.2	GD23310	6731022	36.9532	62.913	31.594	DOWN	EQUAL	UP	2L	A	CDS	4	MEI
XM_002078149.2	GD22675	6731024	117.457	69.307	48.0344	UP	UP	UP	2L	A	CDS	1	MIT
XM_002078150.2	GD22674	6731025	50.3025	57.3432	29.4092	EQUAL	UP	UP	2L	A	CDS	6	MEI
XM_002078151.2	GD23312	6731026	14.7187	20.2134	13.7455	EQUAL	EQUAL	EQUAL	2L	A	CDS	4	MEI
XM_002078152.2	GD22673	6731027	5.5274	4.26621	0.320135	EQUAL	UP	UP	2L	A	CDS	10	NU
XM_002078153.2	GD23313	6731028	69.7389	87.6708	49.7859	DOWN	UP	UP	2L	A	CDS	6	MEI
XM_002078154.2	GD23314	6731029	56.0307	43.6996	29.8165	EQUAL	UP	EQUAL	2L	A	CDS	1	MIT
XM_002078155.2	GD22672	6731030	11.0156	3.72478	31.4015	UP	DOWN	DOWN	2L	A	CDS	9	PM
XM_002078156.2	GD23315	6731031	17.0483	8.09193	5.8326	UP	UP	EQUAL	2L	A	CDS	2	MIT
XM_002078157.2	GD22671	6731032	12.5001	8.13041	3.98713	EQUAL	UP	UP	2L	A	CDS	1	MIT
XM_002078161.2	GD22669	6731036	0	0	0	EQUAL	EQUAL	EQUAL	2L	A	CDS	13	NS
XM_002078166.2	GD22665	6731041	11.77	5.96541	0.722737	EQUAL	UP	UP	2L	A	CDS	1	MIT
XM_002078167.2	GD23319	6731042	78.3974	111.538	34.4476	EQUAL	UP	UP	2L	A	CDS	6	MEI
XM_002078170.2	GD23321	6731045	41.702	73.4611	65.3593	DOWN	DOWN	EQUAL	2L	A	CDS	5	MEI
XM_002078171.2	GD23322	6731046	46.2803	88.9679	138.097	DOWN	DOWN	DOWN	2L	A	CDS	7	PM
XM_002078172.2	GD22662	6731047	32.2633	93.8675	154.456	DOWN	DOWN	DOWN	2L	A	CDS	7	PM
XM_002078179.2	GD22661	6731056	89.0238	177.682	457.355	EQUAL	DOWN	DOWN	2L	A	CDS	8	PM
XM_002078181.2	GD23329	6731058	0	0	0	EQUAL	EQUAL	EQUAL	2L	A	CDS	13	NS
XM_002078185.2	GD23332	6731062	1.81575	1.43264	1.29041	EQUAL	EQUAL	EQUAL	2L	A	CDS	2	MIT
XM_002078186.2	GD22658	6731063	29.6332	2.63337	16.0247	UP	EQUAL	EQUAL	2L	A	CDS	3	MIT
XM_002078187.2	GD23333	6731064	155.408	138.27	44.0682	EQUAL	UP	UP	2L	A	CDS	10	NU
XM_002078188.2	GD23334	6731065	6.80047	1.40694	48.0552	UP	DOWN	DOWN	2L	A	CDS	8	PM
XM_002078191.2	GD23335	6731068	0	0.614655	2.05117	EQUAL	DOWN	EQUAL	2L	A	CDS	7	PM
XM_002078194.2	GD22652	6731071	0.938805	3.17774	102.653	EQUAL	DOWN	DOWN	2L	A	CDS	8	PM
XM_002078200.2	GD23341	6731078	0	0	0	EQUAL	EQUAL	EQUAL	2L	A	CDS	13	NS
XM_002078202.2	GD23344	6731080	39.4048	41.2318	1.55111	EQUAL	UP	UP	2L	A	CDS	10	NU
XM_002078203.2	GD22650	6731081	60.8558	73.4643	76.2529	EQUAL	DOWN	EQUAL	2L	A	CDS	11	NU
XM_002078204.2	GD23345	6731082	2.42458	9.18115	49.606	EQUAL	DOWN	EQUAL	2L	A	CDS	8	PM
XM_002078205.2	GD22649	6731083	34.4313	15.6714	14.2571	UP	UP	EQUAL	2L	A	CDS	2	MIT
XM_002078208.2	GD23348	6731086	6.59437	3.94533	3.23528	EQUAL	EQUAL	EQUAL	2L	A	CDS	1	MIT
XM_002078214.2	GD23351	6731092	9.79862	45.5362	49.595	DOWN	DOWN	EQUAL	2L	A	CDS	11	NU
XM_002078215.2	GD23352	6731093	3.53741	2.97721	11.4438	EQUAL	DOWN	DOWN	2L	A	CDS	8	PM
XM_002078216.2	GD23353	6731094	0.0406812	0.377766	0.197424	EQUAL	EQUAL	EQUAL	2L	A	CDS	5	MEI
XM_002078218.2	GD22643	6731097	48.9568	380.881	449.992	DOWN	DOWN	EQUAL	2L	A	CDS	11	NU
XM_002078219.2	GD23354	6731098	244.2	986.472	692.895	DOWN	DOWN	UP	2L	A	CDS	5	MEI
XM_002078221.2	GD22640	6731100	9.24266	6.5987	5.78083	EQUAL	EQUAL	EQUAL	2L	A	CDS	1	MIT
XM_002078225.2	GD23357	6731104	0	0	0	EQUAL	EQUAL	EQUAL	2L	A	CDS	13	NS
XM_002078226.2	GD22638	6731105	0.526876	0.678594	0	EQUAL	EQUAL	EQUAL	2L	A	CDS	6	MEI
XM_002078227.2	GD23358	6731106	0	0	0	EQUAL	EQUAL	EQUAL	2L	A	CDS	13	NS
XM_002078236.2	GD22632	6731115	0.582169	0.19234	0.217953	EQUAL	EQUAL	EQUAL	2L	A	CDS	2	MIT
XM_002078237.2	GD22631	6731116	3.45334	7.7517	11.6492	EQUAL	DOWN	EQUAL	2L	A	CDS	7	PM
XM_002078238.2	GD23362	6731117	25.9341	171.094	357.059	DOWN	DOWN	DOWN	2L	A	CDS	7	PM
XM_002078239.2	GD22630	6731118	15.095	12.6616	12.7013	EQUAL	EQUAL	EQUAL	2L	A	CDS	2	MIT
XM_002078242.2	GD22629	6731121	13.8016	99.9575	150.108	DOWN	DOWN	DOWN	2L	A	CDS	7	PM
XM_002078246.2	GD23367	6731125	0	0	0.127862	EQUAL	EQUAL	EQUAL	2L	A	CDS	8	PM
XM_002078247.2	Acp26Ab	6731126	0	0	0	EQUAL	EQUAL	EQUAL	2L	A	CDS	13	NS
XM_002078249.2	GD22625	6733136	1.37042	0.448343	0.334351	EQUAL	EQUAL	EQUAL	2L	A	CDS	2	MIT
XM_002078253.2	Gpdh	6731131	1.65818	0	2.55318	EQUAL	EQUAL	EQUAL	2L	A	CDS	9	PM
XM_002078255.2	GD22623	6731133	0	0.728568	1.44111	EQUAL	EQUAL	EQUAL	2L	A	CDS	7	PM
XM_002078256.2	GD22622	6731134	0	0	0	EQUAL	EQUAL	EQUAL	2L	A	CDS	13	NS
XM_002078257.2	GD23372	6731135	0.666037	0	0.06427	EQUAL	EQUAL	EQUAL	2L	A	CDS	2	MIT
XM_002078258.2	GD22621	6731136	0	0	0	EQUAL	EQUAL	EQUAL	2L	A	CDS	13	NS
XM_002078259.2	GD22620	6731137	0	0.140378	0	EQUAL	EQUAL	EQUAL	2L	A	CDS	4	MEI
XM_002078260.2	GD22619	6731138	0	0	0	EQUAL	EQUAL	EQUAL	2L	A	CDS	13	NS
XM_002078262.2	GD23373	6731140	24.8032	249.205	323.737	DOWN	DOWN	EQUAL	2L	A	CDS	11	NU
XM_002078263.2	GD23374	6731141	9.6557	38.2161	50.1581	DOWN	DOWN	DOWN	2L	A	CDS	11	NU
XM_002078265.2	GD23375	6731143	119.129	200.108	220.902	EQUAL	EQUAL	EQUAL	2L	A	CDS	11	NU
XM_002078266.2	GD23376	6731144	14.0611	7.38966	8.90438	EQUAL	EQUAL	EQUAL	2L	A	CDS	2	MIT
XM_002078269.2	GD23377	6731147	0	0	0	EQUAL	EQUAL	EQUAL	2L	A	CDS	13	NS
XM_002078272.2	GD22611	6731150	2.40114	1.04346	19.2401	EQUAL	DOWN	DOWN	2L	A	CDS	8	PM
XM_002078273.2	GD22610	6731151	0.123788	2.52921	2.26572	DOWN	EQUAL	EQUAL	2L	A	CDS	5	MEI
XM_002078274.2	GD23378	6731152	0	0.248595	1.12348	EQUAL	EQUAL	EQUAL	2L	A	CDS	8	PM
XM_002078275.2	GD22609	6731153	17.4056	8.53059	4.53298	UP	UP	EQUAL	2L	A	CDS	1	MIT
XM_002078276.2	GD22608	6731154	0	0	0	EQUAL	EQUAL	EQUAL	2L	A	CDS	13	NS
XM_002078278.2	GD22606	6731156	7.1636	7.03274	0.541745	EQUAL	UP	UP	2L	A	CDS	10	NU
XM_002078279.2	GD23379	6731157	13.7592	9.81196	2.58334	EQUAL	UP	UP	2L	A	CDS	10	NU
XM_002078282.2	GD22603	6731160	5.45541	2.1963	7.84914	UP	EQUAL	DOWN	2L	A	CDS	9	PM
XM_002078286.2	GD23382	6731164	96.6808	222.221	134.194	DOWN	DOWN	UP	2L	A	CDS	5	MEI
XM_002078287.2	GD22601	6731165	33.3509	26.9776	13.1987	EQUAL	UP	UP	2L	A	CDS	10	NU
XM_002078289.2	GD22600	6731167	0.404688	1.19799	0.30043	EQUAL	EQUAL	EQUAL	2L	A	CDS	4	MEI
XM_002078290.2	GD23384	6731168	21.0179	13.2787	6.04054	EQUAL	UP	UP	2L	A	CDS	1	MIT
XM_002078291.2	GD22599	6731169	12.0038	6.62126	3.31274	UP	UP	EQUAL	2L	A	CDS	1	MIT
XM_002078295.2	GD23387	6731173	0	0.791461	0	EQUAL	EQUAL	EQUAL	2L	A	CDS	4	MEI
XM_002078296.2	GD22598	6731174	26.0753	31.0395	15.4088	EQUAL	UP	UP	2L	A	CDS	6	MEI
XM_002078298.2	GD22597	6731176	63.6746	33.5433	14.586	UP	UP	UP	2L	A	CDS	1	MIT
XM_002078300.2	GD26014	6731177	39.7656	36.4172	4.68025	EQUAL	UP	UP	2L	A	CDS	10	NU
XM_002078301.2	GD23390	6731178	39.0855	163.951	420.083	DOWN	DOWN	DOWN	2L	A	CDS	7	PM
XM_002078309.2	GD23396	6731186	0	0.151054	0	EQUAL	EQUAL	EQUAL	2L	A	CDS	4	MEI
XM_002078310.2	GD23397	6731187	0	0.270925	0.0852256	EQUAL	EQUAL	EQUAL	2L	A	CDS	5	MEI
XM_002078311.2	GD22591	6731188	0	0.118647	0	EQUAL	EQUAL	EQUAL	2L	A	CDS	4	MEI
XM_002078314.2	GD23399	6731191	2.54987	9.81567	23.2685	DOWN	DOWN	DOWN	2L	A	CDS	7	PM
XM_002078321.2	GD22587	6731198	0.0824866	0.443593	0.317581	EQUAL	EQUAL	EQUAL	2L	A	CDS	5	MEI
XM_002078322.2	GD22586	6731199	0.0819204	0.0564412	0.212458	EQUAL	EQUAL	EQUAL	2L	A	CDS	8	PM
XM_002078323.2	GD23404	6731200	0	0	0	EQUAL	EQUAL	EQUAL	2L	A	CDS	13	NS
XM_002078324.2	GD22585	6731201	0	0	0.0626898	EQUAL	EQUAL	EQUAL	2L	A	CDS	8	PM
XM_002078328.2	GD23407	6731205	0.146087	1.27543	0.449136	EQUAL	EQUAL	EQUAL	2L	A	CDS	5	MEI
XM_002078330.2	GD22580	6731207	0.16524	1.94321	0.800318	EQUAL	EQUAL	EQUAL	2L	A	CDS	4	MEI
XM_002078331.2	GD23408	6731208	0.440532	0.0746385	0.0837415	EQUAL	EQUAL	EQUAL	2L	A	CDS	2	MIT
XM_002078333.2	GD23409	6731210	22.4919	38.2476	21.1852	DOWN	EQUAL	UP	2L	A	CDS	4	MEI
XM_002078335.2	GD22577	6731212	36.0991	73.4596	32.4245	DOWN	EQUAL	UP	2L	A	CDS	4	MEI
XM_002078336.2	GD23410	6731213	27.6896	16.9316	36.1765	EQUAL	EQUAL	DOWN	2L	A	CDS	9	PM
XM_002078340.2	GD22573	6731217	27.2152	34.0118	40.4805	EQUAL	DOWN	EQUAL	2L	A	CDS	7	PM
XM_002078341.2	GD22572	6731218	301.863	161.637	139.17	UP	UP	EQUAL	2L	A	CDS	2	MIT
XM_002078344.2	GD23412	6731221	53.7947	100.019	80.9947	DOWN	DOWN	EQUAL	2L	A	CDS	5	MEI
XM_002078345.2	GD22570	6731222	22.0047	15.1807	2.46153	EQUAL	UP	UP	2L	A	CDS	10	NU
XM_002078347.2	GD22569	6731224	2.86909	1.57998	6.49604	EQUAL	EQUAL	DOWN	2L	A	CDS	9	PM
XM_002078349.2	GD23415	6731226	12.3008	47.9567	139.298	DOWN	DOWN	DOWN	2L	A	CDS	7	PM
XM_002078350.2	GD23416	6731227	7.34216	13.2507	59.6293	DOWN	DOWN	DOWN	2L	A	CDS	8	PM
XM_002078351.2	GD22568	6731228	1.22293	5.47526	10.4728	EQUAL	EQUAL	EQUAL	2L	A	CDS	7	PM
XM_002078352.2	GD22566	6731229	1.42499	1.58878	3.4578	EQUAL	EQUAL	EQUAL	2L	A	CDS	8	PM
XM_002078353.2	GD23418	6731230	32.8215	18.6504	14.5538	UP	UP	EQUAL	2L	A	CDS	1	MIT
XM_002078354.2	CoVb	6731231	30.0529	221.814	254.925	DOWN	DOWN	EQUAL	2L	A	CDS	11	NU
XM_002078356.2	GD23420	6731233	7.64442	3.11293	8.3168	UP	EQUAL	DOWN	2L	A	CDS	12	NU
XM_002078357.2	GD22564	6731234	0.382614	1.10938	0.470633	EQUAL	EQUAL	EQUAL	2L	A	CDS	4	MEI
XM_002078360.2	GD22562	6731237	1.76229	1.34911	0.944991	EQUAL	EQUAL	EQUAL	2L	A	CDS	1	MIT
XM_002078363.2	GD22561	6731240	0.163307	0.78156	0.337999	EQUAL	EQUAL	EQUAL	2L	A	CDS	5	MEI
XM_002078365.2	GD23423	6731242	336.323	188.135	155.619	UP	UP	EQUAL	2L	A	CDS	2	MIT
XM_002078366.2	GD22559	6731243	22.0242	33.603	11.0276	DOWN	UP	UP	2L	A	CDS	6	MEI
XM_002078367.2	GD22558	6731244	1.57889	2.39461	2.47076	EQUAL	EQUAL	EQUAL	2L	A	CDS	11	NU
XM_002078368.2	GD23424	6731245	238.395	238.522	40.5744	EQUAL	UP	UP	2L	A	CDS	10	NU
XM_002078369.2	GD22557	6731246	13.5748	51.7564	67.5412	DOWN	DOWN	EQUAL	2L	A	CDS	11	NU
XM_002078371.2	GD22556	6731248	2.2574	2.49899	2.98624	EQUAL	EQUAL	EQUAL	2L	A	CDS	7	PM
XM_002078373.2	GD22555	6731250	8.24211	5.44956	20.5357	EQUAL	DOWN	DOWN	2L	A	CDS	8	PM
XM_002078374.2	GD22554	6731251	2.82688	1.71935	0.300603	EQUAL	UP	EQUAL	2L	A	CDS	1	MIT
XM_002078379.2	GD23427	6731256	62.866	21.9151	8.09073	UP	UP	UP	2L	A	CDS	1	MIT
XM_002078384.2	GD23430	6731261	1.1834	5.18808	6.76977	DOWN	DOWN	EQUAL	2L	A	CDS	11	NU
XM_002078385.2	GD22546	6731262	66.132	292.467	384.287	DOWN	DOWN	DOWN	2L	A	CDS	11	NU
XM_002078386.2	GD22545	6731264	9.21463	35.3075	28.4043	DOWN	DOWN	EQUAL	2L	A	CDS	11	NU
XM_002078387.2	GD22544	6731265	52.7693	152.084	26.3366	DOWN	UP	UP	2L	A	CDS	4	MEI
XM_002078391.2	GD22541	6731269	7.59175	1.72196	38.3827	UP	DOWN	DOWN	2L	A	CDS	8	PM
XM_002078396.2	GD23432	6731275	0	0.413494	1.94877	EQUAL	DOWN	EQUAL	2L	A	CDS	7	PM
XM_002078398.2	GD23434	6731277	38.65	57.9178	9.55356	DOWN	UP	UP	2L	A	CDS	6	MEI
XM_002078402.2	GD22536	6731281	24.5569	7.72266	3.41647	UP	UP	EQUAL	2L	A	CDS	2	MIT
XM_002078406.2	GD22533	6731285	13.7416	16.4464	2.04531	EQUAL	UP	UP	2L	A	CDS	6	MEI
XM_002078407.2	GD22532	6731286	176.927	51.0615	48.7095	UP	UP	EQUAL	2L	A	CDS	2	MIT
XM_002078412.2	GD22527	6731292	0.23663	0.345181	1.3172	EQUAL	EQUAL	EQUAL	2L	A	CDS	7	PM
XM_002078413.2	GD22526	6731293	20.377	10.1174	3.95519	UP	UP	UP	2L	A	CDS	1	MIT
XM_002078414.2	GD23440	6731294	26.7446	3.69362	6.23741	UP	UP	DOWN	2L	A	CDS	2	MIT
XM_002078415.2	GD22525	6731295	0.497372	0.321334	0	EQUAL	EQUAL	EQUAL	2L	A	CDS	10	NU
XM_002078416.2	GD23441	6731296	4.74887	1.82759	2.74741	EQUAL	EQUAL	EQUAL	2L	A	CDS	3	MIT
XM_002078417.2	GD23442	6731297	143.005	252.664	164.669	DOWN	EQUAL	UP	2L	A	CDS	4	MEI
XM_002078421.2	GD23443	6731301	0	3.92185	2.77653	DOWN	DOWN	EQUAL	2L	A	CDS	5	MEI
XM_002078425.2	GD23445	6731305	57.1364	105.102	28.8276	DOWN	UP	UP	2L	A	CDS	6	MEI
XM_002078426.2	GD22518	6731306	26.8783	19.1568	9.55167	EQUAL	UP	UP	2L	A	CDS	1	MIT
XM_002078427.2	GD23446	6731307	0.711865	0.288038	0.233733	EQUAL	EQUAL	EQUAL	2L	A	CDS	2	MIT
XM_002078428.2	GD22517	6731308	36.145	25.5645	54.7722	EQUAL	DOWN	DOWN	2L	A	CDS	9	PM
XM_002078429.2	GD23447	6731309	13.2864	9.77826	11.0145	EQUAL	EQUAL	EQUAL	2L	A	CDS	3	MIT
XM_002078437.2	GD22514	6731317	31.6918	11.7195	4.81875	UP	UP	UP	2L	A	CDS	1	MIT
XM_002078438.2	GD23454	6731318	0	0	0	EQUAL	EQUAL	EQUAL	2L	A	CDS	13	NS
XM_002078439.2	GD22513	6731319	0	0.641315	0.631178	EQUAL	EQUAL	EQUAL	2L	A	CDS	11	NU
XM_002078440.2	GD22512	6731320	0	0	0.270811	EQUAL	EQUAL	EQUAL	2L	A	CDS	8	PM
XM_002078447.2	GD22506	6731327	81.1181	65.2734	33.0628	UP	UP	UP	2L	A	CDS	10	NU
XM_002078452.2	GD22501	6731332	14.6854	2.70114	3.94973	UP	UP	EQUAL	2L	A	CDS	2	MIT
XM_002078459.2	GD23462	6731339	0	0.0563913	0	EQUAL	EQUAL	EQUAL	2L	A	CDS	4	MEI
XM_002078462.2	GD22498	6731342	22.3723	5.31397	13.4668	UP	UP	DOWN	2L	A	CDS	3	MIT
XM_002078463.2	GD23466	6731343	69.5408	242.992	152.961	DOWN	DOWN	UP	2L	A	CDS	5	MEI
XM_002078465.2	GD23467	6731345	0.0436661	0	0	EQUAL	EQUAL	EQUAL	2L	A	CDS	2	MIT
XM_002078466.2	GD23468	6731346	0.15093	0	0.475541	EQUAL	EQUAL	EQUAL	2L	A	CDS	9	PM
XM_002078467.2	GD23469	6731347	4.7622	1.11331	12.6547	UP	DOWN	DOWN	2L	A	CDS	9	PM
XM_002078468.2	GD22496	6731348	25.5865	9.41788	9.5876	UP	UP	EQUAL	2L	A	CDS	2	MIT
XM_002078469.2	GD23470	6731349	0	0.319792	2.20229	EQUAL	EQUAL	EQUAL	2L	A	CDS	8	PM
XM_002078471.2	GD23472	6731353	10.0469	37.9244	6.96878	EQUAL	EQUAL	EQUAL	2L	A	CDS	4	MEI
XM_002078475.2	GD22493	6731357	0	0	0.148346	EQUAL	EQUAL	EQUAL	2L	A	CDS	8	PM
XM_002078479.2	GD23475	6731361	67.9301	278.177	391.778	DOWN	DOWN	DOWN	2L	A	CDS	7	PM
XM_002078480.2	Obp28a	6731362	0.489038	1.54968	1.29532	EQUAL	EQUAL	EQUAL	2L	A	CDS	11	NU
XM_002078485.2	GD23477	6731367	0	0	0.135501	EQUAL	EQUAL	EQUAL	2L	A	CDS	8	PM
XM_002078491.2	GD22482	6731373	0.0412487	0.123542	0	EQUAL	EQUAL	EQUAL	2L	A	CDS	4	MEI
XM_002078492.2	GD22481	6731374	0	0	0	EQUAL	EQUAL	EQUAL	2L	A	CDS	13	NS
XM_002078493.2	Tep2	6731375	1.02497	2.04315	6.71956	EQUAL	EQUAL	EQUAL	2L	A	CDS	8	PM
XM_002078494.2	GD23482	6731376	44.4815	170.009	355.594	DOWN	DOWN	DOWN	2L	A	CDS	7	PM
XM_002078500.2	GD22473	6731383	0.164451	1.7143	1.61047	EQUAL	EQUAL	EQUAL	2L	A	CDS	11	NU
XM_002078501.2	GD22472	6731384	0	0.554134	1.60238	EQUAL	EQUAL	EQUAL	2L	A	CDS	7	PM
XM_002078502.2	GD23483	6731385	18.5746	61.7575	21.3057	DOWN	EQUAL	UP	2L	A	CDS	4	MEI
XM_002078503.2	GD22471	6731386	0.162154	0	0.130369	EQUAL	EQUAL	EQUAL	2L	A	CDS	12	NU
XM_002078504.2	GD23484	6731387	116.779	503.015	552.181	DOWN	DOWN	EQUAL	2L	A	CDS	11	NU
XM_002078507.2	GD23486	6731390	0	0.149585	0	EQUAL	EQUAL	EQUAL	2L	A	CDS	4	MEI
XM_002078508.2	GD23487	6731391	62.3212	261.669	628.705	DOWN	DOWN	DOWN	2L	A	CDS	7	PM
XM_002078509.2	GD23488	6731392	77.2193	43.0556	28.9601	UP	UP	EQUAL	2L	A	CDS	1	MIT
XM_002078510.2	GD22469	6731393	0	1.3422	1.71573	EQUAL	EQUAL	EQUAL	2L	A	CDS	11	NU
XM_002078511.2	GD22468	6731394	3.00021	1.29203	1.43015	EQUAL	EQUAL	EQUAL	2L	A	CDS	2	MIT
XM_002078513.2	r2d2	6731396	32.9336	17.2304	8.78841	UP	UP	UP	2L	A	CDS	1	MIT
XM_002078517.2	GD22465	6731400	431.912	165.476	190.237	UP	UP	EQUAL	2L	A	CDS	2	MIT
XM_002078518.2	GD23492	6731401	134.625	60.2705	99.9806	UP	UP	DOWN	2L	A	CDS	3	MIT
XM_002078520.2	GD23493	6731403	16.1008	55.1393	115.662	DOWN	DOWN	DOWN	2L	A	CDS	7	PM
XM_002078522.2	GD23494	6731405	0	0	0	EQUAL	EQUAL	EQUAL	2L	A	CDS	13	NS
XM_002078523.2	GD22462	6731406	0	0.189641	0.0639703	EQUAL	EQUAL	EQUAL	2L	A	CDS	5	MEI
XM_002078525.2	GD22460	6731409	0.300954	0	0.189898	EQUAL	EQUAL	EQUAL	2L	A	CDS	3	MIT
XM_002078526.2	GD22459	6731410	0	0	0	EQUAL	EQUAL	EQUAL	2L	A	CDS	13	NS
XM_002078532.2	GD23495	6731416	8.05375	2.37919	3.39742	EQUAL	EQUAL	EQUAL	2L	A	CDS	3	MIT
XM_002078535.2	GD23496	6731419	4.99369	3.67905	20.4099	EQUAL	DOWN	DOWN	2L	A	CDS	8	PM
XM_002078536.2	GD22451	6731420	15.2478	3.92208	7.07022	UP	UP	EQUAL	2L	A	CDS	3	MIT
XM_002078539.2	GD22448	6731423	2.10954	0.7624	2.32179	EQUAL	EQUAL	EQUAL	2L	A	CDS	3	MIT
XM_002078541.2	GD23497	6731425	0	0	0	EQUAL	EQUAL	EQUAL	2L	A	CDS	13	NS
XM_002078543.2	GD23498	6731427	9.03192	18.7708	4.83791	EQUAL	EQUAL	UP	2L	A	CDS	4	MEI
XM_002078545.2	GD23500	6731429	14.1889	10.3405	3.474	EQUAL	UP	UP	2L	A	CDS	10	NU
XM_002078548.2	GD22443	6731433	16.7673	15.5463	7.58922	EQUAL	UP	UP	2L	A	CDS	10	NU
XM_002078549.2	GD23502	6731434	15.8487	16.5421	1.88547	EQUAL	UP	UP	2L	A	CDS	10	NU
XM_002078553.2	GD23504	6731438	15.8868	21.7638	25.8665	EQUAL	EQUAL	EQUAL	2L	A	CDS	7	PM
XM_002078561.2	GD23509	6731446	60.4848	35.6765	27.3721	UP	UP	EQUAL	2L	A	CDS	1	MIT
XM_002078562.2	GD22437	6731447	9.22547	9.73535	12.0693	EQUAL	EQUAL	EQUAL	2L	A	CDS	8	PM
XM_002078564.2	GD22436	6731449	1.29725	0.122568	0.53926	EQUAL	EQUAL	EQUAL	2L	A	CDS	3	MIT
XM_002078565.2	GD22435	6731450	98.9694	94.1111	53.1196	EQUAL	UP	EQUAL	2L	A	CDS	10	NU
XM_002078566.2	GD23511	6731451	39.1032	17.3847	24.4038	UP	EQUAL	EQUAL	2L	A	CDS	3	MIT
XM_002078567.2	GD23512	6731452	9.45827	18.3031	10.4833	EQUAL	EQUAL	EQUAL	2L	A	CDS	4	MEI
XM_002078569.2	GD23513	6731454	3.18273	1.49953	0.514447	EQUAL	EQUAL	EQUAL	2L	A	CDS	1	MIT
XM_002078571.2	GD23514	6731456	33.0664	4.16572	1.62461	UP	UP	UP	2L	A	CDS	2	MIT
XM_002078573.2	GD23515	6731458	5.97497	13.3511	22.4257	DOWN	DOWN	DOWN	2L	A	CDS	7	PM
XM_002078574.2	GD23516	6731459	4.69399	2.2994	12.4424	EQUAL	DOWN	DOWN	2L	A	CDS	9	PM
XM_002078575.2	GD23517	6731460	32.5806	122.991	267.925	DOWN	DOWN	DOWN	2L	A	CDS	7	PM
XM_002078576.2	GD22431	6731461	32.2779	148.35	138.393	DOWN	DOWN	EQUAL	2L	A	CDS	11	NU
XM_002078580.2	GD26891	6731465	0	0.300015	0.272841	EQUAL	EQUAL	EQUAL	2L	A	CDS	11	NU
XM_002078581.2	GD23518	6731466	0.0436034	0.198881	0	EQUAL	EQUAL	EQUAL	2L	A	CDS	4	MEI
XM_002078584.2	GD22423	6731471	23.1033	18.7616	22.0673	EQUAL	EQUAL	EQUAL	2L	A	CDS	3	MIT
XM_002078586.2	GD23520	6731473	15.7531	7.23734	4.60302	UP	UP	EQUAL	2L	A	CDS	1	MIT
XM_002078587.2	GD22422	6731474	47.4335	48.5893	29.1419	EQUAL	UP	UP	2L	A	CDS	10	NU
XM_002078588.2	GD23521	6731475	16.3287	12.0154	4.70661	EQUAL	UP	UP	2L	A	CDS	10	NU
XM_002078589.2	GD22421	6731476	13.8438	9.22305	6.57061	EQUAL	EQUAL	EQUAL	2L	A	CDS	1	MIT
XM_002078592.2	GD23523	6731479	5.53402	5.3009	3.26878	EQUAL	EQUAL	EQUAL	2L	A	CDS	10	NU
XM_002078595.2	GD23525	6731482	0	0.116524	0	EQUAL	EQUAL	EQUAL	2L	A	CDS	4	MEI
XM_002078598.2	GD23528	6731485	0	0	0	EQUAL	EQUAL	EQUAL	2L	A	CDS	13	NS
XM_002078603.2	GD22414	6731490	408.273	148.067	178.993	UP	UP	DOWN	2L	A	CDS	2	MIT
XM_002078604.2	GD23529	6731491	17.7361	5.95289	4.18356	UP	UP	EQUAL	2L	A	CDS	2	MIT
XM_002078605.2	GD23530	6731492	106.474	79.4786	85.9483	EQUAL	EQUAL	EQUAL	2L	A	CDS	3	MIT
XM_002078607.2	GD23532	6731494	11.513	5.592	4.45497	UP	UP	EQUAL	2L	A	CDS	1	MIT
XM_002078608.2	GD22413	6731495	15.2243	4.621	6.63219	UP	UP	EQUAL	2L	A	CDS	2	MIT
XM_002078609.2	GD23533	6731496	1.83631	0.648403	0.575029	EQUAL	EQUAL	EQUAL	2L	A	CDS	2	MIT
XM_002078612.2	GD23534	6731499	21.5556	7.89254	2.32354	UP	UP	UP	2L	A	CDS	1	MIT
XM_002078613.2	GD22410	6731500	16.6512	10.0855	5.35615	EQUAL	UP	UP	2L	A	CDS	1	MIT
XM_002078615.2	GD22409	6731502	133.981	475.144	689.153	DOWN	DOWN	DOWN	2L	A	CDS	7	PM
XM_002078616.2	Acp29AB	6731504	0.320845	0.147073	0	EQUAL	EQUAL	EQUAL	2L	A	CDS	1	MIT
XM_002078617.2	lectin-29Ca	6731505	0	0	0.155212	EQUAL	EQUAL	EQUAL	2L	A	CDS	8	PM
XM_002078618.2	GD22406	6731506	0	0.192268	0.149249	EQUAL	EQUAL	EQUAL	2L	A	CDS	11	NU
XM_002078619.2	GD22405	6731507	0.182167	0	0	EQUAL	EQUAL	EQUAL	2L	A	CDS	2	MIT
XM_002078620.2	GD23536	6731508	41.464	143.004	327.016	DOWN	DOWN	DOWN	2L	A	CDS	7	PM
XM_002078621.2	GD23537	6731509	0	0.194452	0.0624484	EQUAL	EQUAL	EQUAL	2L	A	CDS	5	MEI
XM_002078622.2	GD23538	6731510	4.2481	3.83877	1.53743	EQUAL	EQUAL	EQUAL	2L	A	CDS	10	NU
XM_002078626.2	GD22403	6731514	5.58648	6.97185	6.12624	EQUAL	EQUAL	EQUAL	2L	A	CDS	5	MEI
XM_002078630.2	GD22400	6731518	13.5194	3.45449	5.82461	UP	UP	EQUAL	2L	A	CDS	3	MIT
XM_002078631.2	GD23542	6731519	6.29692	0.41634	0.229539	UP	UP	EQUAL	2L	A	CDS	2	MIT
XM_002078632.2	GD23543	6731520	88.5814	100.448	14.6248	EQUAL	UP	UP	2L	A	CDS	6	MEI
XM_002078636.2	GD23545	6731524	7.23202	2.06925	3.08775	UP	EQUAL	EQUAL	2L	A	CDS	2	MIT
XM_002078638.2	GD23547	6731526	0	0	0	EQUAL	EQUAL	EQUAL	2L	A	CDS	13	NS
XM_002078641.2	GD23550	6731530	0.167267	0.234428	0.735822	EQUAL	EQUAL	EQUAL	2L	A	CDS	8	PM
XM_002078643.2	GD22396	6731532	224.365	71.8018	13.7513	UP	UP	UP	2L	A	CDS	1	MIT
XM_002078644.2	GD22395	6731533	67.8138	16.4728	6.03411	UP	UP	UP	2L	A	CDS	2	MIT
XM_002078645.2	GD23551	6731534	47.4479	23.8363	8.96228	UP	UP	UP	2L	A	CDS	1	MIT
XM_002078646.2	GD22394	6731535	49.0139	38.5479	18.7467	EQUAL	UP	UP	2L	A	CDS	10	NU
XM_002078647.2	GD23553	6731536	3.59622	1.69748	0.646354	EQUAL	UP	EQUAL	2L	A	CDS	1	MIT
XM_002078648.2	GD23554	6731537	100.387	289.79	737.665	DOWN	DOWN	DOWN	2L	A	CDS	7	PM
XM_002078656.2	GD22390	6731547	1.35939	0	0.213371	EQUAL	EQUAL	EQUAL	2L	A	CDS	2	MIT
XM_002078659.2	GD23559	6731554	13.8068	5.51849	4.2164	UP	UP	EQUAL	2L	A	CDS	2	MIT
XM_002078661.2	GD23560	6731556	225.04	933.121	1500.17	DOWN	DOWN	DOWN	2L	A	CDS	7	PM
XM_002078662.2	GD22386	6731557	3.55698	1.36172	18.5553	UP	DOWN	DOWN	2L	A	CDS	8	PM
XM_002078664.2	GD23561	6731559	1.55113	21.4078	57.0374	DOWN	DOWN	DOWN	2L	A	CDS	7	PM
XM_002078665.2	GD22383	6731560	1.44361	4.37184	0.732402	EQUAL	EQUAL	UP	2L	A	CDS	4	MEI
XM_002078669.2	GD22379	6731564	11.0365	26.7837	32.9847	DOWN	DOWN	EQUAL	2L	A	CDS	11	NU
XM_002078675.2	GD23568	6731570	4.52954	24.8914	26.2062	DOWN	DOWN	EQUAL	2L	A	CDS	11	NU
XM_002078676.2	GD23569	6731571	2.34367	23.5183	43.2669	DOWN	DOWN	DOWN	2L	A	CDS	7	PM
XM_002078677.2	GD23570	6731572	0.44476	15.418	35.8088	DOWN	DOWN	DOWN	2L	A	CDS	7	PM
XM_002078678.2	GD23571	6731573	15.2935	57.4779	104.467	DOWN	DOWN	DOWN	2L	A	CDS	7	PM
XM_002078679.2	GD23572	6731574	0	0	0	EQUAL	EQUAL	EQUAL	2L	A	CDS	13	NS
XM_002078683.2	GD22377	6731578	10.1413	32.5174	10.9816	DOWN	EQUAL	UP	2L	A	CDS	4	MEI
XM_002078685.2	GD22376	6731580	3.89599	2.55367	0.89776	EQUAL	UP	EQUAL	2L	A	CDS	1	MIT
XM_002078690.2	GD23576	6731585	0	0.0564743	0.0615856	EQUAL	EQUAL	EQUAL	2L	A	CDS	11	NU
XM_002078692.2	GD23578	6731587	0.455759	0.24313	0	EQUAL	EQUAL	EQUAL	2L	A	CDS	1	MIT
XM_002078695.2	GD23579	6731590	31.7574	135.077	306.987	DOWN	DOWN	DOWN	2L	A	CDS	7	PM
XM_002078696.2	GD22369	6731591	1.93133	1.34725	10.9492	EQUAL	DOWN	DOWN	2L	A	CDS	8	PM
XM_002078697.2	GD23580	6731592	1.30411	0.233975	0.126769	EQUAL	EQUAL	EQUAL	2L	A	CDS	2	MIT
XM_002078699.2	GD22368	6731594	55.7207	22.0576	14.81	UP	UP	UP	2L	A	CDS	2	MIT
XM_002078700.2	GD23582	6731595	0	0	0	EQUAL	EQUAL	EQUAL	2L	A	CDS	13	NS
XM_002078701.2	GD23583	6731596	0	0	0	EQUAL	EQUAL	EQUAL	2L	A	CDS	13	NS
XM_002078702.2	GD22367	6731597	86.7231	34.2369	1.09485	UP	UP	UP	2L	A	CDS	1	MIT
XM_002078703.2	GD22366	6731598	7.78933	71.1109	216.753	DOWN	DOWN	DOWN	2L	A	CDS	7	PM
XM_002078706.2	GD23585	6731601	0.0405986	0.538001	0.494304	EQUAL	EQUAL	EQUAL	2L	A	CDS	11	NU
XM_002078712.2	GD23590	6731607	0.525135	0.373288	0.604521	EQUAL	EQUAL	EQUAL	2L	A	CDS	9	PM
XM_002078713.2	GD22364	6731608	230.299	141.442	109.763	UP	UP	UP	2L	A	CDS	1	MIT
XM_002078715.2	GD22363	6731611	25.5075	69.1117	1.38208	DOWN	UP	UP	2L	A	CDS	6	MEI
XM_002078717.2	lectin-30A	6731613	0.195727	0.484056	0.282522	EQUAL	EQUAL	EQUAL	2L	A	CDS	5	MEI
XM_002078720.2	GD23594	6731616	25.1161	102.425	66.0589	DOWN	DOWN	UP	2L	A	CDS	5	MEI
XM_002078721.2	GD23595	6731617	2.34244	2.15904	1.15763	EQUAL	EQUAL	EQUAL	2L	A	CDS	10	NU
XM_002078724.2	GD23598	6731620	3.5518	24.3854	50.2844	DOWN	DOWN	DOWN	2L	A	CDS	7	PM
XM_002078725.2	GD23599	6731621	1.42338	11.5318	28.3902	DOWN	DOWN	DOWN	2L	A	CDS	7	PM
XM_002078731.2	Fbp2	6731627	0.271748	2.53949	0.212157	EQUAL	EQUAL	EQUAL	2L	A	CDS	4	MEI
XM_002078733.2	GD23603	6731629	53.0355	20.9299	89.974	UP	DOWN	DOWN	2L	A	CDS	9	PM
XM_002078735.2	GD23605	6731631	0	0.505242	0.610273	EQUAL	EQUAL	EQUAL	2L	A	CDS	5	MEI
XM_002078736.2	GD23606	6731632	0.297545	6.06142	13.6249	DOWN	DOWN	DOWN	2L	A	CDS	7	PM
XM_002078737.2	GD22355	6731633	0	0	0	EQUAL	EQUAL	EQUAL	2L	A	CDS	13	NS
XM_002078738.2	GD23607	6731634	13.0818	17.0881	18.2676	EQUAL	EQUAL	EQUAL	2L	A	CDS	7	PM
XM_002078739.2	GD22354	6731635	187.098	83.4958	264.28	UP	DOWN	DOWN	2L	A	CDS	9	PM
XM_002078741.2	GD23609	6731637	0.760585	1.16319	1.67367	EQUAL	EQUAL	EQUAL	2L	A	CDS	7	PM
XM_002078743.2	GD23611	6731639	0.0418095	0	1.34259	EQUAL	EQUAL	EQUAL	2L	A	CDS	8	PM
XM_002078744.2	GD23612	6731640	0.472497	0	0.208421	EQUAL	EQUAL	EQUAL	2L	A	CDS	3	MIT
XM_002078745.2	GD23613	6731641	0	0.0557292	0.132918	EQUAL	EQUAL	EQUAL	2L	A	CDS	7	PM
XM_002078750.2	GD22351	6731646	95.9045	70.9255	158.437	EQUAL	DOWN	DOWN	2L	A	CDS	9	PM
XM_002078751.2	GD29288	27209131	89.9061	235.978	516.959	DOWN	DOWN	DOWN	2L	A	CDS	7	PM
XM_002078754.2	GD22348	6731650	0.0409481	0.608119	0	EQUAL	EQUAL	EQUAL	2L	A	CDS	4	MEI
XM_002078756.2	Trx-2	6731652	34.6301	9.3986	21.6527	UP	EQUAL	DOWN	2L	A	CDS	3	MIT
XM_002078763.2	GD23622	6731659	6.21747	1.0423	0.569521	UP	UP	EQUAL	2L	A	CDS	2	MIT
XM_002078764.2	GD23623	6731660	32.6826	34.3129	9.87135	EQUAL	UP	UP	2L	A	CDS	10	NU
XM_002078766.2	GD22342	6731662	146.037	42.79	33.6542	UP	UP	EQUAL	2L	A	CDS	2	MIT
XM_002078769.2	GD23625	6731665	0.395393	0.121066	6.6095	EQUAL	DOWN	DOWN	2L	A	CDS	8	PM
XM_002078770.2	GD22340	6731666	0.865828	0.292494	0.671615	EQUAL	EQUAL	EQUAL	2L	A	CDS	2	MIT
XM_002078772.2	GD22339	6731668	24.0366	9.25314	6.10488	UP	UP	EQUAL	2L	A	CDS	2	MIT
XM_002078773.2	GD23627	6731669	114.69	212.034	351.34	DOWN	DOWN	DOWN	2L	A	CDS	7	PM
XM_002078775.2	GD23628	6731671	2.58143	0	0	EQUAL	EQUAL	EQUAL	2L	A	CDS	2	MIT
XM_002078776.2	GD23629	6731672	0.0824545	0.120693	0.209491	EQUAL	EQUAL	EQUAL	2L	A	CDS	7	PM
XM_002078778.2	GD22336	6731674	1.16098	0.121176	0.380795	EQUAL	EQUAL	EQUAL	2L	A	CDS	3	MIT
XM_002078779.2	GD22335	6731675	0.0820822	0	0.503825	EQUAL	EQUAL	EQUAL	2L	A	CDS	8	PM
XM_002078780.2	GD23630	6731676	108.289	38.1127	62.5344	UP	UP	DOWN	2L	A	CDS	3	MIT
XM_002078783.2	GD22334	6731679	10.6869	7.44387	4.85837	EQUAL	UP	EQUAL	2L	A	CDS	1	MIT
XM_002078786.2	GD22332	6731682	9.04264	5.28162	1.3892	EQUAL	UP	UP	2L	A	CDS	1	MIT
XM_002078787.2	GD23633	6731683	6.72922	4.08453	1.24749	EQUAL	UP	UP	2L	A	CDS	1	MIT
XM_002078788.2	GD22331	6731684	8.21185	1.53546	0.522974	UP	UP	EQUAL	2L	A	CDS	2	MIT
XM_002078789.2	GD23634	6731689	8.28707	4.15341	1.6434	EQUAL	UP	EQUAL	2L	A	CDS	1	MIT
XM_002078793.2	GD22327	6731693	113.035	243.73	245.961	DOWN	DOWN	EQUAL	2L	A	CDS	11	NU
XM_002078794.2	GD23635	6731694	72.7278	14.6673	15.1115	UP	UP	EQUAL	2L	A	CDS	2	MIT
XM_002078795.2	GD23636	6731695	10.4848	6.03123	41.4857	EQUAL	DOWN	DOWN	2L	A	CDS	8	PM
XM_002078796.2	GD22325	6731696	81.8716	86.1885	128.998	EQUAL	DOWN	DOWN	2L	A	CDS	8	PM
XM_002078799.2	GD23639	6731699	6.4564	10.3646	14.6596	EQUAL	EQUAL	EQUAL	2L	A	CDS	11	NU
XM_002078800.2	GD22324	6731700	3.73732	13.0172	32.739	DOWN	DOWN	DOWN	2L	A	CDS	7	PM
XM_002078803.2	GD22323	6731703	0	0	0.386408	EQUAL	EQUAL	EQUAL	2L	A	CDS	8	PM
XM_002078805.2	GD23642	6731705	21.0316	11.1849	14.7571	UP	UP	EQUAL	2L	A	CDS	3	MIT
XM_002078807.2	GD22320	6731708	15.6014	4.55317	3.40619	UP	UP	EQUAL	2L	A	CDS	2	MIT
XM_002078808.2	GD23643	6731709	30.4533	18.1218	12.2215	UP	UP	EQUAL	2L	A	CDS	1	MIT
XM_002078809.2	GD22319	6731710	6.71308	7.396	5.47217	EQUAL	EQUAL	EQUAL	2L	A	CDS	6	MEI
XM_002078810.2	GD23644	6731711	7.59639	7.33971	17.5324	EQUAL	DOWN	DOWN	2L	A	CDS	8	PM
XM_002078819.2	GD23648	6731720	107.832	33.0757	18.3185	UP	UP	UP	2L	A	CDS	2	MIT
XM_002078820.2	GD23649	6731721	3.17246	9.0085	85.5774	EQUAL	DOWN	DOWN	2L	A	CDS	8	PM
XM_002078821.2	GD22311	6731722	30.8603	127.028	20.912	EQUAL	EQUAL	EQUAL	2L	A	CDS	4	MEI
XM_002078824.2	GD23650	6731725	38.8533	116.083	66.477	DOWN	DOWN	UP	2L	A	CDS	5	MEI
XM_002078828.2	GD23654	6731729	3.62884	13.76	10.5621	DOWN	DOWN	EQUAL	2L	A	CDS	5	MEI
XM_002078832.2	GD22307	6731733	0	0.674614	0	EQUAL	EQUAL	EQUAL	2L	A	CDS	4	MEI
XM_002078846.2	GD22298	6731747	18.1311	11.3714	14.0509	EQUAL	EQUAL	EQUAL	2L	A	CDS	3	MIT
XM_002078847.2	GD22297	6731748	80.0832	33.595	16.1229	UP	UP	UP	2L	A	CDS	1	MIT
XM_002078848.2	GD22296	6731749	0	0	0.362432	EQUAL	EQUAL	EQUAL	2L	A	CDS	8	PM
XM_002078849.2	GD22295	6731750	3.90646	5.2271	3.40263	EQUAL	EQUAL	EQUAL	2L	A	CDS	4	MEI
XM_002078852.2	GD23664	6731753	123.062	40.4685	18.7566	UP	UP	UP	2L	A	CDS	2	MIT
XM_002078856.2	GD23666	6731757	270.765	138.758	71.9874	UP	UP	UP	2L	A	CDS	1	MIT
XM_002078858.2	GD23667	6731759	146.677	77.2295	99.9552	UP	EQUAL	EQUAL	2L	A	CDS	3	MIT
XM_002078861.2	GD23668	6731762	16.6552	26.168	43.4698	EQUAL	DOWN	DOWN	2L	A	CDS	7	PM
XM_002078862.2	GD23669	6731763	15.0616	4.53628	2.39923	UP	UP	EQUAL	2L	A	CDS	2	MIT
XM_002078863.2	GD22288	6731764	53.2576	27.8113	24.6433	UP	UP	EQUAL	2L	A	CDS	2	MIT
XM_002078867.2	GD23671	6731768	15.8313	4.95447	5.51091	UP	UP	EQUAL	2L	A	CDS	2	MIT
XM_002078868.2	GD23672	6731769	19.2795	11.2104	4.9604	EQUAL	UP	UP	2L	A	CDS	1	MIT
XM_002078872.2	GD22282	6731773	25.0435	3.81653	3.9456	EQUAL	EQUAL	EQUAL	2L	A	CDS	2	MIT
XM_002078877.2	GD23674	6731778	119.428	137.147	117.749	EQUAL	EQUAL	EQUAL	2L	A	CDS	5	MEI
XM_002078879.2	GD22276	6731780	20.5593	11.2497	15.6157	UP	EQUAL	EQUAL	2L	A	CDS	3	MIT
XM_002078880.2	GD22275	6731781	183.533	146.366	91.5003	EQUAL	UP	UP	2L	A	CDS	1	MIT
XM_002078881.2	GD23675	6731782	85.0568	39.1637	32.6992	UP	UP	EQUAL	2L	A	CDS	2	MIT
XM_002078884.2	GD22272	6731785	26.6902	5.33622	17.8337	UP	EQUAL	DOWN	2L	A	CDS	3	MIT
XM_002078886.2	GD23677	6731787	25.0803	39.6981	22.0327	EQUAL	EQUAL	UP	2L	A	CDS	4	MEI
XM_002078887.2	GD23678	6731788	68.0633	31.8645	38.6073	UP	EQUAL	EQUAL	2L	A	CDS	2	MIT
XM_002078889.2	GD23680	6731790	21.6998	12.7062	13.8358	EQUAL	EQUAL	EQUAL	2L	A	CDS	3	MIT
XM_002078891.2	GD23682	6731792	4.84332	1.35438	2.58907	UP	EQUAL	EQUAL	2L	A	CDS	3	MIT
XM_002078894.2	GD22268	6731795	0.0830541	0	0.707505	EQUAL	EQUAL	EQUAL	2L	A	CDS	9	PM
XM_002078895.2	GD23683	6731796	234.13	844.76	1395.91	DOWN	DOWN	DOWN	2L	A	CDS	7	PM
XM_002078896.2	GD22267	6731797	347.907	522.147	619.136	DOWN	DOWN	DOWN	2L	A	CDS	7	PM
XM_002078897.2	GD23684	6731798	14.1473	28.2209	6.47178	DOWN	UP	UP	2L	A	CDS	6	MEI
XM_002078899.2	GD23686	6731800	43.9511	120.903	37.7202	DOWN	EQUAL	UP	2L	A	CDS	4	MEI
XM_002078904.2	GD23689	6731805	0.826734	0.0563928	0.541815	EQUAL	EQUAL	EQUAL	2L	A	CDS	3	MIT
XM_002078906.2	GD23690	6731807	21.4949	22.2144	12.571	EQUAL	UP	UP	2L	A	CDS	10	NU
XM_002078909.2	GD22263	6731810	112.011	45.3647	87.4267	UP	EQUAL	DOWN	2L	A	CDS	3	MIT
XM_002078911.2	GD22262	6731812	10.2147	5.37118	2.84188	EQUAL	UP	EQUAL	2L	A	CDS	1	MIT
XM_002078912.2	GD22261	6731813	3.67662	1.00882	1.37054	EQUAL	EQUAL	EQUAL	2L	A	CDS	2	MIT
XM_002078916.2	GD22260	6731817	274.23	298.38	499.057	EQUAL	DOWN	DOWN	2L	A	CDS	8	PM
XM_002078918.2	GD23698	6731819	20.3071	5.62553	1.53946	UP	UP	UP	2L	A	CDS	1	MIT
XM_002078919.2	GD22259	6731820	23.3008	18.1562	21.2347	EQUAL	EQUAL	EQUAL	2L	A	CDS	1	MIT
XM_002078920.2	GD23699	6731821	39.4663	33.1357	34.7791	EQUAL	EQUAL	EQUAL	2L	A	CDS	2	MIT
XM_002078921.2	GD22258	6731822	28.7549	11.2499	4.29676	UP	UP	UP	2L	A	CDS	1	MIT
XM_002078923.2	GD23701	6731824	16.3898	5.17462	4.66551	UP	UP	EQUAL	2L	A	CDS	2	MIT
XM_002078924.2	GD22257	6731825	37.5411	108.575	274.257	DOWN	DOWN	DOWN	2L	A	CDS	7	PM
XM_002078926.2	GD22256	6731827	25.3848	10.8443	3.23923	UP	UP	UP	2L	A	CDS	1	MIT
XM_002078927.2	GD23703	6731828	85.4054	35.8801	5.70378	UP	UP	UP	2L	A	CDS	1	MIT
XM_002078928.2	CHIP	6731829	37.6554	24.642	18.8809	UP	UP	EQUAL	2L	A	CDS	1	MIT
XM_002078931.2	GD22255	6731832	0.975094	1.15924	0.524121	EQUAL	EQUAL	EQUAL	2L	A	CDS	6	MEI
XM_002078932.2	GD22254	6731833	1.8192	2.01422	2.53096	EQUAL	EQUAL	EQUAL	2L	A	CDS	8	PM
XM_002078933.2	GD23708	6731834	19.1464	12.723	39.7833	EQUAL	DOWN	DOWN	2L	A	CDS	9	PM
XM_002078935.2	GD22252	6731836	1.32274	0.359488	0.762791	EQUAL	EQUAL	EQUAL	X	X	CDS	3	MIT
XM_002078940.2	GD23711	6731841	16.8835	16.236	4.22138	EQUAL	UP	UP	2L	A	CDS	10	NU
XM_002078941.2	GD22249	6731842	2.7125	1.18599	1.00724	EQUAL	EQUAL	EQUAL	2L	A	CDS	2	MIT
XM_002078942.2	GD22248	6731843	6.70118	7.00561	83.9191	EQUAL	DOWN	DOWN	2L	A	CDS	8	PM
XM_002078943.2	GD23712	6731844	19.1913	14.7904	16.074	EQUAL	EQUAL	EQUAL	2L	A	CDS	3	MIT
XM_002078946.2	GD23713	6731847	22.1735	19.2141	15.2572	EQUAL	EQUAL	EQUAL	2L	A	CDS	1	MIT
XM_002078948.2	GD23715	6731849	0	0	0.0839872	EQUAL	EQUAL	EQUAL	2L	A	CDS	8	PM
XM_002078953.2	GD22242	6731854	3.96531	28.6692	58.5623	DOWN	DOWN	DOWN	2L	A	CDS	7	PM
XM_002078956.2	GD23719	6731857	0	0.968433	1.52499	EQUAL	EQUAL	EQUAL	2L	A	CDS	11	NU
XM_002078957.2	GD23720	6731858	0.660316	8.9528	17.1316	DOWN	DOWN	DOWN	2L	A	CDS	7	PM
XM_002078958.2	GD23721	6731859	261.984	618.456	526.806	DOWN	DOWN	UP	2L	A	CDS	5	MEI
XM_002078959.2	GD23722	6731860	0.966194	0	0.497675	EQUAL	EQUAL	EQUAL	2L	A	CDS	3	MIT
XM_002078961.2	GD23724	6731862	0	0	0	EQUAL	EQUAL	EQUAL	2L	A	CDS	13	NS
XM_002078962.2	GD23725	6731863	0	0	0	EQUAL	EQUAL	EQUAL	2L	A	CDS	13	NS
XM_002078963.2	GD22240	6731864	0	0	0	EQUAL	EQUAL	EQUAL	2L	A	CDS	13	NS
XM_002078966.2	GD22237	6731867	0.0831675	1.92213	2.63343	EQUAL	DOWN	EQUAL	2L	A	CDS	11	NU
XM_002078967.2	GD22236	6731868	11.0842	18.9335	5.27385	DOWN	UP	UP	2L	A	CDS	6	MEI
XM_002078968.2	GD22235	6731869	0.123613	1.0261	0.39144	EQUAL	EQUAL	EQUAL	2L	A	CDS	4	MEI
XM_002078969.2	GD22234	6731870	4.34779	15.9042	26.8847	DOWN	DOWN	EQUAL	2L	A	CDS	7	PM
XM_002078970.2	GD23726	6731871	0	0.560021	0.281206	EQUAL	EQUAL	EQUAL	2L	A	CDS	5	MEI
XM_002078973.2	GD22233	6731874	76.7708	68.1464	37.6055	EQUAL	UP	UP	2L	A	CDS	10	NU
XM_002078974.2	GD23729	6731875	10.4246	2.52714	1.63183	UP	UP	EQUAL	2L	A	CDS	2	MIT
XM_002078975.2	Nup170	6731876	140.875	62.5103	30.9239	UP	UP	UP	2L	A	CDS	1	MIT
XM_002078976.2	GD22230	6731877	20.9607	45.021	1.79956	DOWN	UP	UP	2L	A	CDS	6	MEI
XM_002078978.2	GD22229	6731879	108.832	32.676	12.7851	UP	UP	UP	2L	A	CDS	1	MIT
XM_002078982.2	GD22226	6731883	58.9346	30.7637	34.575	UP	UP	EQUAL	2L	A	CDS	2	MIT
XM_002078985.2	GD23733	6731886	13.0143	25.7078	127.489	EQUAL	DOWN	DOWN	2L	A	CDS	8	PM
XM_002078989.2	GD23735	6731890	0	0	0.391442	EQUAL	EQUAL	EQUAL	2L	A	CDS	13	NS
XM_002078993.2	GD22220	6731894	29.0669	80.9705	125.115	DOWN	DOWN	DOWN	2L	A	CDS	7	PM
XM_002078994.2	GD22219	6731895	140.631	705.739	1851.75	DOWN	DOWN	DOWN	2L	A	CDS	7	PM
XM_002078999.2	GD22217	6731900	36.7387	53.7168	31.1045	DOWN	EQUAL	UP	2L	A	CDS	4	MEI
XM_002079000.2	GD22216	6731901	28.962	45.2778	1.59788	EQUAL	UP	UP	2L	A	CDS	6	MEI
XM_002079001.2	GD23740	6731902	262.108	289.129	235.187	EQUAL	EQUAL	EQUAL	2L	A	CDS	6	MEI
XM_002079002.2	GD23741	6731903	0	0.0547573	0	EQUAL	EQUAL	EQUAL	2L	A	CDS	4	MEI
XM_002079006.2	GD22212	6731907	47.678	82.4147	68.1222	DOWN	DOWN	UP	2L	A	CDS	5	MEI
XM_002079008.2	GD22210	6731909	0	0.171545	35.1972	EQUAL	DOWN	DOWN	2L	A	CDS	8	PM
XM_002079011.2	GD23743	6731912	23.4542	17.6974	7.02851	EQUAL	UP	UP	2L	A	CDS	10	NU
XM_002079012.2	GD23744	6731913	0.0844641	0.487121	9.29121	EQUAL	DOWN	DOWN	2L	A	CDS	8	PM
XM_002079013.2	GD22208	6731914	19.5765	7.74743	4.37294	UP	UP	EQUAL	2L	A	CDS	1	MIT
XM_002079017.2	GD22206	6731918	51.8867	5.60709	5.75275	UP	UP	EQUAL	2L	A	CDS	2	MIT
XM_002079018.2	GD23747	6731919	25.0311	10.2719	5.47231	UP	UP	UP	2L	A	CDS	1	MIT
XM_002079021.2	GD23749	6731922	1.97475	1.00925	0.86441	EQUAL	EQUAL	EQUAL	2L	A	CDS	2	MIT
XM_002079024.2	GD22203	6731925	13.716	14.7097	6.42026	EQUAL	UP	UP	2L	A	CDS	6	MEI
XM_002079031.2	GD23756	6731932	10.0864	13.9275	21.225	EQUAL	DOWN	DOWN	2L	A	CDS	7	PM
XM_002079035.2	GD23758	6731936	0.514357	0	0	EQUAL	EQUAL	EQUAL	2L	A	CDS	2	MIT
XM_002079036.2	GD23759	6731937	0	0	0	EQUAL	EQUAL	EQUAL	2L	A	CDS	13	NS
XM_002079038.2	GD22197	6731939	0	0	0	EQUAL	EQUAL	EQUAL	2L	A	CDS	13	NS
XM_002079040.2	GD23761	6731941	86.1126	82.001	106.164	EQUAL	DOWN	DOWN	2L	A	CDS	8	PM
XM_002079044.2	GD22194	6731945	1.87883	0.21716	0.448218	EQUAL	EQUAL	EQUAL	2L	A	CDS	2	MIT
XM_002079045.2	GD23763	6731946	0.76377	0.395038	0.123831	EQUAL	EQUAL	EQUAL	2L	A	CDS	1	MIT
XM_002079046.2	GD22193	6731947	321.26	495.832	810.243	DOWN	DOWN	DOWN	2L	A	CDS	7	PM
XM_002079047.2	GD22192	6731948	44.6484	158.297	84.7175	DOWN	DOWN	UP	2L	A	CDS	5	MEI
XM_002079048.2	GD22191	6731949	34.9009	52.998	47.8985	DOWN	EQUAL	EQUAL	2L	A	CDS	5	MEI
XM_002079051.2	GD22189	6731952	58.0664	22.9965	3.78441	UP	UP	UP	2L	A	CDS	1	MIT
XM_002079053.2	GD23768	6731954	0	0.206811	0.209498	EQUAL	EQUAL	EQUAL	2L	A	CDS	11	NU
XM_002079056.2	GD22186	6731957	0.506516	15.9932	125.018	DOWN	DOWN	DOWN	2L	A	CDS	8	PM
XM_002079059.2	GD22183	6731960	0	0	0	EQUAL	EQUAL	EQUAL	2L	A	CDS	13	NS
XM_002079060.2	GD23769	6731961	26.494	14.0546	2.85646	UP	UP	UP	2L	A	CDS	1	MIT
XM_002079066.2	GD23773	6731968	10.4261	2.83029	3.27017	EQUAL	EQUAL	EQUAL	2L	A	CDS	2	MIT
XM_002079067.2	GD23774	6731969	1.95588	1.17756	3.51852	EQUAL	EQUAL	DOWN	2L	A	CDS	9	PM
XM_002079068.2	GD23775	6731970	29.7341	9.89207	3.62891	UP	UP	UP	2L	A	CDS	1	MIT
XM_002079069.2	GD22180	6731971	0.0418652	0	0	EQUAL	EQUAL	EQUAL	2L	A	CDS	2	MIT
XM_002079072.2	GD22177	6731974	76.1166	429.743	1185.51	DOWN	DOWN	DOWN	2L	A	CDS	7	PM
XM_002079077.2	sala	6731979	0	0	0.657459	EQUAL	EQUAL	EQUAL	2L	A	CDS	8	PM
XM_002079081.2	GD23779	6731983	2.3227	0.0564542	0.687607	UP	EQUAL	EQUAL	2L	A	CDS	2	MIT
XM_002079084.2	GD23781	6731986	2.62775	30.084	102.742	DOWN	DOWN	DOWN	2L	A	CDS	7	PM
XM_002079085.2	GD22170	6731987	36.0662	24.4562	1.51918	EQUAL	UP	UP	2L	A	CDS	10	NU
XM_002079086.2	GD22169	6731988	0.816175	0	1.65364	EQUAL	EQUAL	EQUAL	2L	A	CDS	9	PM
XM_002079089.2	GD22166	6731991	0.190471	1.47077	0.482514	EQUAL	EQUAL	EQUAL	2L	A	CDS	5	MEI
XM_002079092.2	GD22164	6731994	0	0	0	EQUAL	EQUAL	EQUAL	2L	A	CDS	13	NS
XM_002079095.2	GD22162	6731997	30.6501	54.6221	53.4853	EQUAL	EQUAL	EQUAL	2L	A	CDS	11	NU
XM_002079096.2	GD22161	6731998	31.9876	135.053	322.702	DOWN	DOWN	DOWN	2L	A	CDS	7	PM
XM_002079100.2	GD23786	6732002	31.4466	108.755	402.325	DOWN	DOWN	DOWN	2L	A	CDS	8	PM
XM_002079102.2	GD23788	6732004	26.6876	89.5221	45.1938	DOWN	DOWN	UP	2L	A	CDS	5	MEI
XM_002079104.2	GD22159	6732006	21.5075	103.539	6.56579	DOWN	UP	UP	2L	A	CDS	4	MEI
XM_002079105.2	GD22158	6732007	12.1656	86.9336	77.5593	DOWN	DOWN	EQUAL	2L	A	CDS	11	NU
XM_002079110.2	GD22153	6732013	11.0616	5.59459	5.4276	UP	UP	EQUAL	2L	A	CDS	2	MIT
XM_002079115.2	Mal-B1	6732018	0.301245	0	15.3601	EQUAL	DOWN	DOWN	2L	A	CDS	8	PM
XM_002079116.2	Mal-B2	6732019	0	0	10.241	EQUAL	EQUAL	EQUAL	2L	A	CDS	8	PM
XM_002079119.2	GD23795	6732022	0	0	0	EQUAL	EQUAL	EQUAL	2L	A	CDS	13	NS
XM_002079120.1	GD23796	6732023	0	0	0	EQUAL	EQUAL	EQUAL	2L	A	CDS	13	NS
XM_002079128.2	GD23802	6732032	0	0.199176	0.351025	EQUAL	EQUAL	EQUAL	2L	A	CDS	7	PM
XM_002079129.2	GD22146	6732033	3.63579	5.66582	6.00699	EQUAL	EQUAL	EQUAL	2L	A	CDS	11	NU
XM_002079130.2	GD23803	6732034	17.2464	9.5372	2.40034	UP	UP	UP	2L	A	CDS	1	MIT
XM_002079131.2	GD23804	6732035	13.6797	5.12258	2.58527	UP	UP	UP	2L	A	CDS	1	MIT
XM_002079132.2	GD23805	6732036	9.76214	3.3515	1.78665	UP	UP	EQUAL	2L	A	CDS	2	MIT
XM_002079133.2	GD22145	6732037	26.2523	23.3938	10.5951	EQUAL	UP	UP	2L	A	CDS	10	NU
XM_002079135.2	GD22144	6732039	21.482	17.1457	3.69592	EQUAL	UP	UP	2L	A	CDS	10	NU
XM_002079136.2	GD23807	6732040	2.81543	3.77948	0.547378	EQUAL	UP	UP	2L	A	CDS	6	MEI
XM_002079138.2	GD23809	6732042	0.702761	0.769621	0	EQUAL	EQUAL	EQUAL	2L	A	CDS	10	NU
XM_002079139.2	GD23810	6732043	28.6571	30.8471	1.3167	EQUAL	UP	UP	2L	A	CDS	10	NU
XM_002079141.2	GD22141	6732045	80.5168	57.0563	32.4352	UP	UP	UP	2L	A	CDS	1	MIT
XM_002079144.2	GD22137	6732048	13.6629	12.2933	2.9316	EQUAL	UP	UP	2L	A	CDS	10	NU
XM_002079147.2	GD23812	6732051	20.2181	17.7252	8.48008	EQUAL	UP	UP	2L	A	CDS	10	NU
XM_002079149.2	GD22135	6732053	86.7168	464.858	434.756	DOWN	DOWN	EQUAL	2L	A	CDS	11	NU
XM_002079152.2	GD22133	6732056	0	0	0.061625	EQUAL	EQUAL	EQUAL	2L	A	CDS	8	PM
XM_002079154.2	GD23815	6732058	66.1181	100.245	72.1606	DOWN	EQUAL	EQUAL	2L	A	CDS	4	MEI
XM_002079155.2	GD22130	6732059	44.6731	26.2237	9.28419	UP	UP	UP	2L	A	CDS	1	MIT
XM_002079156.2	Mt2	6732060	14.8501	7.66814	4.55032	EQUAL	UP	EQUAL	2L	A	CDS	1	MIT
XM_002079157.2	GD23817	6732061	38.0362	11.7336	11.7596	UP	UP	EQUAL	2L	A	CDS	2	MIT
XM_002079158.2	GD22129	6732062	6.06824	2.4014	1.08983	EQUAL	UP	EQUAL	2L	A	CDS	1	MIT
XM_002079160.2	GD23818	6732064	30.1328	24.9943	7.37194	EQUAL	EQUAL	EQUAL	2L	A	CDS	10	NU
XM_002079161.2	GD23819	6732065	0.453113	0	0	EQUAL	EQUAL	EQUAL	2L	A	CDS	2	MIT
XM_002079162.2	GD23820	6732066	0	0	0	EQUAL	EQUAL	EQUAL	2L	A	CDS	13	NS
XM_002079166.2	GD22127	6732070	0	0.224149	33.712	EQUAL	DOWN	DOWN	2L	A	CDS	8	PM
XM_002079167.2	GD23824	6732071	0	0	0	EQUAL	EQUAL	EQUAL	2L	A	CDS	13	NS
XM_002079169.2	GD23826	6732073	0.946014	16.9266	62.8591	DOWN	DOWN	EQUAL	2L	A	CDS	7	PM
XM_002079170.2	GD22126	6732074	7.27561	11.9756	15.5443	DOWN	DOWN	EQUAL	2L	A	CDS	7	PM
XM_002079171.2	GD23827	6732075	8.82106	12.0883	11.4301	EQUAL	EQUAL	EQUAL	2L	A	CDS	5	MEI
XM_002079172.2	GD22125	6732076	0.989268	0.0703271	2.96396	EQUAL	EQUAL	DOWN	2L	A	CDS	9	PM
XM_002079176.2	GD23830	6732080	0	0	0.0643534	EQUAL	EQUAL	EQUAL	2L	A	CDS	8	PM
XM_002079181.2	GD23835	6732085	285.148	366.023	12.1943	EQUAL	UP	UP	2L	A	CDS	6	MEI
XM_002079182.2	GD22123	6732086	1.08565	0.300802	11.8612	EQUAL	DOWN	DOWN	2L	A	CDS	8	PM
XM_002079184.2	GD22122	6732088	13.7652	5.91845	13.8603	UP	EQUAL	DOWN	2L	A	CDS	12	NU
XM_002079185.2	GD23837	6732089	28.9064	11.9446	7.70795	UP	UP	EQUAL	2L	A	CDS	2	MIT
XM_002079186.2	GD22121	6732090	11.5894	60.5769	92.7709	DOWN	DOWN	EQUAL	2L	A	CDS	7	PM
XM_002079189.2	GD23839	6732093	192.814	574.686	241.199	DOWN	DOWN	UP	2L	A	CDS	4	MEI
XM_002079191.2	GD22118	6732095	41.6375	52.6405	3.09765	EQUAL	UP	UP	2L	A	CDS	6	MEI
XM_002079193.2	GD22117	6732097	1.04757	1.77693	0.400445	EQUAL	EQUAL	EQUAL	2L	A	CDS	6	MEI
XM_002079194.2	GD23841	6732098	0.470552	0.661074	0.740016	EQUAL	EQUAL	EQUAL	2L	A	CDS	7	PM
XM_002079195.2	GD22110	6732105	4.08742	3.88107	10.2274	EQUAL	EQUAL	EQUAL	2L	A	CDS	8	PM
XM_002079198.2	GD22113	6732102	25.5239	113.34	421.016	DOWN	DOWN	DOWN	2L	A	CDS	8	PM
XM_002079210.2	GD22107	6732114	0	0	0.123109	EQUAL	EQUAL	EQUAL	2L	A	CDS	8	PM
XM_002079212.2	GD23848	6732116	30.4507	92.0309	85.7904	DOWN	DOWN	EQUAL	2L	A	CDS	11	NU
XM_002079215.2	GD23849	6732119	0	0.985305	0.813978	EQUAL	EQUAL	EQUAL	2L	A	CDS	11	NU
XM_002079216.2	GD22103	6732120	1.49304	23.9184	40.2836	DOWN	DOWN	DOWN	2L	A	CDS	7	PM
XM_002079217.2	GD22102	6732121	1.47361	0.216762	4.64434	UP	DOWN	DOWN	2L	A	CDS	9	PM
XM_002079218.2	GD22101	6732122	13.7786	7.27493	3.20044	EQUAL	UP	UP	2L	A	CDS	1	MIT
XM_002079219.2	GD23850	6732123	18.1628	5.04236	16.5908	UP	EQUAL	DOWN	2L	A	CDS	12	NU
XM_002079220.2	GD22100	6732124	7.11731	1.96013	0.409968	EQUAL	UP	EQUAL	2L	A	CDS	1	MIT
XM_002079221.2	GD23851	6732125	50.1227	61.6876	55.3608	EQUAL	EQUAL	EQUAL	2L	A	CDS	5	MEI
XM_002079226.2	GD22096	6732130	13.0398	111.916	226.122	DOWN	DOWN	DOWN	2L	A	CDS	7	PM
XM_002079229.2	GD23854	6732133	114.702	283.626	400.721	DOWN	DOWN	DOWN	2L	A	CDS	7	PM
XM_002079231.2	GD23856	6732135	3.24943	23.8509	64.5441	EQUAL	DOWN	EQUAL	2L	A	CDS	7	PM
XM_002079233.2	GD23859	6732137	0	0.193412	0	EQUAL	EQUAL	EQUAL	2L	A	CDS	4	MEI
XM_002079236.2	GD22094	6732140	39.9134	39.5976	32.1542	EQUAL	EQUAL	EQUAL	2L	A	CDS	10	NU
XM_002079244.2	GD23864	6732148	82.5182	271.305	1036.73	DOWN	DOWN	DOWN	2L	A	CDS	8	PM
XM_002079245.2	GD22088	6732149	0	0.0538608	0.584713	EQUAL	EQUAL	EQUAL	2L	A	CDS	8	PM
XM_002079246.2	GD22087	6732150	0	0	0	EQUAL	EQUAL	EQUAL	2L	A	CDS	13	NS
XM_002079248.2	GD23865	6732152	55.1576	38.7667	3.41661	EQUAL	UP	UP	2L	A	CDS	10	NU
XM_002079249.2	GD23866	6732153	220.965	153.273	16.7779	UP	UP	UP	2L	A	CDS	10	NU
XM_002079250.2	GD22085	6732154	179.345	425.414	981.09	DOWN	DOWN	DOWN	2L	A	CDS	7	PM
XM_002079251.2	GD23867	6732155	55.9319	34.8366	75.5776	UP	DOWN	DOWN	2L	A	CDS	9	PM
XM_002079253.2	GD23868	6732157	70.0128	36.2877	15.2503	UP	UP	UP	2L	A	CDS	1	MIT
XM_002079254.2	GD23869	6732158	11.9586	5.34727	6.22371	UP	UP	EQUAL	2L	A	CDS	2	MIT
XM_002079255.2	GD22083	6732159	12.0453	0.953333	2.98657	UP	UP	EQUAL	2L	A	CDS	2	MIT
XM_002079256.2	GD23870	6732160	88.8871	312.095	286.777	DOWN	DOWN	EQUAL	2L	A	CDS	11	NU
XM_002079261.2	GD23872	6732165	6.98469	46.3183	76.7179	DOWN	DOWN	DOWN	2L	A	CDS	7	PM
XM_002079262.2	GD22079	6732166	29.4756	107.064	244.029	DOWN	DOWN	DOWN	2L	A	CDS	7	PM
XM_002079264.2	GD22078	6732169	0.520815	0	0.0649141	EQUAL	EQUAL	EQUAL	2L	A	CDS	2	MIT
XM_002079266.2	GD23875	6732171	0	0	0.15684	EQUAL	EQUAL	EQUAL	2L	A	CDS	8	PM
XM_002079267.2	GD23876	6732172	25.9174	142.4	131.965	DOWN	DOWN	EQUAL	2L	A	CDS	11	NU
XM_002079269.2	GD23877	6732174	0.12613	0	4.98213	EQUAL	DOWN	DOWN	2L	A	CDS	8	PM
XM_002079270.2	GD23879	6732175	0	0	0.544785	EQUAL	EQUAL	EQUAL	2L	A	CDS	8	PM
XM_002079271.2	GD23880	6732178	0	0.456199	0.23449	EQUAL	EQUAL	EQUAL	2L	A	CDS	5	MEI
XM_002079273.2	GD23882	6732180	1.3043	6.57896	5.53925	DOWN	DOWN	EQUAL	2L	A	CDS	11	NU
XM_002079274.2	GD22076	6732181	0.712775	5.98521	18.1547	DOWN	DOWN	DOWN	2L	A	CDS	7	PM
XM_002079277.2	GD22074	6732184	4.51599	3.29295	7.95957	EQUAL	EQUAL	DOWN	2L	A	CDS	8	PM
XM_002079278.2	GD23884	6732185	55.2056	77.4048	55.3381	EQUAL	EQUAL	EQUAL	2L	A	CDS	4	MEI
XM_002079281.2	GD22072	6732188	9.51293	26.6541	26.3407	DOWN	DOWN	EQUAL	2L	A	CDS	11	NU
XM_002079282.2	GD23886	6732189	6.64801	54.9126	95.6504	DOWN	DOWN	DOWN	2L	A	CDS	7	PM
XM_002079285.2	GD23888	6732192	0	0.317026	0.0624248	EQUAL	EQUAL	EQUAL	2L	A	CDS	4	MEI
XM_002079287.2	GD22069	6732194	0.189247	0.176913	0.502962	EQUAL	EQUAL	EQUAL	2L	A	CDS	8	PM
XM_002079288.2	GD22068	6732195	217.91	203.23	24.5271	EQUAL	UP	UP	2L	A	CDS	10	NU
XM_002079289.2	GD23891	6732196	60.4276	37.2767	26.2891	UP	UP	UP	2L	A	CDS	1	MIT
XM_002079290.2	GD23892	6732197	49.2638	19.6395	18.2097	UP	UP	EQUAL	2L	A	CDS	2	MIT
XM_002079292.2	GD22067	6732199	54.6863	171.733	138.083	DOWN	DOWN	EQUAL	2L	A	CDS	5	MEI
XM_002079293.2	GD22066	6732200	135.662	228.867	304.595	DOWN	DOWN	DOWN	2L	A	CDS	7	PM
XM_002079294.2	GD23894	6732201	60.9721	113.706	222.979	DOWN	DOWN	DOWN	2L	A	CDS	7	PM
XM_002079295.2	GD22065	6732202	26.0595	20.2329	17.0239	EQUAL	UP	EQUAL	2L	A	CDS	1	MIT
XM_002079296.2	GD23895	6732203	208.781	137.612	146.867	UP	UP	EQUAL	2L	A	CDS	2	MIT
XM_002079300.2	GD22063	6732207	132.403	90.2728	86.6783	EQUAL	UP	EQUAL	2L	A	CDS	2	MIT
XM_002079301.2	GD22062	6732208	16.3315	73.5599	233.983	DOWN	DOWN	DOWN	2L	A	CDS	7	PM
XM_002079305.2	GD23899	6732212	4.15008	30.2365	15.0554	DOWN	DOWN	UP	2L	A	CDS	5	MEI
XM_002079306.2	GD22058	6732213	0	0.319476	0	EQUAL	EQUAL	EQUAL	2L	A	CDS	4	MEI
XM_002079307.2	Tehao	6732214	0.0814959	0.508557	3.01742	EQUAL	DOWN	EQUAL	2L	A	CDS	8	PM
XM_002079308.2	GD22057	6732215	33.5355	42.9204	18.0594	EQUAL	UP	UP	2L	A	CDS	6	MEI
XM_002079310.2	GD23901	6732217	13.8438	16.6175	2.93375	EQUAL	UP	UP	2L	A	CDS	6	MEI
XM_002079316.2	GD23905	6732223	0.302704	0.219907	0.0663851	EQUAL	EQUAL	EQUAL	2L	A	CDS	10	NU
XM_002079317.2	GD23906	6732224	0	0	0	EQUAL	EQUAL	EQUAL	2L	A	CDS	13	NS
XM_002079319.2	GD23907	6732226	0	0.055259	0.0840703	EQUAL	EQUAL	EQUAL	2L	A	CDS	7	PM
XM_002079321.2	GD23909	6732228	32.4475	79.6239	101.846	DOWN	DOWN	EQUAL	2L	A	CDS	7	PM
XM_002079322.2	GD22054	6732229	40.5718	200.838	420.957	DOWN	DOWN	DOWN	2L	A	CDS	7	PM
XM_002079323.2	GD23910	6732230	13.0898	68.2934	72.4758	DOWN	DOWN	EQUAL	2L	A	CDS	11	NU
XM_002079331.2	GD23915	6732238	108.546	514.964	1413.23	DOWN	DOWN	DOWN	2L	A	CDS	7	PM
XM_002079333.2	GD23916	6732240	0	0	0	EQUAL	EQUAL	EQUAL	2L	A	CDS	13	NS
XM_002079337.2	GD22046	6732244	4.54971	2.55048	10.0798	EQUAL	EQUAL	EQUAL	2L	A	CDS	9	PM
XM_002079340.2	GD22045	6732247	57.6509	24.6593	7.21164	UP	UP	UP	2L	A	CDS	1	MIT
XM_002079342.2	GD23922	6732249	24.4153	6.14118	6.2141	UP	UP	EQUAL	2L	A	CDS	2	MIT
XM_002079344.2	CAH1	6732251	2.40232	5.54022	77.3002	DOWN	DOWN	DOWN	2L	A	CDS	8	PM
XM_002079345.2	GD22044	6732252	1.80068	0.385525	0.404703	EQUAL	EQUAL	EQUAL	2L	A	CDS	2	MIT
XM_002079346.2	GD23925	6732253	30.9065	28.7153	13.5657	EQUAL	UP	UP	2L	A	CDS	10	NU
XM_002079349.2	GD23926	6732256	0.0832282	0.194413	0.463838	EQUAL	EQUAL	EQUAL	2L	A	CDS	7	PM
XM_002079350.2	Sos	6732257	168.674	81.605	60.4895	UP	UP	UP	2L	A	CDS	1	MIT
XM_002079352.2	GD23928	6732259	12.0397	5.9046	1.02994	EQUAL	UP	UP	2L	A	CDS	1	MIT
XM_002079354.2	GD22039	6732261	54.9008	52.2383	64.1805	EQUAL	EQUAL	DOWN	2L	A	CDS	8	PM
XM_002079355.2	GD23929	6732262	7.53154	4.95861	3.65011	EQUAL	EQUAL	EQUAL	2L	A	CDS	1	MIT
XM_002079357.2	GD22036	6732264	12.478	6.30675	3.1507	EQUAL	UP	EQUAL	2L	A	CDS	1	MIT
XM_002079358.2	GD23930	6732265	28.4411	12.6259	2.64494	UP	UP	UP	2L	A	CDS	1	MIT
XM_002079359.2	GD22035	6732266	19.4144	11.3254	5.20238	UP	UP	UP	2L	A	CDS	1	MIT
XM_002079361.2	GD22034	6732268	0.201582	0.618451	0.705936	EQUAL	EQUAL	EQUAL	2L	A	CDS	11	NU
XM_002079362.2	GD22033	6732269	0.609816	0.5162	0.0631712	EQUAL	EQUAL	EQUAL	2L	A	CDS	10	NU
XM_002079363.2	GD23932	6732270	1.63257	0.290281	0.854526	EQUAL	EQUAL	EQUAL	2L	A	CDS	2	MIT
XM_002079365.2	GD23934	6732272	0.521409	0.159662	0	EQUAL	EQUAL	EQUAL	2L	A	CDS	1	MIT
XM_002079369.2	GD23937	6732276	0.0409095	0.783074	0.303604	EQUAL	EQUAL	EQUAL	2L	A	CDS	5	MEI
XM_002079370.2	Acyp	6732277	2.9815	30.0876	54.4788	DOWN	DOWN	DOWN	2L	A	CDS	7	PM
XM_002079377.2	GD23942	6732284	0	0.0563075	0.76264	EQUAL	EQUAL	EQUAL	2L	A	CDS	8	PM
XM_002079378.2	GD22027	6732285	0.082503	0.404545	18.5903	EQUAL	DOWN	DOWN	2L	A	CDS	8	PM
XM_002079379.2	GD22026	6732286	0	0.068629	0.396698	EQUAL	EQUAL	EQUAL	2L	A	CDS	8	PM
XM_002079382.2	GD22024	6732289	0	0	0	EQUAL	EQUAL	EQUAL	2L	A	CDS	13	NS
XM_002079384.2	GD23944	6732291	0	0	0.674649	EQUAL	EQUAL	EQUAL	2L	A	CDS	8	PM
XM_002079389.2	GD22021	6732297	0.275194	0	0	EQUAL	EQUAL	EQUAL	2L	A	CDS	2	MIT
XM_002079391.2	GD23949	6732299	1.11072	5.41216	0	DOWN	UP	UP	2L	A	CDS	4	MEI
XM_002079396.2	GD23952	6732304	0.223284	0.0749475	0.868251	EQUAL	EQUAL	EQUAL	2L	A	CDS	8	PM
XM_002079399.2	GD22018	6732307	0.315709	2.49351	1.21387	EQUAL	EQUAL	EQUAL	2L	A	CDS	5	MEI
XM_002079400.2	GD22017	6732308	0.22596	0.231948	0.501765	EQUAL	EQUAL	EQUAL	2L	A	CDS	8	PM
XM_002079407.2	GD23959	6732315	15.4962	14.6889	27.7852	EQUAL	EQUAL	EQUAL	2L	A	CDS	8	PM
XM_002079408.2	GD22013	6732316	0.15207	0.119751	0.146394	EQUAL	EQUAL	EQUAL	2L	A	CDS	12	NU
XM_002079411.2	GD23960	6732319	30.1735	30.2252	8.02542	EQUAL	UP	UP	2L	A	CDS	10	NU
XM_002079413.2	GD23961	6732321	12.2991	7.31593	55.0279	EQUAL	EQUAL	DOWN	2L	A	CDS	8	PM
XM_002079414.2	GD23962	6732322	33.0736	83.861	75.8955	DOWN	DOWN	EQUAL	2L	A	CDS	11	NU
XM_002079416.2	GD22009	6732324	0	0	0	EQUAL	EQUAL	EQUAL	2L	A	CDS	13	NS
XM_002079417.2	GD22006	6732325	0.968354	0	0	EQUAL	EQUAL	EQUAL	2L	A	CDS	2	MIT
XM_002079418.2	GD22005	6732326	0.349967	0.055808	0	EQUAL	EQUAL	EQUAL	2L	A	CDS	2	MIT
XM_002079420.2	GD23964	6732328	3.69272	0.881064	8.89913	UP	EQUAL	DOWN	2L	A	CDS	9	PM
XM_002079423.2	GD22001	6732336	49.8525	181.253	477.572	DOWN	DOWN	DOWN	2L	A	CDS	7	PM
XM_002079425.2	GD21999	6732338	5.07048	31.4156	25.6823	DOWN	DOWN	EQUAL	2L	A	CDS	11	NU
XM_002079428.2	GD21998	6732341	0	0	0	EQUAL	EQUAL	EQUAL	2L	A	CDS	13	NS
XM_002079429.2	GD21997	6732342	0	0	0	EQUAL	EQUAL	EQUAL	2L	A	CDS	13	NS
XM_002079431.2	GD21995	6732346	8.73701	1.29758	18.7548	EQUAL	EQUAL	DOWN	2L	A	CDS	9	PM
XM_002079436.2	GD23973	6732351	0	0	0	EQUAL	EQUAL	EQUAL	2L	A	CDS	13	NS
XM_002079439.2	GD23974	6732354	24.0198	118.894	219.619	DOWN	DOWN	DOWN	2L	A	CDS	7	PM
XM_002079440.2	GD21993	6732355	1.18378	4.73418	4.54294	EQUAL	DOWN	EQUAL	2L	A	CDS	11	NU
XM_002079443.2	GD23976	6732358	180.948	828.463	2324.98	DOWN	DOWN	DOWN	2L	A	CDS	7	PM
XM_002079444.2	GD23977	6732359	17.8913	97.1202	170.901	DOWN	DOWN	DOWN	2L	A	CDS	7	PM
XM_002079447.2	GD23979	6732362	0.0428918	0	0.08268	EQUAL	EQUAL	EQUAL	2L	A	CDS	9	PM
XM_002079451.2	GD21985	6732366	0	0	0.0836022	EQUAL	EQUAL	EQUAL	2L	A	CDS	8	PM
XM_002079466.2	GD23985	6732381	14.4497	14.6845	10.7972	EQUAL	EQUAL	EQUAL	2L	A	CDS	10	NU
XM_002079467.2	GD21977	6732382	13.955	17.9691	4.1991	EQUAL	UP	UP	2L	A	CDS	6	MEI
XM_002079468.2	GD23986	6732383	23.7996	45.098	26.3143	DOWN	EQUAL	UP	2L	A	CDS	4	MEI
XM_002079469.2	GD21976	6732384	4.41116	1.35777	3.36098	EQUAL	EQUAL	EQUAL	2L	A	CDS	3	MIT
XM_002079470.2	GD23987	6732385	60.9368	111.499	20.5477	DOWN	UP	UP	2L	A	CDS	6	MEI
XM_002079472.2	GD23989	6732387	0	0	0	EQUAL	EQUAL	EQUAL	2L	A	CDS	13	NS
XM_002079473.2	GD21974	6732388	49.2593	42.4402	20.1966	EQUAL	UP	UP	2L	A	CDS	10	NU
XM_002079474.2	Su(H)	6732389	21.5861	9.87543	3.70681	UP	UP	UP	2L	A	CDS	1	MIT
XM_002079476.2	GD23991	6732391	0	0.115128	0.0844788	EQUAL	EQUAL	EQUAL	2L	A	CDS	11	NU
XM_002079478.2	GD21971	6732393	66.5854	66.2587	8.55725	EQUAL	UP	UP	2L	A	CDS	10	NU
XM_002079482.2	GD23994	6732397	0.0409215	0.0756696	0	EQUAL	EQUAL	EQUAL	2L	A	CDS	6	MEI
XM_002079489.2	GD23999	6732404	21.2462	20.7625	7.13234	EQUAL	UP	UP	2L	A	CDS	10	NU
XM_002079490.2	GD21967	6732405	25.4732	10.584	4.43167	UP	UP	UP	2L	A	CDS	1	MIT
XM_002079493.2	GD21964	6732408	3.95299	7.41479	10.179	EQUAL	DOWN	EQUAL	2L	A	CDS	7	PM
XM_002079495.2	GD24001	6732410	0	0	0	EQUAL	EQUAL	EQUAL	2L	A	CDS	13	NS
XM_002079497.2	GD21961	6732412	51.4296	248.707	552.517	DOWN	DOWN	DOWN	2L	A	CDS	7	PM
XM_002079499.2	GD24003	6732414	94.9491	49.9781	26.2652	UP	UP	UP	2L	A	CDS	1	MIT
XM_002079500.2	GD21960	6732415	18.0497	13.123	3.14714	EQUAL	UP	UP	2L	A	CDS	10	NU
XM_002079501.2	GD24004	6732416	6.26902	1.27858	0.322911	UP	UP	EQUAL	2L	A	CDS	2	MIT
XM_002079503.2	GD21959	6732418	7.31075	50.72	131.434	DOWN	DOWN	DOWN	2L	A	CDS	7	PM
XM_002079508.2	GD21956	6732423	0	0	0	EQUAL	EQUAL	EQUAL	2L	A	CDS	13	NS
XM_002079514.2	GD21953	6732429	0	0	0	EQUAL	EQUAL	EQUAL	2L	A	CDS	13	NS
XM_002079516.2	GD24010	6732431	17.4312	13.176	23.5827	EQUAL	EQUAL	DOWN	2L	A	CDS	9	PM
XM_002079517.2	Skadu	6732432	9.9405	30.9577	24.155	DOWN	DOWN	EQUAL	2L	A	CDS	5	MEI
XM_002079522.2	GD21951	6732437	0	0	0	EQUAL	EQUAL	EQUAL	2L	A	CDS	13	NS
XM_002079523.2	GD21950	6732438	0	0	0.126173	EQUAL	EQUAL	EQUAL	2L	A	CDS	8	PM
XM_002079524.2	GD21949	6732439	0	0	0	EQUAL	EQUAL	EQUAL	2L	A	CDS	13	NS
XM_002079525.2	GD21948	6732440	0	0.16796	0.18919	EQUAL	EQUAL	EQUAL	2L	A	CDS	11	NU
XM_002079526.2	BG	6732441	0	0.0736398	0.0854892	EQUAL	EQUAL	EQUAL	2L	A	CDS	11	NU
XM_002079528.2	GD24016	6732443	0	0	0	EQUAL	EQUAL	EQUAL	2L	A	CDS	13	NS
XM_002079529.2	GD24017	6732444	0	0.0564297	0.209561	EQUAL	EQUAL	EQUAL	2L	A	CDS	7	PM
XM_002079532.2	GD24018	6732447	0.188697	0	0	EQUAL	EQUAL	EQUAL	2L	A	CDS	2	MIT
XM_002079535.2	GD21943	6732450	43.0019	56.6964	41.4058	EQUAL	EQUAL	EQUAL	2L	A	CDS	4	MEI
XM_002079536.2	GD24019	6732452	125.126	39.6761	9.57957	UP	UP	UP	2L	A	CDS	1	MIT
XM_002079538.2	GD24020	6732454	32.2973	12.3495	5.90723	UP	UP	UP	2L	A	CDS	1	MIT
XM_002079539.2	GD21941	6732455	21.2647	15.2175	14.0847	EQUAL	EQUAL	EQUAL	2L	A	CDS	2	MIT
XM_002079540.2	GD21940	6732456	79.3517	40.9984	12.8415	UP	UP	UP	2L	A	CDS	1	MIT
XM_002079541.2	GD21939	6732457	7.96558	38.786	81.298	DOWN	DOWN	DOWN	2L	A	CDS	7	PM
XM_002079543.2	GD24021	6732459	31.4381	140.03	353.457	DOWN	DOWN	DOWN	2L	A	CDS	7	PM
XM_002079547.2	GD21935	6732463	25.4485	67.8703	219.648	DOWN	DOWN	DOWN	2L	A	CDS	8	PM
XM_002079548.2	GD21934	6732464	0	0	0	EQUAL	EQUAL	EQUAL	2L	A	CDS	13	NS
XM_002079551.2	Tep1	6732467	0	0.454778	0.270867	EQUAL	EQUAL	EQUAL	2L	A	CDS	5	MEI
XM_002079552.2	GD24026	6732468	2.54792	46.5598	45.9008	DOWN	DOWN	EQUAL	2L	A	CDS	11	NU
XM_002079555.2	GD24027	6732471	8.8622	31.7426	47.1908	DOWN	DOWN	DOWN	2L	A	CDS	7	PM
XM_002079557.2	GD24029	6732473	13.9371	120.19	107.223	DOWN	DOWN	EQUAL	2L	A	CDS	11	NU
XM_002079558.2	GD24030	6732474	7.25635	32.2862	13.8058	DOWN	DOWN	UP	2L	A	CDS	5	MEI
XM_002079561.2	GD24033	6732477	16.3987	42.7687	55.1707	DOWN	DOWN	EQUAL	2L	A	CDS	11	NU
XM_002079568.2	GD24039	6732484	15.2215	71.5915	4.82434	DOWN	UP	UP	2L	A	CDS	4	MEI
XM_002079569.2	GD24040	6732485	16.8596	55.7418	73.725	DOWN	DOWN	DOWN	2L	A	CDS	11	NU
XM_002079574.2	GD24044	6732490	59.4886	26.7713	16.5317	UP	UP	UP	2L	A	CDS	1	MIT
XM_002079576.2	GD24045	6732492	6.09196	2.62574	0.964435	EQUAL	EQUAL	EQUAL	2L	A	CDS	1	MIT
XM_002079577.2	GD21926	6732493	106.829	33.8875	78.1992	UP	UP	DOWN	2L	A	CDS	3	MIT
XM_002079578.2	GD24046	6732494	43.9765	17.0454	10.3227	UP	UP	UP	2L	A	CDS	1	MIT
XM_002079579.2	GD24047	6732495	29.6575	126.735	22.5978	DOWN	EQUAL	UP	2L	A	CDS	4	MEI
XM_002079580.2	GD21925	6732496	0.0428156	0.14569	0	EQUAL	EQUAL	EQUAL	2L	A	CDS	4	MEI
XM_002079581.2	GD24048	6732497	8.4673	2.10712	1.49632	UP	UP	EQUAL	2L	A	CDS	2	MIT
XM_002079582.2	GD21924	6732498	10.5492	6.56932	5.78516	EQUAL	UP	EQUAL	2L	A	CDS	2	MIT
XM_002079583.2	GD24049	6732499	7.56069	2.45629	1.11522	EQUAL	UP	EQUAL	2L	A	CDS	2	MIT
XM_002079584.2	GD21923	6732500	7.64728	5.73292	5.43043	EQUAL	EQUAL	EQUAL	2L	A	CDS	1	MIT
XM_002079587.2	GD24051	6732503	63.2812	38.2651	45.5019	EQUAL	EQUAL	EQUAL	2L	A	CDS	3	MIT
XM_002079588.2	GD21921	6732504	4.28675	7.10845	1.83206	EQUAL	EQUAL	UP	2L	A	CDS	6	MEI
XM_002079589.2	GD24052	6732505	62.2782	89.6449	20.307	DOWN	UP	UP	2L	A	CDS	6	MEI
XM_002079591.2	GD24053	6732507	20.7952	6.07915	3.97861	UP	UP	EQUAL	2L	A	CDS	2	MIT
XM_002079592.2	GD21919	6732508	19.1589	18.4667	3.78357	EQUAL	UP	UP	2L	A	CDS	10	NU
XM_002079593.2	GD24054	6732509	0	0	0	EQUAL	EQUAL	EQUAL	2L	A	CDS	13	NS
XM_002079597.2	GD21915	6732513	22.3525	41.1552	31.5573	DOWN	EQUAL	EQUAL	2L	A	CDS	5	MEI
XM_002079598.1	GD21914	6732514	10.7514	7.48711	7.73699	EQUAL	EQUAL	EQUAL	2L	A	CDS	2	MIT
XM_002079600.2	GD21912	6732516	116.418	105.759	133.339	EQUAL	EQUAL	DOWN	2L	A	CDS	9	PM
XM_002079602.2	Idgf1	6732519	0.394911	0.187926	1.7854	EQUAL	EQUAL	DOWN	2L	A	CDS	8	PM
XM_002079603.2	GD24057	6732520	1.96119	2.50659	63.6997	EQUAL	DOWN	DOWN	2L	A	CDS	8	PM
XM_002079604.2	Idgf3	6732521	7.42384	17.9448	744.716	DOWN	DOWN	DOWN	2L	A	CDS	8	PM
XM_002079607.2	GD24060	6732524	67.7147	76.8233	93.8476	EQUAL	EQUAL	EQUAL	2L	A	CDS	7	PM
XM_002079609.2	GD24061	6732526	1.01352	15.3388	78.0394	DOWN	DOWN	DOWN	2L	A	CDS	8	PM
XM_002079610.2	GD21908	6732527	33.3038	133.869	178.047	DOWN	DOWN	DOWN	2L	A	CDS	11	NU
XM_002079613.2	GD24064	6732530	116.398	353.692	1131.24	DOWN	DOWN	DOWN	2L	A	CDS	8	PM
XM_002079617.2	GD24067	6732534	13.2277	3.65496	3.72689	UP	UP	EQUAL	2L	A	CDS	2	MIT
XM_002079619.2	GD21906	6732536	8.50869	12.0264	1.2928	EQUAL	UP	UP	2L	A	CDS	6	MEI
XM_002079627.2	GD21903	6732544	1.12014	1.66552	12.1561	EQUAL	DOWN	DOWN	2L	A	CDS	8	PM
XM_002079629.2	GD24075	6732546	3.45296	1.1022	0.662421	EQUAL	UP	EQUAL	2L	A	CDS	2	MIT
XM_002079630.2	GD21901	6732547	8.6593	11.3532	7.99945	EQUAL	EQUAL	EQUAL	2L	A	CDS	6	MEI
XM_002079631.2	GD21900	6732548	52.5977	21.8361	7.62713	UP	UP	UP	2L	A	CDS	1	MIT
XM_002079632.2	GD24076	6732549	40.9868	24.5574	6.94362	UP	UP	UP	2L	A	CDS	1	MIT
XM_002079634.2	GD24077	6732551	5.20763	1.53467	2.27864	UP	EQUAL	EQUAL	2L	A	CDS	3	MIT
XM_002079635.2	GD21898	6732552	7.68339	4.81648	2.51281	EQUAL	UP	EQUAL	2L	A	CDS	1	MIT
XM_002079636.2	GD24078	6732553	80.5864	88.0883	44.1253	EQUAL	UP	UP	2L	A	CDS	6	MEI
XM_002079638.2	GD21897	6732555	0	0	0	EQUAL	EQUAL	EQUAL	2L	A	CDS	13	NS
XM_002079641.2	GD21896	6732558	0	1.85127	2.19897	DOWN	DOWN	EQUAL	2L	A	CDS	11	NU
XM_002079642.2	GD24082	6732559	0.0823985	0.0563492	0.868053	EQUAL	EQUAL	EQUAL	2L	A	CDS	8	PM
XM_002079643.2	GD24083	6732560	0	0.0564342	0.232524	EQUAL	EQUAL	EQUAL	2L	A	CDS	8	PM
XM_002079644.2	GD24084	6732561	0	0	0.337683	EQUAL	EQUAL	EQUAL	2L	A	CDS	8	PM
XM_002079648.2	GD21894	6732565	83.5595	20.2628	23.7069	UP	UP	EQUAL	2L	A	CDS	2	MIT
XM_002079650.2	GD21893	6732567	0.450222	2.29546	42.3876	EQUAL	DOWN	DOWN	2L	A	CDS	8	PM
XM_002079652.2	GD21891	6732569	0	0	0	EQUAL	EQUAL	EQUAL	2L	A	CDS	13	NS
XM_002079653.2	GD21890	6732570	0	0.160032	0.257866	EQUAL	EQUAL	EQUAL	2L	A	CDS	7	PM
XM_002079656.2	GD21889	6732573	2.05324	34.0431	75.2551	DOWN	DOWN	DOWN	2L	A	CDS	7	PM
XM_002079657.2	GD24091	6732574	0.964812	1.94562	2.2044	EQUAL	EQUAL	EQUAL	2L	A	CDS	7	PM
XM_002079659.2	GD21888	6732576	7.96753	5.5704	4.66715	EQUAL	EQUAL	EQUAL	2L	A	CDS	1	MIT
XM_002079661.2	GD21887	6732578	2.19416	24.7906	0.758967	EQUAL	EQUAL	UP	2L	A	CDS	4	MEI
XM_002079662.2	GD21886	6732579	6.01434	1.12982	0.305081	EQUAL	EQUAL	EQUAL	2L	A	CDS	2	MIT
XM_002079667.2	GD21884	6732584	107.178	273.743	246.856	DOWN	DOWN	EQUAL	2L	A	CDS	11	NU
XM_002079668.2	GD21883	6732585	11.8734	22.1623	10.1725	DOWN	EQUAL	UP	2L	A	CDS	4	MEI
XM_002079669.2	GD24098	6732586	30.9651	96.6895	94.0095	DOWN	DOWN	EQUAL	2L	A	CDS	11	NU
XM_002079674.1	GD24101	6732591	0	0.056294	0.0621398	EQUAL	EQUAL	EQUAL	2L	A	CDS	11	NU
XM_002079675.2	GD24102	6732592	0	0	0.0621398	EQUAL	EQUAL	EQUAL	2L	A	CDS	8	PM
XM_002079676.2	GD24103	6732593	0	0	0.215009	EQUAL	EQUAL	EQUAL	2L	A	CDS	8	PM
XM_002079677.2	GD24104	6732594	0	0	0.488452	EQUAL	EQUAL	EQUAL	2L	A	CDS	8	PM
XM_002079681.2	GD21878	6732598	43.965	273.503	515.13	DOWN	DOWN	DOWN	2L	A	CDS	7	PM
XM_002079683.2	GD21876	6732600	1.45256	9.64218	50.5253	DOWN	DOWN	DOWN	2L	A	CDS	8	PM
XM_002079686.2	GD21874	6732603	15.8125	9.88375	4.92628	EQUAL	UP	UP	2L	A	CDS	1	MIT
XM_002079688.2	GD21873	6732605	18.038	63.389	76.1374	DOWN	DOWN	EQUAL	2L	A	CDS	11	NU
XM_002079690.2	GD24109	6732607	245.218	796.985	30.6868	DOWN	UP	UP	2L	A	CDS	4	MEI
XM_002079691.2	GD21871	6732608	0	0	0	EQUAL	EQUAL	EQUAL	2L	A	CDS	13	NS
XM_002079693.2	GD24110	6732610	43.6654	182.694	381.501	DOWN	DOWN	DOWN	2L	A	CDS	7	PM
XM_002079696.2	GD21867	6732613	114.125	73.0369	256.552	UP	DOWN	DOWN	2L	A	CDS	9	PM
XM_002079698.2	GD21866	6732615	57.0453	47.3789	9.82379	EQUAL	UP	UP	2L	A	CDS	10	NU
XM_002079699.2	GD21865	6732616	12.9745	6.52979	8.38823	UP	UP	EQUAL	2L	A	CDS	2	MIT
XM_002079700.2	GD24112	6732617	0.94517	1.17378	2.33758	EQUAL	EQUAL	EQUAL	2L	A	CDS	8	PM
XM_002079701.2	GD21864	6732618	59.9367	23.9601	53.6167	UP	EQUAL	DOWN	2L	A	CDS	12	NU
XM_002079703.2	GD21862	6732620	42.2639	42.3395	11.3613	EQUAL	UP	UP	2L	A	CDS	10	NU
XM_002079704.2	GD21861	6732621	265.727	831.89	1315.49	DOWN	DOWN	DOWN	2L	A	CDS	7	PM
XM_002079707.2	GD21860	6732624	108.087	125.802	153.751	EQUAL	DOWN	EQUAL	2L	A	CDS	7	PM
XM_002079709.2	GD21858	6732626	56.1961	167.807	33.0027	DOWN	UP	UP	2L	A	CDS	4	MEI
XM_002079710.2	GD21857	6732627	61.6226	181.247	287.684	DOWN	DOWN	DOWN	2L	A	CDS	7	PM
XM_002079712.2	GD24118	6732631	0.754718	0.327178	0	EQUAL	EQUAL	EQUAL	2L	A	CDS	1	MIT
XM_002079713.2	GD21856	6732632	0	0.345186	0.0663851	EQUAL	EQUAL	EQUAL	2L	A	CDS	4	MEI
XM_002079714.2	GD21854	6732633	32.5411	173.395	287.894	DOWN	DOWN	DOWN	2L	A	CDS	7	PM
XM_002079721.2	GD24120	6732640	14.5017	71.5024	8.31995	DOWN	UP	UP	2L	A	CDS	4	MEI
XM_002079727.2	GD24126	6732646	0	0.13113	0	EQUAL	EQUAL	EQUAL	2L	A	CDS	4	MEI
XM_002079728.2	GD24127	6732647	0	0.433929	0.238652	EQUAL	EQUAL	EQUAL	2L	A	CDS	5	MEI
XM_002079730.2	GD21847	6732649	0	0.318295	0.208377	EQUAL	EQUAL	EQUAL	2L	A	CDS	5	MEI
XM_002079731.2	GD24129	6732650	14.0567	83.9024	72.2385	DOWN	DOWN	EQUAL	2L	A	CDS	11	NU
XM_002079732.2	GD24130	6732651	0.0936845	0.657405	9.1875	EQUAL	DOWN	DOWN	2L	A	CDS	8	PM
XM_002079737.2	GD24132	6732656	0.268766	0.119378	1.6311	EQUAL	EQUAL	DOWN	2L	A	CDS	8	PM
XM_002079739.2	GD24134	6732658	0.227337	0.712792	5.99453	EQUAL	DOWN	DOWN	2L	A	CDS	8	PM
XM_002079740.2	GD21842	6732659	23.5268	14.3749	4.68614	EQUAL	UP	UP	2L	A	CDS	1	MIT
XM_002079744.2	GD21839	6732663	18.0459	205.489	190.155	DOWN	DOWN	EQUAL	2L	A	CDS	11	NU
XM_002079747.2	GD21836	6732666	16.6139	73.6729	109.15	DOWN	DOWN	EQUAL	2L	A	CDS	7	PM
XM_002079748.2	GD24137	6732667	123.773	481.445	1133.22	DOWN	DOWN	DOWN	2L	A	CDS	7	PM
XM_002079752.2	GD21833	6732671	317.074	107.435	63.5548	UP	UP	UP	2L	A	CDS	2	MIT
XM_002079753.2	GD21832	6732672	422.904	199.48	70.1063	UP	UP	UP	2L	A	CDS	1	MIT
XM_002079764.2	GD24143	6732686	0.169983	0.109672	0.477807	EQUAL	EQUAL	EQUAL	2L	A	CDS	8	PM
XM_002079767.2	GD21826	6732689	30.2576	9.99781	5.24301	UP	UP	UP	2L	A	CDS	2	MIT
XM_002079776.2	GD21820	6732698	6.0784	1.57323	0.581461	UP	UP	EQUAL	2L	A	CDS	2	MIT
XM_002079778.2	GD27005	6732700	72.0267	13.0584	12.6449	UP	UP	EQUAL	2L	A	CDS	2	MIT
XM_002079782.2	GD24150	6732704	8.17534	16.45	10.1153	EQUAL	EQUAL	EQUAL	2L	A	CDS	4	MEI
XM_002079784.2	GD21815	6732706	21.6998	11.0606	22.8943	UP	EQUAL	DOWN	2L	A	CDS	12	NU
XM_002079785.2	GD24152	6732707	22.8821	16.7433	15.7795	EQUAL	EQUAL	EQUAL	2L	A	CDS	2	MIT
XM_002079786.2	GD21814	6732708	8.19221	3.2708	19.3517	UP	DOWN	DOWN	2L	A	CDS	9	PM
XM_002079787.2	GD21813	6732709	304.393	242.557	136.956	UP	UP	UP	2L	A	CDS	10	NU
XM_002079788.2	GD24153	6732710	190.414	135.867	24.7266	EQUAL	UP	UP	2L	A	CDS	10	NU
XM_002079789.2	GD21812	6732711	0.0823935	0.264094	0.148352	EQUAL	EQUAL	EQUAL	2L	A	CDS	5	MEI
XM_002079792.2	GD24155	6732714	5.87932	23.2404	26.2288	DOWN	DOWN	EQUAL	2L	A	CDS	11	NU
XM_002079802.2	GD21806	6732724	286.553	233.29	157.49	EQUAL	UP	UP	2L	A	CDS	1	MIT
XM_002079807.2	GD21802	6732729	15.7701	7.27294	5.66109	UP	UP	EQUAL	2L	A	CDS	1	MIT
XM_002079808.2	GD21801	6732730	0	2.40159	0.831237	EQUAL	EQUAL	EQUAL	2L	A	CDS	5	MEI
XM_002079810.2	GD21799	6732732	869.839	644.013	564.302	UP	UP	EQUAL	2L	A	CDS	2	MIT
XM_002079814.2	GD21796	6732736	10.9043	96.7547	124.475	DOWN	DOWN	DOWN	2L	A	CDS	11	NU
XM_002079815.2	GD21795	6732737	80.6535	25.7122	206.971	UP	DOWN	DOWN	2L	A	CDS	9	PM
XM_002079818.2	GD21794	6732740	81.481	104.74	163.39	EQUAL	DOWN	DOWN	2L	A	CDS	7	PM
XM_002079820.2	GD21793	6732742	1.67377	1.80872	82.3405	EQUAL	DOWN	DOWN	2L	A	CDS	8	PM
XM_002079821.2	GD24167	6732743	11.5101	10.8591	10.8769	EQUAL	EQUAL	EQUAL	2L	A	CDS	10	NU
XM_002079822.2	GD21792	6732744	1.35474	0.236198	0.325498	EQUAL	EQUAL	EQUAL	2L	A	CDS	2	MIT
XM_002079823.2	GD24168	6732745	0	0.056222	0	EQUAL	EQUAL	EQUAL	2L	A	CDS	4	MEI
XM_002079825.2	GD21791	6732747	0.147843	12.1311	225.321	DOWN	DOWN	DOWN	2L	A	CDS	8	PM
XM_002079831.2	GD24173	6732754	0	0	0	EQUAL	EQUAL	EQUAL	2L	A	CDS	13	NS
XM_002079832.2	GD21788	6732755	62.1343	35.163	46.8493	UP	EQUAL	DOWN	2L	A	CDS	3	MIT
XM_002079833.2	GD21787	6732756	22.9791	19.4653	19.0405	EQUAL	EQUAL	EQUAL	2L	A	CDS	3	MIT
XM_002079837.2	GD24176	6732760	102.692	20.6524	19.6169	UP	UP	EQUAL	2L	A	CDS	2	MIT
XM_002079838.2	GD24177	6732761	39.0995	44.1802	24.0637	EQUAL	UP	UP	2L	A	CDS	6	MEI
XM_002079839.2	GD21785	6732762	62.3158	70.4356	83.2087	EQUAL	EQUAL	EQUAL	2L	A	CDS	7	PM
XM_002079840.2	GD29556	6732763	143.646	131.173	88.0316	EQUAL	UP	UP	2L	A	CDS	10	NU
XM_002079842.2	GD24180	6732765	10.4063	1.78643	0.0845074	UP	UP	UP	2L	A	CDS	2	MIT
XM_002079843.2	GD24181	6732766	13.3156	3.93933	2.48243	UP	UP	EQUAL	2L	A	CDS	2	MIT
XM_002079845.2	GD21784	6732768	2.18517	0.802748	1.5761	EQUAL	EQUAL	EQUAL	2L	A	CDS	3	MIT
XM_002079846.2	GD21783	6732769	1.7592	3.17445	1.19888	EQUAL	EQUAL	EQUAL	2L	A	CDS	4	MEI
XM_002079848.2	GD21781	6732771	2.14693	3.87569	1.17718	EQUAL	EQUAL	UP	2L	A	CDS	4	MEI
XM_002079850.2	GD24183	6732773	29.085	165.012	245.011	DOWN	DOWN	DOWN	2L	A	CDS	11	NU
XM_002079852.2	amd	6732775	0.749196	0	0	EQUAL	EQUAL	EQUAL	2L	A	CDS	2	MIT
XM_002079854.2	Ddc	6732777	0	0	0.256112	EQUAL	EQUAL	EQUAL	2L	A	CDS	8	PM
XM_002079856.2	GD21776	6732779	111.203	65.941	21.9425	UP	UP	UP	2L	A	CDS	1	MIT
XM_002079857.2	GD24186	6732780	24.5693	17.1837	25.245	EQUAL	EQUAL	DOWN	2L	A	CDS	12	NU
XM_002079858.2	GD21774	6732781	115.482	46.5497	40.618	UP	UP	EQUAL	2L	A	CDS	2	MIT
XM_002079859.2	GD24187	6732782	13.5589	13.7415	5.04436	EQUAL	UP	UP	2L	A	CDS	10	NU
XM_002079860.2	GD21773	6732783	5.3857	7.96722	10.2459	EQUAL	DOWN	EQUAL	2L	A	CDS	7	PM
XM_002079865.2	GD24190	6732788	58.2547	92.5036	27.5992	EQUAL	EQUAL	UP	2L	A	CDS	6	MEI
XM_002079866.2	GD24191	6732789	2.80819	2.25157	0.747763	EQUAL	EQUAL	EQUAL	2L	A	CDS	10	NU
XM_002079870.2	GD21768	6732793	44.4174	232.091	216.723	DOWN	DOWN	EQUAL	2L	A	CDS	11	NU
XM_002079874.2	GD24195	6732797	0	0.419606	0	EQUAL	EQUAL	EQUAL	2L	A	CDS	4	MEI
XM_002079875.2	GD24196	6732798	85.2596	315.785	468.821	DOWN	DOWN	DOWN	2L	A	CDS	7	PM
XM_002079876.2	GD24197	6732799	0.299348	0.448993	223.802	EQUAL	DOWN	DOWN	2L	A	CDS	8	PM
XM_002079877.2	GD21766	6732800	0	0	0	EQUAL	EQUAL	EQUAL	2L	A	CDS	13	NS
XM_002079882.2	Lectin-galC1	6732805	0	0.248555	0.597605	EQUAL	EQUAL	EQUAL	2L	A	CDS	7	PM
XM_002079883.2	GD24201	6732806	1.104	0.116314	0.891179	EQUAL	EQUAL	EQUAL	2L	A	CDS	12	NU
XM_002079884.2	GD24202	6732807	0	0	0	EQUAL	EQUAL	EQUAL	2L	A	CDS	13	NS
XM_002079887.2	GD24205	6732810	130.763	69.8207	22.1559	UP	UP	UP	2L	A	CDS	1	MIT
XM_002079888.2	GD24206	6732811	2.22035	1.08676	15.9955	EQUAL	DOWN	DOWN	2L	A	CDS	8	PM
XM_002079889.2	GD21760	6732812	0	0.943263	1.75424	EQUAL	EQUAL	EQUAL	2L	A	CDS	7	PM
XM_002079890.2	GD21759	6732813	21.8526	15.5864	12.5304	EQUAL	UP	EQUAL	2L	A	CDS	1	MIT
XM_002079895.2	GD24210	6732818	0.205841	0.0563612	0.578784	EQUAL	EQUAL	EQUAL	2L	A	CDS	9	PM
XM_002079897.2	GD21755	6732820	2.11659	0.131028	3.18714	UP	EQUAL	DOWN	2L	A	CDS	9	PM
XM_002079898.2	GD24212	6732821	10.1599	7.43574	2.79644	EQUAL	UP	UP	2L	A	CDS	10	NU
XM_002079900.2	GD21754	6732823	12.546	15.4737	13.8089	EQUAL	EQUAL	EQUAL	2L	A	CDS	5	MEI
XM_002079908.2	GD21748	6732831	16.222	8.25252	5.19775	UP	UP	EQUAL	2L	A	CDS	1	MIT
XM_002079913.2	GD24220	6732836	3.6255	5.65541	3.84519	EQUAL	EQUAL	EQUAL	2L	A	CDS	4	MEI
XM_002079914.2	GD24221	6732837	0	0	0	EQUAL	EQUAL	EQUAL	2L	A	CDS	13	NS
XM_002079915.2	ref(2)P	6732838	146.33	142.835	238.323	EQUAL	DOWN	DOWN	2L	A	CDS	8	PM
XM_002079916.2	GD21746	6732839	0.295941	0.397379	3.07324	EQUAL	EQUAL	DOWN	2L	A	CDS	8	PM
XM_002079920.2	GD24226	6732843	0.238296	0	0	EQUAL	EQUAL	EQUAL	2L	A	CDS	2	MIT
XM_002079921.2	GD24227	6732844	0.0419824	0.112088	1.6849	EQUAL	EQUAL	EQUAL	2L	A	CDS	8	PM
XM_002079923.2	GD24228	6732849	93.3488	60.7714	3.17805	UP	UP	UP	2L	A	CDS	10	NU
XM_002079924.2	GD21744	6732850	9.24127	15.6166	8.99433	EQUAL	EQUAL	EQUAL	2L	A	CDS	4	MEI
XM_002079926.2	GD21742	6732852	19.6963	8.51889	3.67737	EQUAL	UP	EQUAL	2L	A	CDS	1	MIT
XM_002079927.2	GD24229	6732853	96.246	87.0309	85.7594	EQUAL	EQUAL	EQUAL	2L	A	CDS	1	MIT
XM_002079929.2	GD21741	6732855	0	0	0.256545	EQUAL	EQUAL	EQUAL	2L	A	CDS	8	PM
XM_002079935.2	GD21736	6732861	21.8917	14.1801	16.503	EQUAL	EQUAL	EQUAL	2L	A	CDS	3	MIT
XM_002079936.2	GD24232	6732862	12.9758	5.53666	2.46632	UP	UP	EQUAL	2L	A	CDS	1	MIT
XM_002079938.2	GD21734	6732864	0.230256	0	0	EQUAL	EQUAL	EQUAL	2L	A	CDS	2	MIT
XM_002079940.2	GD24233	6732866	8.04867	8.41667	8.60485	EQUAL	EQUAL	EQUAL	2L	A	CDS	8	PM
XM_002079941.2	GD21732	6732867	172.817	153.106	45.8196	EQUAL	UP	UP	2L	A	CDS	10	NU
XM_002079942.2	GD21731	6732871	0	0	0	EQUAL	EQUAL	EQUAL	2L	A	CDS	13	NS
XM_002079947.2	GD21728	6732878	0	0.363086	0.0845924	EQUAL	EQUAL	EQUAL	2L	A	CDS	4	MEI
XM_002079949.2	GD21727	6732880	0	0	0.316367	EQUAL	EQUAL	EQUAL	2L	A	CDS	8	PM
XM_002079950.2	GD21726	6732881	0	0.111383	0.84412	EQUAL	EQUAL	EQUAL	2L	A	CDS	8	PM
XM_002079951.2	GD24237	6732882	0.191427	0.432437	35.379	EQUAL	DOWN	DOWN	2L	A	CDS	8	PM
XM_002079952.2	GD24238	6732883	0	0.312212	0.734447	EQUAL	EQUAL	EQUAL	2L	A	CDS	11	NU
XM_002079954.2	Hf	6732885	1.12213	0.270875	5.55565	EQUAL	DOWN	DOWN	2L	A	CDS	8	PM
XM_002079958.2	GD21720	6732889	0	0	0.365593	EQUAL	EQUAL	EQUAL	2L	A	CDS	8	PM
XM_002079964.2	GD21718	6732895	1.52832	3.39098	4.3711	EQUAL	EQUAL	EQUAL	2L	A	CDS	11	NU
XM_002079966.2	GD21716	6732897	3.17163	0.220969	21.3548	UP	DOWN	DOWN	2L	A	CDS	8	PM
XM_002079968.2	GD21715	6732899	4.74333	1.65975	7.80658	EQUAL	EQUAL	DOWN	2L	A	CDS	9	PM
XM_002079970.2	GD21714	6732901	43.2129	24.4981	10.5899	UP	UP	UP	2L	A	CDS	1	MIT
XM_002079978.2	GD21711	6732909	0	0	0	EQUAL	EQUAL	EQUAL	2L	A	CDS	13	NS
XM_002079985.2	GD21707	6732916	220.981	90.0346	27.4295	UP	UP	UP	2L	A	CDS	1	MIT
XM_002079987.2	GD21706	6732919	0	0	0	EQUAL	EQUAL	EQUAL	2L	A	CDS	13	NS
XM_002079988.2	GD21705	6732920	0	0.869572	1.11919	EQUAL	EQUAL	EQUAL	2L	A	CDS	11	NU
XM_002079990.2	GD21703	6732922	13.3117	7.58175	2.95364	EQUAL	UP	UP	2L	A	CDS	1	MIT
XM_002079991.2	GD24255	6732923	55.7744	23.5643	47.3318	UP	EQUAL	DOWN	2L	A	CDS	3	MIT
XM_002079996.2	GD24259	6732947	114.225	152.195	88.7608	DOWN	UP	UP	2L	A	CDS	6	MEI
XM_002079997.2	GD21700	6732948	15.6532	8.24595	45.6511	EQUAL	DOWN	DOWN	2L	A	CDS	9	PM
XM_002080000.2	GD24261	6732952	0	0	0	EQUAL	EQUAL	EQUAL	2L	A	CDS	13	NS
XM_002080008.2	GD24264	6732960	16.4058	166.75	287.995	DOWN	DOWN	DOWN	2L	A	CDS	7	PM
XM_002080009.2	GD24265	6732963	0.591514	0.371594	0	EQUAL	EQUAL	EQUAL	2L	A	CDS	10	NU
XM_002080012.2	GD24269	6732966	0	0	0	EQUAL	EQUAL	EQUAL	2L	A	CDS	13	NS
XM_002080014.2	GD21693	6732968	142.444	952.264	1620.75	DOWN	DOWN	DOWN	2L	A	CDS	7	PM
XM_002080015.2	GD21692	6732969	3.15043	0.590246	0.486442	EQUAL	EQUAL	EQUAL	2L	A	CDS	2	MIT
XM_002080017.2	GD24271	6732974	21.0246	170.237	212.157	DOWN	DOWN	EQUAL	2L	A	CDS	11	NU
XM_002080018.2	GD24272	6732975	9.50706	7.46497	10.4582	EQUAL	EQUAL	EQUAL	2L	A	CDS	9	PM
XM_002080020.2	GD24273	6732977	49.0662	28.3671	8.23538	UP	UP	UP	2L	A	CDS	1	MIT
XM_002080021.2	GD21690	6732978	398.343	459.919	531.074	EQUAL	EQUAL	EQUAL	2L	A	CDS	7	PM
XM_002080024.2	GD24275	6732981	34.6818	16.4338	15.321	UP	UP	EQUAL	2L	A	CDS	2	MIT
XM_002080026.2	GD21687	6732983	0	0	0	EQUAL	EQUAL	EQUAL	X	X	CDS	13	NS
XM_002080031.2	GD21683	6732988	73.088	144.332	97.04	DOWN	DOWN	UP	2L	A	CDS	5	MEI
XM_002080032.2	GD21682	6732989	7.72858	6.70386	3.39875	EQUAL	UP	EQUAL	2L	A	CDS	10	NU
XM_002080034.2	GD21681	6732991	134.193	203.974	270.819	DOWN	DOWN	DOWN	2L	A	CDS	7	PM
XM_002080037.2	GD24281	6732994	37.7769	95.0891	63.8486	DOWN	DOWN	UP	2L	A	CDS	5	MEI
XM_002080039.2	GD24282	6732996	12.0467	9.3769	9.97049	EQUAL	EQUAL	EQUAL	2L	A	CDS	3	MIT
XM_002080040.2	GD21679	6732997	76.4781	273.132	308.108	DOWN	DOWN	EQUAL	2L	A	CDS	11	NU
XM_002080042.2	GD21677	6732999	0	0	0	EQUAL	EQUAL	EQUAL	2L	A	CDS	13	NS
XM_002080045.2	GD24283	6733002	1.89752	2.34325	1.66702	EQUAL	EQUAL	EQUAL	2L	A	CDS	4	MEI
XM_002080047.2	GD24284	6733004	10.8095	8.23984	16.1972	EQUAL	EQUAL	DOWN	2L	A	CDS	9	PM
XM_002080049.2	GD21673	6733006	1.83356	15.302	6.67352	DOWN	EQUAL	UP	2L	A	CDS	5	MEI
XM_002080051.2	GD24287	6733008	0	0.113548	0	EQUAL	EQUAL	EQUAL	2L	A	CDS	4	MEI
XM_002080052.2	GD24288	6733009	22.94	177.496	430.35	DOWN	DOWN	DOWN	2L	A	CDS	7	PM
XM_002080053.2	GD24289	6733010	0.630522	4.84763	6.01445	DOWN	DOWN	EQUAL	2L	A	CDS	11	NU
XM_002080054.2	GD21671	6733011	0	0.111917	0.126292	EQUAL	EQUAL	EQUAL	2L	A	CDS	11	NU
XM_002080055.2	GD24290	6733012	3.08054	5.06601	495.299	EQUAL	DOWN	DOWN	2L	A	CDS	8	PM
XM_002080059.2	GD24293	6733016	5.43759	0.545111	22.1622	UP	DOWN	DOWN	2L	A	CDS	9	PM
XM_002080063.2	GD21667	6733020	36.7803	13.5346	8.26572	UP	UP	EQUAL	2L	A	CDS	2	MIT
XM_002080064.2	GD21666	6733021	43.8282	28.9965	10.7395	EQUAL	UP	UP	2L	A	CDS	1	MIT
XM_002080065.2	GD21665	6733022	14.3902	7.82951	9.66913	EQUAL	EQUAL	EQUAL	2L	A	CDS	3	MIT
XM_002080073.2	GD21658	6733030	0	0	0	EQUAL	EQUAL	EQUAL	2L	A	CDS	13	NS
XM_002080075.2	GD21656	6733032	1.13234	0.562674	0.704143	EQUAL	EQUAL	EQUAL	2L	A	CDS	3	MIT
XM_002080076.2	GD24297	6733033	0.799218	1.6883	0.431948	EQUAL	EQUAL	EQUAL	2L	A	CDS	4	MEI
XM_002080079.2	GD24299	6733036	0	0	0.829812	EQUAL	EQUAL	EQUAL	2L	A	CDS	8	PM
XM_002080080.2	GD24300	6733037	42.7576	52.0306	31.4874	EQUAL	UP	UP	2L	A	CDS	6	MEI
XM_002080084.2	GD24302	6733041	34.0403	9.10732	8.75244	UP	UP	EQUAL	2L	A	CDS	2	MIT
XM_002080087.2	GD21651	6733045	33.5897	43.6215	46.9108	DOWN	DOWN	EQUAL	2L	A	CDS	11	NU
XM_002080088.2	GD24304	6733046	17.3364	33.1881	38.603	DOWN	DOWN	EQUAL	2L	A	CDS	11	NU
XM_002080089.2	GD21650	6733047	26.3087	14.6534	8.40866	EQUAL	UP	EQUAL	2L	A	CDS	1	MIT
XM_002080090.2	GD24305	6733048	19.1599	12.7555	67.8938	EQUAL	DOWN	DOWN	2L	A	CDS	8	PM
XM_002080091.2	GD21649	6733049	27.7037	22.5263	11.562	EQUAL	UP	UP	2L	A	CDS	10	NU
XM_002080094.2	GD21647	6733052	8.93025	0.486633	1.29801	UP	UP	EQUAL	2L	A	CDS	2	MIT
XM_002080095.2	GD24307	6733053	118.352	30.6796	102.632	UP	EQUAL	DOWN	2L	A	CDS	12	NU
XM_002080098.2	GD24309	6733056	9.83589	3.32831	1.50295	UP	UP	EQUAL	2L	A	CDS	1	MIT
XM_002080105.2	GD24313	6733064	22.1961	12.899	5.41771	UP	UP	UP	2L	A	CDS	1	MIT
XM_002080112.2	GD24316	6733070	14.6171	35.5873	107.074	EQUAL	DOWN	EQUAL	2L	A	CDS	8	PM
XM_002080115.2	GD24320	6733074	1.09388	0.482913	6.397	EQUAL	EQUAL	EQUAL	2L	A	CDS	8	PM
XM_002080117.2	GD24321	6733076	5.24911	10.0916	65.8149	DOWN	DOWN	DOWN	2L	A	CDS	8	PM
XM_002080120.2	GD24323	6733079	1.5545	0.257229	0.833946	EQUAL	EQUAL	EQUAL	NA	NA	CDS	3	MIT
XM_002080121.2	GD27310	27207160	25.3013	11.7692	68.2217	UP	DOWN	DOWN	2L	A	CDS	9	PM
XM_002080126.2	GD21635	6733085	0.499073	0.225651	8.62939	EQUAL	DOWN	DOWN	2L	A	CDS	8	PM
XM_002080127.2	GD21634	6733086	80.1835	14.7504	12.8658	UP	UP	EQUAL	2L	A	CDS	2	MIT
XM_002080132.2	GD21631	6733091	1210.97	573.303	829.003	UP	UP	DOWN	2L	A	CDS	3	MIT
XM_002080136.2	GD21630	6733095	1.47492	2.92689	3.39165	EQUAL	EQUAL	EQUAL	2L	A	CDS	7	PM
XM_002080137.2	GD21629	6733096	2.25643	1.39876	6.30947	EQUAL	EQUAL	DOWN	2L	A	CDS	8	PM
XM_002080139.2	GD21627	6733098	9.97402	56.6181	37.6908	DOWN	DOWN	UP	2L	A	CDS	5	MEI
XM_002080143.2	GD21626	6733102	1.19913	34.6239	13.1227	DOWN	DOWN	UP	2L	A	CDS	5	MEI
XM_002080144.2	GD24336	6733103	1.33216	13.1205	10.0578	DOWN	DOWN	EQUAL	2L	A	CDS	5	MEI
XM_002080146.2	GD21625	6733105	0	0.238459	0	EQUAL	EQUAL	EQUAL	2L	A	CDS	4	MEI
XM_002080147.2	GD24338	6733106	7.5517	34.5276	59.8372	DOWN	DOWN	DOWN	2L	A	CDS	7	PM
XM_002080150.2	GD24340	6733109	9.51226	111.449	276.738	DOWN	DOWN	DOWN	2L	A	CDS	7	PM
XM_002080151.2	GD24341	6733110	102.496	313.399	320.457	DOWN	DOWN	EQUAL	2L	A	CDS	11	NU
XM_002080154.2	GD24343	6733113	1.57361	0.0562374	0	EQUAL	EQUAL	EQUAL	2R	A	CDS	2	MIT
XM_002080156.2	GD24344	6733115	62.8286	123.226	128.312	DOWN	DOWN	EQUAL	2L	A	CDS	11	NU
XM_002080157.2	GD24345	6733116	7.35022	23.3811	62.8019	DOWN	DOWN	DOWN	2L	A	CDS	7	PM
XM_002080158.2	GD21620	6733117	4.41423	13.4747	54.6458	DOWN	DOWN	DOWN	2L	A	CDS	8	PM
XM_002080159.2	GD21619	6733118	0.276375	3.76574	6.06175	DOWN	DOWN	EQUAL	2L	A	CDS	7	PM
XM_002080160.2	GD24346	6733119	0	0.120443	0	EQUAL	EQUAL	EQUAL	2L	A	CDS	4	MEI
XM_002080161.2	GD24347	6733120	107.518	35.212	35.499	UP	UP	EQUAL	2L	A	CDS	2	MIT
XM_002080162.2	GD21618	6733121	46.2148	16.9847	22.5899	UP	UP	EQUAL	2L	A	CDS	2	MIT
XM_002080172.2	GD21613	6733131	8.603	3.80224	7.41762	UP	EQUAL	DOWN	2L	A	CDS	12	NU
XM_002080183.2	GD10363	6733142	83.5443	40.9346	24.1894	UP	UP	UP	2R	A	CDS	1	MIT
XM_002080186.2	GD10361	6733146	0.0453196	0.435748	0	EQUAL	EQUAL	EQUAL	2R	A	CDS	4	MEI
XM_002080196.2	GD10376	6733156	2.7984	0.601014	7.87975	EQUAL	EQUAL	DOWN	2R	A	CDS	9	PM
XM_002080200.2	GD10379	6733160	64.3045	18.3639	26.8574	UP	UP	EQUAL	2R	A	CDS	2	MIT
XM_002080201.2	GD10354	6733161	6.94074	0.50881	7.13511	EQUAL	EQUAL	EQUAL	2R	A	CDS	12	NU
XM_002080206.2	GD10352	6733166	0.88414	0	0.766337	EQUAL	EQUAL	EQUAL	2R	A	CDS	12	NU
XM_002080208.2	GD10383	6733168	46.5027	16.307	9.3025	UP	UP	UP	2R	A	CDS	2	MIT
XM_002080209.2	GD10384	6733169	0.111987	0.141451	2.05568	EQUAL	EQUAL	EQUAL	2R	A	CDS	8	PM
XM_002080210.2	GD10350	6733170	28.7472	13.8246	8.26109	UP	UP	UP	2R	A	CDS	1	MIT
XM_002080211.2	GD10385	6733171	236.073	84.8819	25.2529	UP	UP	UP	2R	A	CDS	1	MIT
XM_002080213.2	GD10348	6733173	3.09624	0.272989	0.303113	UP	UP	EQUAL	2R	A	CDS	2	MIT
XM_002080214.2	GD10386	6733174	22.3376	63.387	25.6331	DOWN	EQUAL	UP	2R	A	CDS	4	MEI
XM_002080215.2	GD10347	6733175	10.876	1.49179	0.29211	UP	UP	EQUAL	2R	A	CDS	2	MIT
XM_002080218.2	GD10389	6733178	0.52258	0.690871	0.170704	EQUAL	EQUAL	EQUAL	2R	A	CDS	6	MEI
XM_002080219.2	GD10346	6733179	0.0411078	1.04732	0.135421	EQUAL	EQUAL	EQUAL	2R	A	CDS	4	MEI
XM_002080220.2	GD10345	6733180	51.711	16.6106	11.0607	UP	UP	EQUAL	2R	A	CDS	2	MIT
XM_002080221.2	GD10344	6733181	202.721	85.3449	29.0143	UP	UP	UP	2R	A	CDS	1	MIT
XM_002080222.2	GD10390	6733182	70.7033	36.2903	80.1278	UP	EQUAL	DOWN	2R	A	CDS	12	NU
XM_002080225.2	GD10341	6733185	1.13382	0.460501	3.16283	EQUAL	EQUAL	DOWN	2R	A	CDS	8	PM
XM_002080227.2	GD10392	6733187	19.1801	33.6548	23.297	DOWN	EQUAL	UP	2R	A	CDS	4	MEI
XM_002080231.2	GD10337	6733191	28.0482	12.7076	7.70984	UP	UP	UP	2R	A	CDS	1	MIT
XM_002080232.2	GD10395	6733192	14.955	7.04035	4.76997	UP	UP	EQUAL	2R	A	CDS	2	MIT
XM_002080233.2	GD10336	6733193	2.35045	1.93849	1.12912	EQUAL	EQUAL	EQUAL	2R	A	CDS	10	NU
XM_002080236.2	GD10397	6733196	35.2534	187.049	133.222	DOWN	DOWN	UP	2R	A	CDS	5	MEI
XM_002080238.2	GD10398	6733209	2.48556	5.0748	13.6366	EQUAL	DOWN	DOWN	2R	A	CDS	7	PM
XM_002080239.2	GD10399	6733211	0	0.0555462	0	EQUAL	EQUAL	EQUAL	2R	A	CDS	4	MEI
XM_002080240.2	GD10332	6733212	0	0	0	EQUAL	EQUAL	EQUAL	2R	A	CDS	13	NS
XM_002080242.2	GD10330	6733215	6.83672	30.5563	36.4328	DOWN	DOWN	EQUAL	2R	A	CDS	11	NU
XM_002080243.2	GD10400	6733216	75.0532	50.1747	14.6543	UP	UP	UP	2R	A	CDS	10	NU
XM_002080244.2	GD10401	6733217	8.67505	46.1119	17.4689	DOWN	DOWN	UP	2R	A	CDS	4	MEI
XM_002080245.2	GD10329	6733218	0.28746	0.997898	0	EQUAL	EQUAL	EQUAL	2R	A	CDS	4	MEI
XM_002080246.2	GD10328	6733219	30.233	33.4212	16.6168	EQUAL	EQUAL	EQUAL	2R	A	CDS	6	MEI
XM_002080247.2	GD10402	6733220	45.1987	168.987	278.123	DOWN	DOWN	DOWN	2R	A	CDS	7	PM
XM_002080249.2	GD10404	6733222	0	0	10.8094	EQUAL	DOWN	DOWN	2R	A	CDS	8	PM
XM_002080265.2	GD10319	6733238	3.12692	3.23419	1.58076	EQUAL	EQUAL	EQUAL	2R	A	CDS	10	NU
XM_002080267.2	GD10412	6733240	1.51334	1.53882	11.3749	EQUAL	DOWN	DOWN	2R	A	CDS	8	PM
XM_002080268.2	GD10413	6733241	10.1646	0	1.79387	EQUAL	EQUAL	EQUAL	2R	A	CDS	2	MIT
XM_002080270.2	GD10414	6733243	34.6415	16.5923	6.55685	UP	UP	UP	2R	A	CDS	1	MIT
XM_002080271.2	GD10316	6733244	26.8569	11.7033	5.7951	UP	UP	EQUAL	2R	A	CDS	1	MIT
XM_002080273.2	GD10416	6733246	7.4155	4.4089	1.88944	EQUAL	UP	EQUAL	2R	A	CDS	1	MIT
XM_002080274.2	GD10417	6733247	11.1668	19.729	17.4243	EQUAL	EQUAL	EQUAL	2R	A	CDS	5	MEI
XM_002080275.2	GD10315	6733248	2.45436	10.6883	5.25689	EQUAL	EQUAL	EQUAL	2R	A	CDS	5	MEI
XM_002080276.2	GD10418	6733249	10.7557	9.60013	10.2108	EQUAL	EQUAL	EQUAL	2R	A	CDS	2	MIT
XM_002080277.2	GD10314	6733250	17.8346	6.81321	2.04073	UP	UP	UP	2R	A	CDS	1	MIT
XM_002080278.2	GD10313	6733251	0.977511	0.793205	12.2073	EQUAL	DOWN	DOWN	2R	A	CDS	8	PM
XM_002080282.2	GD10311	6733255	41.5634	61.0418	39.8418	DOWN	EQUAL	UP	2R	A	CDS	4	MEI
XM_002080283.2	GD10420	6733256	64.5114	50.4013	60.2955	EQUAL	EQUAL	EQUAL	2R	A	CDS	12	NU
XM_002080285.2	GD10309	6733258	1.60357	0.828818	7.07126	EQUAL	DOWN	DOWN	2R	A	CDS	8	PM
XM_002080290.2	GD10422	6733263	6.10632	2.84053	5.82324	EQUAL	EQUAL	EQUAL	2R	A	CDS	12	NU
XM_002080292.2	GD10304	6733265	27.5081	7.67445	6.12704	UP	UP	EQUAL	2R	A	CDS	2	MIT
XM_002080293.2	GD10303	6733266	4.02325	2.25752	17.1448	EQUAL	DOWN	DOWN	2R	A	CDS	8	PM
XM_002080296.2	Cyp6a26	6733269	0.729327	1.92482	8.19323	EQUAL	DOWN	DOWN	2R	A	CDS	8	PM
XM_002080299.2	GD10425	6733272	70.937	23.8232	54.7645	UP	EQUAL	DOWN	2R	A	CDS	3	MIT
XM_002080300.2	GD10298	6733273	12.7231	5.68817	3.42296	UP	UP	EQUAL	2R	A	CDS	1	MIT
XM_002080301.2	GD10297	6733274	0.105239	1.47126	0.405301	EQUAL	EQUAL	EQUAL	2R	A	CDS	4	MEI
XM_002080310.2	GD10292	6733283	0	0	1.48738	EQUAL	EQUAL	EQUAL	2R	A	CDS	8	PM
XM_002080311.2	GD10291	6733284	2.82762	2.19864	1.72399	EQUAL	EQUAL	EQUAL	2R	A	CDS	10	NU
XM_002080316.2	GD10435	6733289	19.5213	7.07415	4.69508	UP	UP	EQUAL	2R	A	CDS	2	MIT
XM_002080318.2	GD10289	6733291	0	0.0556932	0.289285	EQUAL	EQUAL	EQUAL	2R	A	CDS	8	PM
XM_002080324.2	GD10285	6733301	3.71992	15.9813	23.4548	DOWN	DOWN	DOWN	2R	A	CDS	11	NU
XM_002080326.2	GD10282	6733303	77.2761	220.741	337.834	DOWN	DOWN	DOWN	2R	A	CDS	7	PM
XM_002080330.2	GD10442	6733307	1.0491	0	1.10331	EQUAL	EQUAL	EQUAL	2R	A	CDS	12	NU
XM_002080331.2	GD10443	6733308	0	0	0.259688	EQUAL	EQUAL	EQUAL	2R	A	CDS	8	PM
XM_002080332.2	GD10280	6733309	1.15973	13.7613	220.568	DOWN	DOWN	DOWN	2R	A	CDS	8	PM
XM_002080335.2	GD10446	6733312	0	0.344197	19.2706	EQUAL	DOWN	DOWN	2R	A	CDS	8	PM
XM_002080337.2	GD10448	6733314	0.965236	0.608313	19.9044	EQUAL	DOWN	DOWN	2R	A	CDS	8	PM
XM_002080338.2	GD10279	6733315	0	0	0.0848126	EQUAL	EQUAL	EQUAL	2R	A	CDS	8	PM
XM_002080340.2	GD10450	6733317	0.559987	0.49506	4.61413	EQUAL	DOWN	DOWN	2R	A	CDS	8	PM
XM_002080341.2	GD10451	6733318	0.0851934	0.49985	0	EQUAL	EQUAL	EQUAL	2R	A	CDS	4	MEI
XM_002080342.2	GD10452	6733319	1.03054	0.246696	14.6445	EQUAL	DOWN	DOWN	2R	A	CDS	8	PM
XM_002080343.2	GD10454	6733320	0	0	0	EQUAL	EQUAL	EQUAL	2R	A	CDS	13	NS
XM_002080344.2	GD10278	6733321	0.360443	0.98308	0.292752	EQUAL	EQUAL	EQUAL	2R	A	CDS	4	MEI
XM_002080345.2	GD10277	6733322	49.1042	20.6494	40.0306	UP	EQUAL	DOWN	2R	A	CDS	12	NU
XM_002080346.2	GD10276	6733323	0	0	0	EQUAL	EQUAL	EQUAL	2R	A	CDS	13	NS
XM_002080347.2	GD10455	6733324	0	0	0.39488	EQUAL	EQUAL	EQUAL	2R	A	CDS	8	PM
XM_002080353.2	GD10273	6733332	0	0.695475	0.427463	EQUAL	EQUAL	EQUAL	2R	A	CDS	5	MEI
XM_002080354.2	GD10459	6733333	15.1691	33.3852	57.1254	DOWN	DOWN	DOWN	2R	A	CDS	7	PM
XM_002080355.2	GD10272	6733334	0	0	0.0800907	EQUAL	EQUAL	EQUAL	2R	A	CDS	8	PM
XM_002080356.2	GD10271	6733335	3.88419	2.51198	40.0863	EQUAL	DOWN	DOWN	2R	A	CDS	8	PM
XM_002080360.2	GD10461	6733339	44.5748	224.212	118.383	DOWN	DOWN	UP	2R	A	CDS	5	MEI
XM_002080361.2	GD10462	6733340	30.1743	239.263	233.589	DOWN	DOWN	EQUAL	2R	A	CDS	11	NU
XM_002080364.2	GD10465	6733343	55.2871	203.607	306.248	DOWN	DOWN	DOWN	2R	A	CDS	7	PM
XM_002080367.2	GD10268	6733346	0.223316	0	0	EQUAL	EQUAL	EQUAL	2R	A	CDS	2	MIT
XM_002080375.2	GD10264	6733354	0.0824704	0.471191	0.360661	EQUAL	EQUAL	EQUAL	2R	A	CDS	11	NU
XM_002080376.2	GD10263	6733355	10.1764	5.10473	6.82749	UP	EQUAL	EQUAL	2R	A	CDS	2	MIT
XM_002080386.2	GD10479	6733365	67.582	24.5374	12.8393	UP	UP	UP	2R	A	CDS	1	MIT
XM_002080387.2	GD10480	6733366	4.42543	1.36278	0.064242	EQUAL	UP	EQUAL	2R	A	CDS	1	MIT
XM_002080389.2	GD27769	27207618	4.34089	2.94295	2.77695	EQUAL	EQUAL	EQUAL	2R	A	CDS	2	MIT
XM_002080391.2	GD10481	6733370	167.649	335.188	288.052	DOWN	DOWN	EQUAL	2R	A	CDS	11	NU
XM_002080395.2	GD10254	6733374	290.156	670.195	56.6559	DOWN	UP	UP	2R	A	CDS	6	MEI
XM_002080396.2	GD10483	6733375	52.8555	14.6368	4.37266	UP	UP	UP	2R	A	CDS	1	MIT
XM_002080400.2	GD10250	6733379	16.6923	31.6388	15.7751	DOWN	EQUAL	UP	2R	A	CDS	4	MEI
XM_002080403.2	GD10246	6733382	26.6828	15.4708	4.82026	UP	UP	UP	2R	A	CDS	1	MIT
XM_002080404.2	GD10245	6733383	73.0971	43.4739	6.06929	UP	UP	UP	2R	A	CDS	1	MIT
XM_002080406.2	GD10486	6733385	49.6543	28.6414	4.74036	UP	UP	UP	2R	A	CDS	1	MIT
XM_002080410.2	GD10488	6733389	51.8228	55.4815	53.6291	EQUAL	EQUAL	EQUAL	2R	A	CDS	11	NU
XM_002080412.2	GD10240	6733391	138.916	106.536	73.9098	UP	UP	UP	2R	A	CDS	1	MIT
XM_002080415.2	GD10239	6733394	49.5611	169.511	296.185	DOWN	DOWN	DOWN	2R	A	CDS	7	PM
XM_002080416.2	GD10238	6733395	27.3046	17.2311	9.04054	UP	UP	UP	2R	A	CDS	1	MIT
XM_002080426.2	GD10233	6733405	3.44493	2.92007	6.4791	EQUAL	EQUAL	DOWN	2R	A	CDS	8	PM
XM_002080428.2	GD10498	6733407	0.565458	0.929261	0.993526	EQUAL	EQUAL	EQUAL	2R	A	CDS	7	PM
XM_002080430.2	GD10499	6733409	4.52965	1.63972	0.251422	EQUAL	UP	EQUAL	2R	A	CDS	1	MIT
XM_002080431.2	GD10500	6733410	9.37617	6.57175	18.0867	EQUAL	DOWN	DOWN	2R	A	CDS	9	PM
XM_002080435.2	GD10230	6733414	13.1874	8.29532	1.89556	EQUAL	UP	UP	2R	A	CDS	1	MIT
XM_002080436.2	GD10503	6733415	23.9398	22.4006	27.4904	EQUAL	EQUAL	EQUAL	2R	A	CDS	9	PM
XM_002080437.2	GD10229	6733416	56.1925	18.0697	7.88594	UP	UP	UP	2R	A	CDS	1	MIT
XM_002080443.2	GD10505	6733422	0	0	0.426077	EQUAL	EQUAL	EQUAL	2R	A	CDS	8	PM
XM_002080451.2	GD10508	6733430	0.471205	0	0.0658916	EQUAL	EQUAL	EQUAL	2R	A	CDS	2	MIT
XM_002080454.2	GD15359	6739310	38.7165	20.1742	4.53045	EQUAL	UP	EQUAL	2R	A	CDS	1	MIT
XM_002080455.2	GD10218	6733434	63.628	14.6508	8.77103	UP	UP	EQUAL	2R	A	CDS	2	MIT
XM_002080457.2	GD10217	6733436	64.447	52.1777	415.318	EQUAL	DOWN	DOWN	2R	A	CDS	8	PM
XM_002080458.2	GD10512	6733437	23.1142	7.79834	2.96568	UP	UP	UP	2R	A	CDS	1	MIT
XM_002080461.2	GD10514	6733440	0	0	0	EQUAL	EQUAL	EQUAL	2R	A	CDS	13	NS
XM_002080464.2	GD10214	6733443	12.4625	29.3305	16.2893	EQUAL	EQUAL	EQUAL	2R	A	CDS	5	MEI
XM_002080466.2	GD10213	6733445	5.69785	4.54888	5.43079	EQUAL	EQUAL	EQUAL	2R	A	CDS	12	NU
XM_002080467.2	GD10212	6733446	33.993	30.0597	37.1933	EQUAL	EQUAL	EQUAL	2R	A	CDS	9	PM
XM_002080468.2	GD10517	6733447	2.9442	1.80409	0.31659	EQUAL	EQUAL	EQUAL	2R	A	CDS	1	MIT
XM_002080472.2	GD10210	6733451	153.127	395.689	604.774	DOWN	DOWN	DOWN	2R	A	CDS	7	PM
XM_002080474.2	GD10520	6733453	0	0.431818	0.146298	EQUAL	EQUAL	EQUAL	2R	A	CDS	5	MEI
XM_002080483.2	GD10527	6733462	0.682636	4.75312	0.422792	EQUAL	EQUAL	EQUAL	2R	A	CDS	4	MEI
XM_002080488.2	GD10203	6733467	28.6059	8.86155	28.1561	UP	EQUAL	DOWN	2R	A	CDS	12	NU
XM_002080489.2	GD10529	6733468	91.9766	44.2607	14.147	UP	UP	UP	2R	A	CDS	1	MIT
XM_002080491.2	GD10530	6733470	35.6456	28.1696	19.5444	EQUAL	UP	EQUAL	2R	A	CDS	1	MIT
XM_002080492.2	GD10201	6733471	29.3231	168.586	471.086	DOWN	DOWN	DOWN	2R	A	CDS	7	PM
XM_002080493.2	GD10200	6733472	0	0	0.0620298	EQUAL	EQUAL	EQUAL	2R	A	CDS	8	PM
XM_002080496.2	GD10198	6733475	0	0.119495	0	EQUAL	EQUAL	EQUAL	2R	A	CDS	4	MEI
XM_002080500.2	GD10197	6733479	1.3707	1.6982	2.90568	EQUAL	EQUAL	EQUAL	2R	A	CDS	8	PM
XM_002080504.2	GD15294	6739320	17.5042	14.7102	18.0167	EQUAL	EQUAL	EQUAL	2R	A	CDS	12	NU
XM_002080505.2	GD10194	6733484	7.57918	1.53659	3.02554	UP	EQUAL	EQUAL	2R	A	CDS	3	MIT
XM_002080507.2	GD10537	6733486	0	0	23.3852	EQUAL	DOWN	DOWN	2R	A	CDS	8	PM
XM_002080508.2	GD10538	6733487	0	0	0	EQUAL	EQUAL	EQUAL	2R	A	CDS	13	NS
XM_002080514.2	GD10543	6733493	134.182	23.5064	10.6539	UP	UP	UP	2R	A	CDS	2	MIT
XM_002080517.2	GD10544	6733496	33.8042	12.7986	13.8865	UP	UP	EQUAL	2R	A	CDS	2	MIT
XM_002080518.2	GD10188	6733497	26.2227	7.93047	3.9185	UP	UP	UP	2R	A	CDS	2	MIT
XM_002080522.2	Obp44a	6733501	74.3448	383.385	3131.04	DOWN	DOWN	DOWN	2R	A	CDS	8	PM
XM_002080526.2	GD10181	6733506	2.05468	6.69099	1.1146	DOWN	EQUAL	UP	2R	A	CDS	4	MEI
XM_002080528.2	GD10179	6733508	17.7984	17.7786	5.96073	EQUAL	UP	UP	2R	A	CDS	10	NU
XM_002080529.2	GD10546	6733509	132.789	54.13	15.9968	UP	UP	UP	2R	A	CDS	1	MIT
XM_002080531.2	GD10548	6733512	6.43417	10.4723	5.58851	EQUAL	EQUAL	UP	2R	A	CDS	4	MEI
XM_002080532.2	GD10178	6733513	44.3332	99.0995	104.971	DOWN	DOWN	EQUAL	2R	A	CDS	11	NU
XM_002080538.2	GD10553	6733519	3.14515	13.3539	53.0814	DOWN	DOWN	DOWN	2R	A	CDS	8	PM
XM_002080539.2	GD10554	6733520	10.4405	43.9434	92.8875	DOWN	DOWN	DOWN	2R	A	CDS	7	PM
XM_002080542.2	GD10174	6733523	240.364	1095.18	2239	DOWN	DOWN	DOWN	2R	A	CDS	7	PM
XM_002080548.2	GD10171	6733529	1.09739	0	0.0668189	EQUAL	EQUAL	EQUAL	2R	A	CDS	2	MIT
XM_002080549.2	GD10559	6733530	0	0.290165	0.808862	EQUAL	EQUAL	EQUAL	2R	A	CDS	7	PM
XM_002080550.2	GD22274	6740386	0	0	0	EQUAL	EQUAL	EQUAL	2R	A	CDS	13	NS
XM_002080554.2	Mal-A1	6733535	0	0	0.39142	EQUAL	EQUAL	EQUAL	2R	A	CDS	13	NS
XM_002080555.2	GD10563	6733536	0.392449	0.417378	1.58238	EQUAL	EQUAL	EQUAL	2R	A	CDS	8	PM
XM_002080560.2	GD10567	6733541	3.13651	1.88624	1.57417	EQUAL	EQUAL	EQUAL	2R	A	CDS	2	MIT
XM_002080562.2	Mal-A6	6733543	0.473836	4.89685	5.50156	DOWN	DOWN	EQUAL	2R	A	CDS	11	NU
XM_002080565.2	Mal-A8	6733546	0	0	0	EQUAL	EQUAL	EQUAL	2R	A	CDS	13	NS
XM_002080573.2	GD10160	6733554	0	0	0	EQUAL	EQUAL	EQUAL	2R	A	CDS	13	NS
XM_002080578.2	GD10576	6733559	0	0	0	EQUAL	EQUAL	EQUAL	2R	A	CDS	13	NS
XM_002080579.2	GD10578	6733560	0.391216	8.28942	11.5034	DOWN	DOWN	EQUAL	2R	A	CDS	11	NU
XM_002080580.2	GD10155	6733561	1.76493	0.126796	0.0819484	EQUAL	EQUAL	EQUAL	2R	A	CDS	2	MIT
XM_002080589.2	GD10582	6733570	14.591	17.4528	9.86467	EQUAL	EQUAL	EQUAL	2R	A	CDS	6	MEI
XM_002080591.2	GD10149	6733572	158.47	164.076	124.937	EQUAL	UP	UP	2R	A	CDS	6	MEI
XM_002080594.2	GD10148	6733575	31.1329	142.244	540.065	DOWN	DOWN	DOWN	2R	A	CDS	8	PM
XM_002080596.2	GD10146	6733578	1.02457	3.19506	1.2995	EQUAL	EQUAL	EQUAL	2R	A	CDS	4	MEI
XM_002080597.2	GD10589	6733579	4.46841	7.80888	4.03449	EQUAL	EQUAL	EQUAL	2R	A	CDS	4	MEI
XM_002080599.2	GD10590	6733581	0	0	0	EQUAL	EQUAL	EQUAL	2R	A	CDS	13	NS
XM_002080603.2	GD10592	6733585	0	0.957146	3.20095	EQUAL	DOWN	EQUAL	2R	A	CDS	7	PM
XM_002080607.2	PGRP-SC1b	6733589	0.259024	4.83831	2.13125	EQUAL	EQUAL	EQUAL	2R	A	CDS	5	MEI
XM_002080608.2	PGRP-SC2	6733590	0.156369	0.0555665	0.0642967	EQUAL	EQUAL	EQUAL	2R	A	CDS	2	MIT
XM_002080612.2	GD10139	6733594	1.27846	43.9443	122.043	DOWN	DOWN	DOWN	2R	A	CDS	7	PM
XM_002080613.2	GD10138	6733595	0	0	0	EQUAL	EQUAL	EQUAL	2R	A	CDS	13	NS
XM_002080618.2	GD10601	6733600	80.2761	339.063	709.616	DOWN	DOWN	DOWN	2R	A	CDS	7	PM
XM_002080621.2	GD10604	6733603	52.2877	311.212	405.425	DOWN	DOWN	DOWN	2R	A	CDS	11	NU
XM_002080624.2	GD10134	6733606	104.1	120.038	122.147	EQUAL	EQUAL	EQUAL	2R	A	CDS	11	NU
XM_002080625.2	GD10607	6733607	83.7678	36.8554	32.4005	UP	UP	EQUAL	2R	A	CDS	2	MIT
XM_002080629.2	GD10609	6733611	3.02468	5.00446	2.21248	EQUAL	EQUAL	UP	2R	A	CDS	4	MEI
XM_002080630.2	GD10131	6733612	30.876	12.355	16.2986	UP	UP	EQUAL	2R	A	CDS	2	MIT
XM_002080632.2	GD10130	6733614	348.428	160.754	69.0286	UP	UP	UP	2R	A	CDS	1	MIT
XM_002080637.2	GD10127	6733619	1.40042	0	0	EQUAL	EQUAL	EQUAL	2R	A	CDS	2	MIT
XM_002080638.2	GD10125	6733620	15.4708	9.07934	6.16489	UP	UP	EQUAL	2R	A	CDS	1	MIT
XM_002080640.2	GD10615	6733622	0.0424802	0.914556	1.50301	EQUAL	DOWN	EQUAL	2R	A	CDS	7	PM
XM_002080642.2	GD10616	6733624	0	0.330111	1.24606	EQUAL	EQUAL	EQUAL	2R	A	CDS	7	PM
XM_002080644.2	GD10123	6733626	148.72	103.279	59.222	UP	UP	UP	2R	A	CDS	1	MIT
XM_002080646.2	GD10619	6733628	0	3.31022	8.86499	DOWN	DOWN	DOWN	2R	A	CDS	7	PM
XM_002080647.2	GD10620	6733629	2.00515	2.68795	8.81608	EQUAL	EQUAL	EQUAL	2R	A	CDS	8	PM
XM_002080654.2	GD10114	6733636	0	0.262801	0	EQUAL	EQUAL	EQUAL	2R	A	CDS	4	MEI
XM_002080655.2	GD10621	6733637	24.5969	125.198	196.705	DOWN	DOWN	DOWN	2R	A	CDS	7	PM
XM_002080658.2	GD10112	6733640	0	0.0564593	0.151811	EQUAL	EQUAL	EQUAL	2R	A	CDS	7	PM
XM_002080661.2	GD10109	6733643	4.78871	35.1622	25.1903	DOWN	DOWN	EQUAL	2R	A	CDS	5	MEI
XM_002080663.2	GD10624	6733645	1.78202	15.7552	1793.32	DOWN	DOWN	DOWN	2R	A	CDS	8	PM
XM_002080667.2	GD10627	6733649	51.9814	23.6337	8.22895	UP	UP	UP	2R	A	CDS	1	MIT
XM_002080668.2	GD10107	6733650	0.611807	2.44178	4.3954	EQUAL	EQUAL	EQUAL	2R	A	CDS	7	PM
XM_002080669.2	GD10106	6733651	16.0838	6.87269	3.17993	UP	UP	EQUAL	2R	A	CDS	1	MIT
XM_002080673.2	GD10630	6733662	50.9482	50.5912	17.631	EQUAL	UP	UP	2R	A	CDS	10	NU
XM_002080674.2	GD10103	6733663	96.5247	22.5851	17.2335	UP	UP	EQUAL	2R	A	CDS	2	MIT
XM_002080675.2	GD10631	6733664	29.6245	10.2533	5.77455	UP	UP	EQUAL	2R	A	CDS	2	MIT
XM_002080676.2	GD10632	6733665	3.72594	0	0	EQUAL	EQUAL	EQUAL	2R	A	CDS	2	MIT
XM_002080677.2	GD10633	6733666	2.54363	0.370233	2.56629	EQUAL	EQUAL	DOWN	2R	A	CDS	12	NU
XM_002080679.2	GD10634	6733668	26.4101	55.1331	101.293	DOWN	DOWN	DOWN	2R	A	CDS	7	PM
XM_002080680.2	GD10101	6733669	21.5182	24.2874	39.4726	EQUAL	DOWN	DOWN	2R	A	CDS	8	PM
XM_002080682.2	GD10100	6733671	76.7395	68.4237	99.3839	EQUAL	DOWN	DOWN	2R	A	CDS	9	PM
XM_002080683.2	GD10637	6733672	21.0557	5.63849	3.56767	UP	UP	EQUAL	2R	A	CDS	2	MIT
XM_002080684.2	GD10638	6733673	7.82443	11.0121	26.8356	EQUAL	DOWN	DOWN	2R	A	CDS	8	PM
XM_002080686.2	GD10099	6733675	2.20451	18.5918	457.951	DOWN	DOWN	DOWN	2R	A	CDS	8	PM
XM_002080687.2	GD10098	6733676	0.963308	0	0	EQUAL	EQUAL	EQUAL	2R	A	CDS	2	MIT
XM_002080688.2	GD10641	6733677	1.83993	0.773323	0.278176	EQUAL	UP	EQUAL	2R	A	CDS	1	MIT
XM_002080696.2	GD10643	6733685	0	0	0	EQUAL	EQUAL	EQUAL	2R	A	CDS	13	NS
XM_002080697.2	GD10091	6733686	17.8463	7.00691	2.4698	UP	UP	UP	2R	A	CDS	1	MIT
XM_002080709.2	GD10649	6733698	7.83762	0.481531	0.733285	UP	UP	EQUAL	2R	A	CDS	2	MIT
XM_002080710.2	GD10085	6733699	6.20379	3.74277	65.0109	EQUAL	DOWN	DOWN	2R	A	CDS	8	PM
XM_002080711.2	GD10083	6733700	17.566	121.101	132.134	DOWN	DOWN	EQUAL	3L	A	CDS	11	NU
XM_002080713.2	GD10082	6733702	0.205182	0	0	EQUAL	EQUAL	EQUAL	2R	A	CDS	2	MIT
XM_002080716.2	GD10651	6733705	0.256414	0	0.122374	EQUAL	EQUAL	EQUAL	2R	A	CDS	3	MIT
XM_002080718.2	GD10078	6733707	232.155	42.396	104.261	UP	UP	DOWN	2R	A	CDS	3	MIT
XM_002080719.2	GD10652	6733708	3.22532	3.351	0.539015	EQUAL	UP	UP	2R	A	CDS	10	NU
XM_002080722.2	GD10653	6733711	0	0	7.12431	EQUAL	DOWN	DOWN	2R	A	CDS	8	PM
XM_002080723.2	GD10075	6733712	0.605943	1.3586	1.28133	EQUAL	EQUAL	EQUAL	2R	A	CDS	11	NU
XM_002080725.2	GD10655	6733714	0	0	0	EQUAL	EQUAL	EQUAL	2R	A	CDS	13	NS
XM_002080733.2	GD10071	6733722	8.89057	8.4917	10.3671	EQUAL	EQUAL	EQUAL	2R	A	CDS	10	NU
XM_002080738.2	GD10664	6733728	2.13889	1.36565	4.69132	EQUAL	EQUAL	DOWN	2R	A	CDS	9	PM
XM_002080739.2	GD10068	6733729	52.9543	23.5219	11.7453	UP	UP	UP	2R	A	CDS	1	MIT
XM_002080740.2	GD10665	6733730	60.4202	55.263	30.5608	EQUAL	UP	UP	2R	A	CDS	10	NU
XM_002080741.2	GD10067	6733731	1.30493	5.01662	1.56878	DOWN	EQUAL	UP	2R	A	CDS	4	MEI
XM_002080744.2	GD10667	6733734	6.89724	33.9208	353.455	DOWN	DOWN	DOWN	2R	A	CDS	8	PM
XM_002080745.2	GD10668	6733735	36.4662	10.8446	7.73865	UP	UP	EQUAL	2R	A	CDS	2	MIT
XM_002080749.2	GD10062	6733739	0.940318	1.02885	1.0223	EQUAL	EQUAL	EQUAL	2R	A	CDS	7	PM
XM_002080750.2	GD10061	6733740	0.0417081	0	1.15344	EQUAL	EQUAL	EQUAL	2R	A	CDS	8	PM
XM_002080752.2	GD10672	6733742	23.1865	18.2598	6.09193	EQUAL	UP	UP	2R	A	CDS	10	NU
XM_002080753.2	GD10673	6733743	4.3736	4.94323	3.09288	EQUAL	EQUAL	EQUAL	2R	A	CDS	6	MEI
XM_002080758.2	GD10057	6733750	963.877	877.432	520.2	UP	UP	UP	2R	A	CDS	10	NU
XM_002080759.2	GD10675	6733751	0.233179	0.0561583	0.146212	EQUAL	EQUAL	EQUAL	2R	A	CDS	3	MIT
XM_002080760.2	GD10676	6733752	1.0912	1.19561	0.125101	EQUAL	EQUAL	EQUAL	2R	A	CDS	10	NU
XM_002080761.2	GD10677	6733753	35.8153	91.7777	4.38271	DOWN	UP	UP	2R	A	CDS	6	MEI
XM_002080762.2	GD10678	6733754	11.6432	26.8248	6.8936	DOWN	UP	UP	2R	A	CDS	4	MEI
XM_002080765.2	GD10679	6733757	0.0433994	0	0	EQUAL	EQUAL	EQUAL	2R	A	CDS	2	MIT
XM_002080767.2	GD10054	6733759	58.6973	203.864	261.521	DOWN	DOWN	DOWN	2R	A	CDS	11	NU
XM_002080772.2	GD10052	6733764	3.38339	1.98672	38.2824	EQUAL	DOWN	DOWN	2R	A	CDS	8	PM
XM_002080774.2	lectin-46Ca	6733766	1.32242	1.53792	1.40272	EQUAL	EQUAL	EQUAL	2R	A	CDS	11	NU
XM_002080775.2	GD10686	6733767	0.339923	0.555989	0.595861	EQUAL	EQUAL	EQUAL	2R	A	CDS	7	PM
XM_002080778.2	GD10687	6733770	16.4486	5.95444	3.49477	UP	UP	EQUAL	2R	A	CDS	2	MIT
XM_002080779.2	GD10049	6733771	1.31256	0.296577	2.29419	EQUAL	EQUAL	DOWN	2R	A	CDS	9	PM
XM_002080780.2	GD10688	6733772	1.01755	0.149437	5.71482	EQUAL	DOWN	DOWN	2R	A	CDS	8	PM
XM_002080782.2	GD10689	6733774	1.39363	4.29174	8.99498	EQUAL	DOWN	EQUAL	2R	A	CDS	7	PM
XM_002080783.2	GD10047	6733775	1.14814	0.413681	1.03837	EQUAL	EQUAL	EQUAL	2R	A	CDS	12	NU
XM_002080784.2	GD10046	6733776	147.859	230.27	171.936	DOWN	DOWN	UP	2R	A	CDS	5	MEI
XM_002080785.2	GD10690	6733777	45.427	23.4488	4.43622	UP	UP	UP	2R	A	CDS	1	MIT
XM_002080788.2	GD10691	6733780	1.82932	7.78938	3.7186	DOWN	EQUAL	EQUAL	2R	A	CDS	4	MEI
XM_002080789.2	GD10043	6733781	11.6851	10.9147	15.6014	EQUAL	EQUAL	EQUAL	2R	A	CDS	8	PM
XM_002080790.2	GD10692	6733782	66.0229	139.637	187.617	DOWN	DOWN	DOWN	2R	A	CDS	7	PM
XM_002080792.2	GD10694	6733784	13.3866	3.48463	6.01358	UP	EQUAL	EQUAL	2R	A	CDS	3	MIT
XM_002080794.2	GD10695	6733786	14.5497	69.574	113.286	DOWN	DOWN	DOWN	2R	A	CDS	7	PM
XM_002080796.2	GD10696	6733788	1.91401	0.854271	1.29351	EQUAL	EQUAL	EQUAL	2R	A	CDS	3	MIT
XM_002080804.2	GD10036	6733796	11.1289	8.94837	9.23898	EQUAL	EQUAL	EQUAL	2R	A	CDS	3	MIT
XM_002080806.2	GD10035	6733798	25.2804	41.445	317.761	DOWN	DOWN	DOWN	2R	A	CDS	8	PM
XM_002080808.2	GD10704	6733800	59.7583	67.8091	32.6138	EQUAL	UP	UP	2R	A	CDS	6	MEI
XM_002080809.2	GD10705	6733801	24.5118	5.84403	2.8094	UP	UP	UP	2R	A	CDS	2	MIT
XM_002080811.2	GD10706	6733803	525.823	106.737	36.6539	UP	UP	EQUAL	2R	A	CDS	2	MIT
XM_002080813.2	GD10707	6733805	20.0009	13.9269	11.5289	UP	UP	EQUAL	2R	A	CDS	1	MIT
XM_002080815.2	GD26013	6733807	20.5271	27.3032	18.0262	EQUAL	EQUAL	EQUAL	2R	A	CDS	4	MEI
XM_002080816.2	GD10708	6733808	37.393	14.5342	4.95156	UP	UP	UP	2R	A	CDS	1	MIT
XM_002080817.2	GD26012	6733809	130.927	139.063	337.37	EQUAL	DOWN	DOWN	2R	A	CDS	8	PM
XM_002080819.2	GD26011	6733811	5.3545	12.2691	19.2172	DOWN	DOWN	EQUAL	2R	A	CDS	7	PM
XM_002080820.2	Def	6733812	0	0	0.0774913	EQUAL	EQUAL	EQUAL	2R	A	CDS	8	PM
XM_002080821.2	GD10710	6733813	5.52743	0.611393	4.5674	UP	EQUAL	DOWN	2R	A	CDS	12	NU
XM_002080823.2	GD10711	6733815	12.922	10.0575	4.78339	EQUAL	UP	UP	2R	A	CDS	10	NU
XM_002080825.2	GD10712	6733817	0.314021	0.39317	0.197192	EQUAL	EQUAL	EQUAL	2R	A	CDS	6	MEI
XM_002080826.2	GD26007	6733818	379.562	277.412	70.288	UP	UP	UP	2R	A	CDS	10	NU
XM_002080827.2	GD10713	6733819	1.40208	0	0.0863238	EQUAL	EQUAL	EQUAL	2R	A	CDS	2	MIT
XM_002080828.2	GD26006	6733820	197.423	932.465	1250.17	DOWN	DOWN	EQUAL	2R	A	CDS	11	NU
XM_002080833.2	GD26004	6733825	5.68223	6.66146	2.19656	EQUAL	EQUAL	EQUAL	2R	A	CDS	6	MEI
XM_002080837.2	GD10720	6733829	24.6273	8.0313	2.81278	UP	UP	UP	2R	A	CDS	1	MIT
XM_002080839.2	GD26002	6733831	45.9066	173.738	398.329	DOWN	DOWN	DOWN	2R	A	CDS	7	PM
XM_002080842.2	GD10721	6733834	0	0.61616	0.173574	EQUAL	EQUAL	EQUAL	2R	A	CDS	5	MEI
XM_002080843.2	GD25999	6733835	14.8242	67.5223	57.773	DOWN	DOWN	EQUAL	2R	A	CDS	5	MEI
XM_002080848.2	GD10727	6733840	0	0	0	EQUAL	EQUAL	EQUAL	2R	A	CDS	13	NS
XM_002080853.2	GD25997	6733845	14.5618	1.61829	2.2286	UP	UP	EQUAL	2R	A	CDS	2	MIT
XM_002080855.2	Obp46a	6733847	0	0	0	EQUAL	EQUAL	EQUAL	2R	A	CDS	13	NS
XM_002080862.2	GD10737	6733854	0.124352	0.178974	0	EQUAL	EQUAL	EQUAL	2R	A	CDS	6	MEI
XM_002080863.2	GD25991	6733855	0.602496	0	0.14594	EQUAL	EQUAL	EQUAL	2R	A	CDS	3	MIT
XM_002080868.1	GD25987	6733860	0	0	0	EQUAL	EQUAL	EQUAL	2R	A	CDS	13	NS
XM_002080880.2	GD10743	6733872	8.42039	2.76551	2.83234	UP	UP	EQUAL	2R	A	CDS	2	MIT
XM_002080883.2	GD25978	6733875	33.8274	16.4137	7.5109	UP	UP	UP	2R	A	CDS	1	MIT
XM_002080884.2	GD10744	6733876	18.329	32.2942	34.8862	DOWN	DOWN	EQUAL	2R	A	CDS	11	NU
XM_002080901.2	GD10748	6733893	46.2916	12.3291	5.35695	UP	UP	UP	2R	A	CDS	2	MIT
XM_002080902.2	GD10749	6733894	0.321766	0.241312	0	EQUAL	EQUAL	EQUAL	2R	A	CDS	10	NU
XM_002080906.2	GD10752	6733898	170.894	645.448	282.99	DOWN	DOWN	UP	2R	A	CDS	4	MEI
XM_002080907.2	GD25962	6733899	14.1972	8.84434	28.4788	EQUAL	DOWN	DOWN	2R	A	CDS	9	PM
XM_002080913.2	GD10755	6733905	11.1893	4.73709	1.96606	UP	UP	UP	2R	A	CDS	1	MIT
XM_002080914.2	GD25957	6733906	3.40751	3.1817	0.886791	EQUAL	EQUAL	EQUAL	2R	A	CDS	10	NU
XM_002080915.2	GD10756	6733907	5.75706	4.23058	0.345284	EQUAL	UP	UP	2R	A	CDS	10	NU
XM_002080919.2	GD10758	6733911	85.6467	53.758	24.7858	UP	UP	UP	2R	A	CDS	1	MIT
XM_002080922.2	GD25952	6733914	25.871	53.3444	20.8317	DOWN	EQUAL	UP	2R	A	CDS	4	MEI
XM_002080925.2	GD25950	6733917	108.54	57.2934	43.3111	UP	UP	EQUAL	2R	A	CDS	2	MIT
XM_002080928.2	GD10760	6733920	30.2456	10.8458	3.98184	UP	UP	UP	2R	A	CDS	1	MIT
XM_002080929.2	GD25948	6733921	15.5175	4.10462	5.78455	UP	UP	EQUAL	2R	A	CDS	2	MIT
XM_002080930.2	GD10761	6733922	42.5566	26.7527	12.0113	EQUAL	UP	UP	2R	A	CDS	1	MIT
XM_002080933.1	Obp47a	6733925	0	0	0	EQUAL	EQUAL	EQUAL	2R	A	CDS	13	NS
XM_002080934.2	GD25947	6733926	20.7813	105.666	254.454	DOWN	DOWN	DOWN	2R	A	CDS	7	PM
XM_002080938.2	GD25945	6733930	3.61704	0.631775	28.2272	EQUAL	DOWN	DOWN	2R	A	CDS	8	PM
XM_002080940.2	GD10768	6733932	0.147234	0	0	EQUAL	EQUAL	EQUAL	2R	A	CDS	2	MIT
XM_002080943.2	GD25942	6733935	26.4096	6.64985	6.20541	UP	UP	EQUAL	2R	A	CDS	2	MIT
XM_002080944.2	GD10770	6733936	0	0	0	EQUAL	EQUAL	EQUAL	2R	A	CDS	13	NS
XM_002080946.2	GD25941	6733938	5.65958	2.60981	0.209134	EQUAL	UP	UP	2R	A	CDS	1	MIT
XM_002080947.2	GD10772	6733939	54.0376	43.8818	11.7874	EQUAL	UP	UP	2R	A	CDS	10	NU
XM_002080950.2	GD25939	6733942	0	0.322872	0.167305	EQUAL	EQUAL	EQUAL	2R	A	CDS	5	MEI
XM_002080951.2	GD10774	6733943	2.00482	0.294864	0.0832193	EQUAL	EQUAL	EQUAL	2R	A	CDS	2	MIT
XM_002080952.2	GD10775	6733944	0	0	0.634284	EQUAL	EQUAL	EQUAL	2R	A	CDS	8	PM
XM_002080953.2	GD10776	6733945	0	0	0	EQUAL	EQUAL	EQUAL	2R	A	CDS	13	NS
XM_002080954.2	GD25938	6733946	0	0	0	EQUAL	EQUAL	EQUAL	2R	A	CDS	13	NS
XM_002080955.2	GD25937	6733947	0	0	0	EQUAL	EQUAL	EQUAL	2R	A	CDS	13	NS
XM_002080956.2	GD25936	6733948	0	0	0.154633	EQUAL	EQUAL	EQUAL	2R	A	CDS	8	PM
XM_002080957.2	GD25935	6733949	0	0	0	EQUAL	EQUAL	EQUAL	2R	A	CDS	13	NS
XM_002080958.2	GD25934	6733950	0	0	0	EQUAL	EQUAL	EQUAL	2R	A	CDS	13	NS
XM_002080959.2	GD10777	6733951	0	0	0.063264	EQUAL	EQUAL	EQUAL	2R	A	CDS	8	PM
XM_002080960.2	GD10778	6733952	0	0.0521433	0	EQUAL	EQUAL	EQUAL	2R	A	CDS	4	MEI
XM_002080961.2	GD10779	6733953	0	0	0	EQUAL	EQUAL	EQUAL	2R	A	CDS	13	NS
XM_002080962.2	GD10780	6733954	0	0	0	EQUAL	EQUAL	EQUAL	2R	A	CDS	13	NS
XM_002080964.2	GD10782	6733956	0	0	0	EQUAL	EQUAL	EQUAL	2R	A	CDS	13	NS
XM_002080965.2	GD10783	6733957	19.4124	23.7665	1.45249	EQUAL	UP	UP	2R	A	CDS	6	MEI
XM_002080966.2	GD25932	6733958	0	0.232794	0.208792	EQUAL	EQUAL	EQUAL	2R	A	CDS	11	NU
XM_002080967.2	GD25931	6733959	0	0	0	EQUAL	EQUAL	EQUAL	2R	A	CDS	13	NS
XM_002080968.2	GD10784	6733960	0.0828466	0.457456	0.301484	EQUAL	EQUAL	EQUAL	2R	A	CDS	5	MEI
XM_002080969.2	GD25930	6733961	0	0	0	EQUAL	EQUAL	EQUAL	2R	A	CDS	13	NS
XM_002080971.2	TpnC47D	6733963	0.132281	0	7.45894	EQUAL	DOWN	DOWN	2R	A	CDS	8	PM
XM_002080973.2	GD25926	6733965	1.2306	0.122263	0	EQUAL	EQUAL	EQUAL	2R	A	CDS	2	MIT
XM_002080974.2	GD25925	6733966	5.4037	3.03305	1.67191	EQUAL	UP	EQUAL	2R	A	CDS	1	MIT
XM_002080977.2	GD10786	6733969	47.4715	112.829	71.0309	DOWN	DOWN	UP	2R	A	CDS	5	MEI
XM_002080979.2	GD25922	6733971	18.659	113.631	216.46	DOWN	DOWN	DOWN	2R	A	CDS	7	PM
XM_002080981.2	GD10787	6733973	0	0	0	EQUAL	EQUAL	EQUAL	2R	A	CDS	13	NS
XM_002080982.2	GD25920	6733974	0.682597	19.5765	42.1871	DOWN	DOWN	DOWN	2R	A	CDS	7	PM
XM_002080983.2	GD25919	6733975	5.95455	55.4337	140.321	DOWN	DOWN	DOWN	2R	A	CDS	7	PM
XM_002080986.2	Obp47b	6733978	0.232755	0.055864	0.155485	EQUAL	EQUAL	EQUAL	2R	A	CDS	3	MIT
XM_002080987.2	GD10788	6733979	11.5613	5.41554	1.16929	EQUAL	UP	UP	2R	A	CDS	1	MIT
XM_002080989.2	GD10789	6733981	23.0081	17.182	4.88702	EQUAL	UP	UP	2R	A	CDS	10	NU
XM_002080991.2	GD25913	6733983	0	0	0	EQUAL	EQUAL	EQUAL	2R	A	CDS	13	NS
XM_002080993.2	GD10792	6733985	0	0.159826	0.512196	EQUAL	EQUAL	EQUAL	2R	A	CDS	7	PM
XM_002080996.2	GD25909	6733988	0	0	0.154545	EQUAL	EQUAL	EQUAL	2R	A	CDS	8	PM
XM_002080997.2	GD25908	6733989	0.0420433	0	0	EQUAL	EQUAL	EQUAL	2R	A	CDS	2	MIT
XM_002080998.2	GD25907	6733990	0.042099	0	0	EQUAL	EQUAL	EQUAL	2R	A	CDS	2	MIT
XM_002080999.2	GD10793	6733991	0	0.232038	0.126487	EQUAL	EQUAL	EQUAL	2R	A	CDS	5	MEI
XM_002081000.2	GD10794	6733992	1.97106	0.28229	0.81058	EQUAL	EQUAL	EQUAL	2R	A	CDS	2	MIT
XM_002081001.2	GD25906	6733993	49.4349	31.0561	17.462	EQUAL	UP	UP	2R	A	CDS	1	MIT
XM_002081002.2	GD10795	6733994	9.34423	49.9274	39.8965	DOWN	DOWN	EQUAL	2R	A	CDS	11	NU
XM_002081014.2	GD10801	6734009	318.785	109.792	98.3047	UP	UP	EQUAL	2R	A	CDS	2	MIT
XM_002081017.2	en	6734012	0.163931	0.443765	0.527033	EQUAL	EQUAL	EQUAL	2R	A	CDS	4	MEI
XM_002081022.2	GD25894	6734019	55.2711	30.6492	14.6144	UP	UP	UP	2R	A	CDS	1	MIT
XM_002081025.2	GD10804	6734022	7.29218	8.88221	10.1233	EQUAL	EQUAL	EQUAL	2R	A	CDS	7	PM
XM_002081027.2	GD10805	6734026	0	0	0	EQUAL	EQUAL	EQUAL	2R	A	CDS	13	NS
XM_002081029.2	GD10808	6734029	6.87796	25.3435	70.2669	DOWN	DOWN	DOWN	2R	A	CDS	7	PM
XM_002081030.2	GD25890	6734030	20.4841	18.7258	4.62974	EQUAL	UP	UP	2R	A	CDS	10	NU
XM_002081033.2	GD10810	6734033	76.5371	139.412	280.293	EQUAL	DOWN	DOWN	2R	A	CDS	7	PM
XM_002081034.2	GD25888	6734034	0	0	0	EQUAL	EQUAL	EQUAL	2R	A	CDS	13	NS
XM_002081035.2	GD25887	6734035	0.292917	0.249812	0	EQUAL	EQUAL	EQUAL	2R	A	CDS	10	NU
XM_002081037.1	GD10812	6734037	0	0	0	EQUAL	EQUAL	EQUAL	2R	A	CDS	13	NS
XM_002081038.2	GD10813	6734038	0.699614	9.98649	16.4173	DOWN	DOWN	EQUAL	2R	A	CDS	11	NU
XM_002081040.2	GD25885	6734040	0	0	0.213665	EQUAL	EQUAL	EQUAL	2R	A	CDS	8	PM
XM_002081041.2	GD10814	6734041	3.34017	5.61751	13.7972	EQUAL	DOWN	DOWN	2R	A	CDS	8	PM
XM_002081042.2	GD10815	6734042	9.63944	4.34199	3.81829	UP	UP	EQUAL	2R	A	CDS	2	MIT
XM_002081043.2	GD25884	6734043	3.90319	3.41854	25.8158	EQUAL	DOWN	DOWN	2R	A	CDS	8	PM
XM_002081044.2	GD10816	6734044	3.2586	2.04314	1.63299	EQUAL	EQUAL	EQUAL	2R	A	CDS	1	MIT
XM_002081046.2	GD10817	6734046	0.497248	2.00574	2.59307	EQUAL	DOWN	EQUAL	2R	A	CDS	7	PM
XM_002081050.2	GD25881	6734050	0.56744	0.245397	0.982025	EQUAL	EQUAL	EQUAL	2R	A	CDS	9	PM
XM_002081051.2	GD25880	6734051	1.31856	0.483551	0.35785	EQUAL	EQUAL	EQUAL	2R	A	CDS	2	MIT
XM_002081054.2	GD10820	6734054	3.21891	1.6456	1.08071	EQUAL	UP	EQUAL	2R	A	CDS	1	MIT
XM_002081055.2	ERp60	6734055	372.906	461.535	586.377	DOWN	DOWN	DOWN	2R	A	CDS	7	PM
XM_002081060.2	GD10823	6734061	10.8282	15.0694	20.877	EQUAL	EQUAL	EQUAL	2R	A	CDS	7	PM
XM_002081065.2	GD10828	6734066	1.79646	0.747653	1.92039	EQUAL	EQUAL	EQUAL	2R	A	CDS	12	NU
XM_002081067.2	GD25872	6734068	3.67432	19.8389	5.562	DOWN	EQUAL	UP	2R	A	CDS	4	MEI
XM_002081068.2	GD25871	6734069	18.8278	6.60745	6.73745	UP	UP	EQUAL	2R	A	CDS	2	MIT
XM_002081069.2	GD25870	6734070	17.9796	6.99991	3.74875	EQUAL	UP	EQUAL	2R	A	CDS	1	MIT
XM_002081071.2	GD25869	6734072	88.024	137.074	229.987	DOWN	DOWN	DOWN	2R	A	CDS	7	PM
XM_002081072.2	GD10831	6734073	97.9081	121.403	81.812	DOWN	EQUAL	UP	2R	A	CDS	6	MEI
XM_002081074.2	GD25867	6734075	3.59686	0.404797	1.06774	UP	EQUAL	EQUAL	2R	A	CDS	3	MIT
XM_002081075.2	GD25866	6734076	6.59076	2.33743	2.14128	EQUAL	EQUAL	EQUAL	2R	A	CDS	2	MIT
XM_002081077.2	GD10833	6734078	1.55816	2.3082	4.47036	EQUAL	EQUAL	EQUAL	2R	A	CDS	7	PM
XM_002081079.2	GD10835	6734080	54.419	21.4957	7.63932	UP	UP	UP	2R	A	CDS	1	MIT
XM_002081080.2	GD10836	6734081	5.25248	1.05911	13.5997	UP	DOWN	DOWN	2R	A	CDS	9	PM
XM_002081081.2	GD25865	6734082	53.5701	175.029	288.744	DOWN	DOWN	DOWN	2R	A	CDS	7	PM
XM_002081086.2	GD10839	6734087	33.1156	194.319	446.901	DOWN	DOWN	DOWN	2R	A	CDS	7	PM
XM_002081096.2	GD25856	6734097	0.257835	0	0.508966	EQUAL	EQUAL	EQUAL	2R	A	CDS	9	PM
XM_002081101.2	GD15410	6739424	0	0	0.0822829	EQUAL	EQUAL	EQUAL	2R	A	CDS	8	PM
XM_002081102.2	GD10845	6734105	0.323886	1.0223	1.43517	EQUAL	EQUAL	EQUAL	2R	A	CDS	11	NU
XM_002081104.2	GD10847	6734107	235.626	672.692	836.173	DOWN	DOWN	EQUAL	2R	A	CDS	11	NU
XM_002081105.2	GD10848	6734108	76.406	209.81	461.547	DOWN	DOWN	DOWN	2R	A	CDS	7	PM
XM_002081108.2	GD10851	6734111	0	0	0	EQUAL	EQUAL	EQUAL	2R	A	CDS	13	NS
XM_002081119.2	GD10858	6734126	20.2754	51.8807	84.7394	EQUAL	DOWN	EQUAL	2R	A	CDS	7	PM
XM_002081124.2	GD10862	6734131	1.49822	1.17174	0	EQUAL	EQUAL	EQUAL	2R	A	CDS	10	NU
XM_002081126.2	GD10864	6734133	0.040699	0.319879	0	EQUAL	EQUAL	EQUAL	2R	A	CDS	4	MEI
XM_002081128.2	GD10867	6734135	4.96276	5.13206	1.89162	EQUAL	EQUAL	EQUAL	2R	A	CDS	10	NU
XM_002081130.2	GD10869	6734137	0	0	0	EQUAL	EQUAL	EQUAL	2R	A	CDS	13	NS
XM_002081133.2	GD25847	6734140	0.0423367	0.69252	0.302136	EQUAL	EQUAL	EQUAL	2R	A	CDS	5	MEI
XM_002081136.2	GD25846	6734143	0	0	0	EQUAL	EQUAL	EQUAL	2R	A	CDS	13	NS
XM_002081137.1	GD10874	6734144	0	0	0	EQUAL	EQUAL	EQUAL	2R	A	CDS	13	NS
XM_002081140.2	GD10877	6734147	0	0.112277	0	EQUAL	EQUAL	EQUAL	2R	A	CDS	4	MEI
XM_002081141.2	GD10878	6734148	0	0	0	EQUAL	EQUAL	EQUAL	2R	A	CDS	13	NS
XM_002081142.2	GD10879	6734149	0	0	0	EQUAL	EQUAL	EQUAL	2R	A	CDS	13	NS
XM_002081145.2	GD10882	6734152	0	0	0	EQUAL	EQUAL	EQUAL	2R	A	CDS	13	NS
XM_002081146.2	GD10883	6734153	0	0	0	EQUAL	EQUAL	EQUAL	2R	A	CDS	13	NS
XM_002081148.2	GD25845	6734155	0	0	0.214655	EQUAL	EQUAL	EQUAL	2R	A	CDS	8	PM
XM_002081149.2	GD25844	6734156	0	0	0.128115	EQUAL	EQUAL	EQUAL	2R	A	CDS	8	PM
XM_002081150.2	GD25843	6734157	0	0	0	EQUAL	EQUAL	EQUAL	2R	A	CDS	13	NS
XM_002081151.2	GD10885	6734158	97.8245	109.587	232.759	EQUAL	DOWN	DOWN	2R	A	CDS	8	PM
XM_002081152.2	GD10886	6734159	86.4149	388.677	483.724	DOWN	DOWN	EQUAL	2R	A	CDS	11	NU
XM_002081153.2	GD25842	6734160	0.933979	0.248183	0.217023	EQUAL	EQUAL	EQUAL	2R	A	CDS	2	MIT
XM_002081154.2	GD25840	6734161	90.0973	66.5688	96.4	UP	EQUAL	DOWN	2R	A	CDS	12	NU
XM_002081155.2	GD25839	6734162	313.131	525.918	332.098	DOWN	EQUAL	UP	2R	A	CDS	4	MEI
XM_002081156.2	GD10887	6734163	8.56782	6.79107	6.73729	EQUAL	EQUAL	EQUAL	2R	A	CDS	3	MIT
XM_002081161.2	GD25837	6734168	45.6791	17.6059	4.39243	UP	UP	UP	2R	A	CDS	1	MIT
XM_002081163.2	GD10892	6734170	0.309844	1.086	0.151741	EQUAL	EQUAL	EQUAL	2R	A	CDS	4	MEI
XM_002081165.2	GD25836	6734172	0.872827	3.34435	2.69784	DOWN	EQUAL	EQUAL	2R	A	CDS	5	MEI
XM_002081170.2	GD10895	6734177	62.476	30.7516	14.9672	UP	UP	UP	2R	A	CDS	1	MIT
XM_002081171.1	GD10896	6734178	0	0	0	EQUAL	EQUAL	EQUAL	2R	A	CDS	13	NS
XM_002081172.2	GD10897	6734179	23.6553	7.73202	3.49753	UP	UP	UP	2R	A	CDS	1	MIT
XM_002081173.2	GD25832	6734180	66.76	66.8102	90.8032	EQUAL	DOWN	DOWN	2R	A	CDS	8	PM
XM_002081176.2	GD25831	6734183	0	0	0	EQUAL	EQUAL	EQUAL	2R	A	CDS	13	NS
XM_002081177.2	GD10900	6734184	1.49684	0.509889	1.10427	EQUAL	EQUAL	EQUAL	2R	A	CDS	12	NU
XM_002081178.2	GD25830	6734185	13.7761	7.02494	1.23875	UP	UP	UP	2R	A	CDS	1	MIT
XM_002081179.2	GD10901	6734186	40.4192	21.1406	10.2103	UP	UP	UP	2R	A	CDS	1	MIT
XM_002081180.2	GD10902	6734187	30.5571	11.191	31.1539	UP	EQUAL	DOWN	2R	A	CDS	12	NU
XM_002081182.2	GD10903	6734189	19.585	0	3.34794	UP	EQUAL	DOWN	2R	A	CDS	2	MIT
XM_002081184.2	GD10905	6734191	0	0	0.254472	EQUAL	EQUAL	EQUAL	2R	A	CDS	8	PM
XM_002081185.2	GD10906	6734192	0	0	0.083839	EQUAL	EQUAL	EQUAL	2R	A	CDS	8	PM
XM_002081186.2	GD25828	6734193	11.5519	13.7296	10.7015	EQUAL	EQUAL	EQUAL	2R	A	CDS	4	MEI
XM_002081188.2	GD10908	6734195	4.9733	4.5847	1.55919	EQUAL	UP	UP	2R	A	CDS	10	NU
XM_002081189.2	GD25827	6734196	53.6002	48.1057	41.4068	EQUAL	EQUAL	EQUAL	2R	A	CDS	1	MIT
XM_002081193.2	GD25824	6734200	14.8552	6.36103	10.6621	UP	EQUAL	EQUAL	2R	A	CDS	3	MIT
XM_002081197.2	GD25822	6734204	0	0	1.60627	EQUAL	EQUAL	EQUAL	2R	A	CDS	8	PM
XM_002081200.2	GD10912	6734207	14.321	15.862	15.3392	EQUAL	EQUAL	EQUAL	2R	A	CDS	11	NU
XM_002081201.2	GD25819	6734208	0	0	0	EQUAL	EQUAL	EQUAL	2R	A	CDS	13	NS
XM_002081202.2	Obp49a	6734209	0.836497	0.714942	0.470648	EQUAL	EQUAL	EQUAL	2R	A	CDS	10	NU
XM_002081203.2	GD25817	6734210	7.5457	1.87436	2.3548	UP	EQUAL	EQUAL	2R	A	CDS	2	MIT
XM_002081208.2	GD25816	6734215	0	0	0	EQUAL	EQUAL	EQUAL	2R	A	CDS	13	NS
XM_002081211.2	GD10917	6734218	20.0116	8.12801	3.14577	UP	UP	UP	2R	A	CDS	1	MIT
XM_002081212.2	GD25813	6734219	8.49679	11.2639	11.8331	EQUAL	EQUAL	EQUAL	2R	A	CDS	7	PM
XM_002081213.2	GD10918	6734220	50.6796	34.1205	16.3422	EQUAL	UP	UP	2R	A	CDS	1	MIT
XM_002081215.2	GD10919	6734222	0.0824975	0.252137	0.271514	EQUAL	EQUAL	EQUAL	2R	A	CDS	11	NU
XM_002081220.2	GD10923	6734227	0	0	0	EQUAL	EQUAL	EQUAL	2R	A	CDS	13	NS
XM_002081221.2	GD25810	6734228	0	1.78287	0.787364	DOWN	EQUAL	EQUAL	2R	A	CDS	5	MEI
XM_002081223.2	GD25808	6734230	0.484657	0	0	EQUAL	EQUAL	EQUAL	2R	A	CDS	2	MIT
XM_002081224.2	GD25807	6734231	0	0	0	EQUAL	EQUAL	EQUAL	2R	A	CDS	13	NS
XM_002081226.2	GD25806	6734233	1.08124	0.0564575	0.236119	EQUAL	EQUAL	EQUAL	2R	A	CDS	2	MIT
XM_002081227.2	GD25805	6734234	0	0	0.15497	EQUAL	EQUAL	EQUAL	2R	A	CDS	8	PM
XM_002081234.2	GD10932	6734241	5.74765	5.16665	0.77153	EQUAL	UP	UP	2R	A	CDS	10	NU
XM_002081235.2	GD25803	6734242	28.4384	6.57879	27.2675	UP	EQUAL	DOWN	2R	A	CDS	12	NU
XM_002081236.2	GD25802	6734243	22.2261	32.5451	63.591	DOWN	DOWN	DOWN	2R	A	CDS	7	PM
XM_002081237.2	GD25801	6734244	13.3675	45.0379	75.8107	DOWN	DOWN	DOWN	2R	A	CDS	7	PM
XM_002081241.2	GD25797	6734248	0	2.04757	18.4729	EQUAL	DOWN	DOWN	2R	A	CDS	8	PM
XM_002081242.2	GD10934	6734249	0.150499	4.39421	17.7803	DOWN	DOWN	DOWN	2R	A	CDS	7	PM
XM_002081244.1	GD10935	6734251	0	0.0554738	0	EQUAL	EQUAL	EQUAL	2R	A	CDS	4	MEI
XM_002081247.2	GD25795	6734254	0	0	0.245669	EQUAL	EQUAL	EQUAL	2R	A	CDS	8	PM
XM_002081248.2	GD25794	6734255	0	0	0	EQUAL	EQUAL	EQUAL	2R	A	CDS	13	NS
XM_002081251.2	GD10939	6734258	0.0408214	0.125324	0	EQUAL	EQUAL	EQUAL	2R	A	CDS	4	MEI
XM_002081252.2	GD25792	6734259	8.31226	11.9763	12.8743	EQUAL	EQUAL	EQUAL	2R	A	CDS	5	MEI
XM_002081254.2	GD10940	6734261	177.589	411.264	186.528	DOWN	EQUAL	UP	2R	A	CDS	4	MEI
XM_002081259.2	GD10945	6734266	15.7796	7.29526	32.5248	UP	DOWN	DOWN	2R	A	CDS	9	PM
XM_002081260.2	GD10946	6734267	0.0433193	0.0721335	0.0644412	EQUAL	EQUAL	EQUAL	2R	A	CDS	11	NU
XM_002081266.2	GD27821	27207670	9.84363	20.0522	13.0421	EQUAL	EQUAL	EQUAL	2R	A	CDS	4	MEI
XM_002081267.2	GD10949	6734274	58.9852	38.9742	16.0587	EQUAL	UP	UP	2R	A	CDS	1	MIT
XM_002081273.2	GD25779	6734280	24.0002	14.9529	11.6295	EQUAL	UP	EQUAL	2R	A	CDS	1	MIT
XM_002081274.2	GD10951	6734281	1.59817	1.14431	1.13892	EQUAL	EQUAL	EQUAL	2R	A	CDS	3	MIT
XM_002081277.2	GD25777	6734284	43.3582	85.4733	20.5684	DOWN	UP	UP	2R	A	CDS	6	MEI
XM_002081278.2	GD10953	6734285	5.24234	2.5108	4.02719	EQUAL	EQUAL	EQUAL	2R	A	CDS	3	MIT
XM_002081279.2	GD25776	6734286	17.7082	6.5803	821.699	UP	DOWN	DOWN	2R	A	CDS	8	PM
XM_002081280.2	GD10954	6734287	30.3641	27.4568	14.1494	EQUAL	UP	UP	2R	A	CDS	10	NU
XM_002081281.2	GD25775	6734288	36.0293	12.4817	6.13582	UP	UP	UP	2R	A	CDS	1	MIT
XM_002081282.2	GD10955	6734289	1.61661	4.31082	2.16763	EQUAL	EQUAL	EQUAL	2R	A	CDS	5	MEI
XM_002081284.2	GD10956	6734291	2.23607	0.771427	14.8474	EQUAL	DOWN	DOWN	2R	A	CDS	8	PM
XM_002081285.2	GD25773	6734292	0	0	0	EQUAL	EQUAL	EQUAL	2R	A	CDS	13	NS
XM_002081286.2	GD25772	6734293	64.2222	459.922	483.879	DOWN	DOWN	EQUAL	2R	A	CDS	11	NU
XM_002081287.2	GD10957	6734294	0.450609	2.20033	0.282522	EQUAL	EQUAL	EQUAL	2R	A	CDS	4	MEI
XM_002081288.2	GD10958	6734295	0	0.110926	1.86854	EQUAL	EQUAL	EQUAL	2R	A	CDS	8	PM
XM_002081289.2	GD10959	6734296	0	0	0	EQUAL	EQUAL	EQUAL	2R	A	CDS	13	NS
XM_002081294.2	GD10961	6734301	0	0	0	EQUAL	EQUAL	EQUAL	2R	A	CDS	13	NS
XM_002081298.2	GD25767	6734306	0.217787	2.49797	4.92576	DOWN	DOWN	EQUAL	2R	A	CDS	7	PM
XM_002081300.2	GD25765	6734308	0	0	0.127717	EQUAL	EQUAL	EQUAL	2R	A	CDS	8	PM
XM_002081308.2	GD10966	6734321	80.27	52.8454	24.3948	UP	UP	UP	2R	A	CDS	1	MIT
XM_002081312.2	GD25757	6734325	38.631	75.6687	27.1731	DOWN	EQUAL	UP	2R	A	CDS	4	MEI
XM_002081313.2	cid	6734326	14.9468	40.8429	16.6271	DOWN	EQUAL	UP	2R	A	CDS	4	MEI
XM_002081322.2	GD25753	6734336	4.32491	0	0.645698	EQUAL	EQUAL	EQUAL	2R	A	CDS	2	MIT
XM_002081326.2	GD10974	6734340	51.4314	91.0498	123.436	DOWN	DOWN	DOWN	2R	A	CDS	7	PM
[truncated: 23,762 more rows]
