# Supplementary material for: Meiotic Sex Chromosome Inactivation: Conservation across the Drosophila genus
Source: PLoS Genet. 2025 Sep 11;21(9):e1011511. doi: 10.1371/journal.pgen.1011511 (PMC12425233; doi:10.1371/journal.pgen.1011511)
Supplement: S3 Table — (XLSX) [file pgen.1011511.s010.xlsx]

## Sheet: S3 Table
S3 Table . RNA-seq results of D. willistoni
RefSeq Gene_ID	Transcript_ID	ave_mit	ave_mei	ave_pm	Mit.vs.Mei	Mit.vs.PM	Mei.vs.PM	Muller	X_A	Gene_type	Cluster	Profile
6637864	XM_002060938.3	8.64196	10.0704	10.6513	DOWN	DOWN	EQUAL	C	Aut	mRNA	7	PM
6637901	XM_002060940.3	7.40959	6.20592	4.66377	UP	UP	UP	C	Aut	mRNA	1	MIT
6637854	XM_002060943.3	8.82936	8.95269	8.04172	EQUAL	UP	UP	C	Aut	mRNA	6	MEI
6637948	XM_002060944.3	6.4492	6.66523	5.72825	EQUAL	UP	UP	C	Aut	mRNA	6	MEI
6637949	XM_002060945.3	11.4538	12.9408	12.8081	DOWN	DOWN	EQUAL	C	Aut	mRNA	11	NU
6637962	XM_002060946.3	9.42002	9.33209	9.74958	EQUAL	EQUAL	EQUAL	C	Aut	mRNA	9	PM
6637963	XM_002060947.3	5.40594	3.60133	7.28493	UP	DOWN	DOWN	C	Aut	mRNA	8	PM
6637964	XM_002060948.3	7.4265	5.0899	3.50463	UP	UP	UP	C	Aut	mRNA	2	MIT
6637986	XM_002060950.3	9.7701	8.97498	8.28102	UP	UP	UP	C	Aut	mRNA	1	MIT
6637987	XM_002060951.3	8.94051	7.90733	6.76567	UP	UP	UP	C	Aut	mRNA	1	MIT
6637900	XM_002060953.3	10.4287	8.88587	6.20548	UP	UP	UP	C	Aut	mRNA	1	MIT
6637934	XM_002060954.3	8.95988	8.57647	7.65237	EQUAL	UP	UP	C	Aut	mRNA	1	MIT
6637968	XM_002060955.3	6.78611	4.56075	7.70016	UP	DOWN	DOWN	C	Aut	mRNA	9	PM
6637950	XM_002060957.3	6.70508	5.24791	9.12471	EQUAL	DOWN	DOWN	C	Aut	mRNA	8	PM
6637951	XM_002060958.3	11.903	11.8142	10.9067	EQUAL	UP	UP	C	Aut	mRNA	10	NU
6637861	XM_002060959.3	9.00263	7.75262	8.49041	UP	UP	DOWN	C	Aut	mRNA	3	MIT
6637875	XM_002060960.3	10.848	10.3757	10.5829	UP	EQUAL	EQUAL	C	Aut	mRNA	3	MIT
6637874	XM_002060962.3	3.10433	2.25618	5.7556	EQUAL	DOWN	DOWN	C	Aut	mRNA	8	PM
6637855	XM_002060963.3	8.9396	7.94797	6.7729	UP	UP	UP	C	Aut	mRNA	1	MIT
6637929	XM_002060966.3	11.0381	10.9627	10.9835	EQUAL	EQUAL	EQUAL	C	Aut	mRNA	3	MIT
6637930	XM_002060967.3	8.93937	8.89056	8.76904	EQUAL	EQUAL	EQUAL	C	Aut	mRNA	1	MIT
6637904	XM_002060968.3	4.82135	4.50896	4.00713	EQUAL	EQUAL	EQUAL	C	Aut	mRNA	1	MIT
6637905	XM_002060969.3	8.6342	6.73306	6.72064	UP	UP	EQUAL	C	Aut	mRNA	2	MIT
6637970	XM_002060970.3	7.22583	5.16296	8.10705	UP	EQUAL	DOWN	C	Aut	mRNA	9	PM
6637971	XM_002060971.3	10.3001	9.27086	8.76245	UP	UP	EQUAL	C	Aut	mRNA	2	MIT
6637984	XM_002060972.3	10.116	10.3482	9.81985	EQUAL	EQUAL	UP	C	Aut	mRNA	6	MEI
6637999	XM_002060982.3	2.73131	4.5723	3.03964	DOWN	EQUAL	UP	C	Aut	mRNA	4	MEI
6637927	XM_002060983.3	10.0557	8.97984	9.25548	UP	UP	EQUAL	C	Aut	mRNA	2	MIT
6637982	XM_002060984.3	9.35337	8.78044	9.38887	UP	EQUAL	DOWN	C	Aut	mRNA	12	NU
6637983	XM_002060985.3	8.86461	8.24949	8.88901	UP	EQUAL	DOWN	C	Aut	mRNA	12	NU
6637956	XM_002060986.3	5.81241	6.51591	6.53805	EQUAL	EQUAL	EQUAL	C	Aut	mRNA	5	MEI
6637912	XM_002060987.3	6.12356	6.89323	6.32892	DOWN	EQUAL	EQUAL	C	Aut	mRNA	5	MEI
6637914	XM_002060989.2	8.4873	7.30806	7.85633	UP	EQUAL	EQUAL	C	Aut	mRNA	3	MIT
6637859	XM_002060990.3	7.12464	5.75644	5.59771	UP	UP	EQUAL	C	Aut	mRNA	2	MIT
6637998	XM_002060994.2	0.827843	1.73228	2.6575	EQUAL	DOWN	EQUAL	C	Aut	mRNA	7	PM
6637931	XM_002060995.3	7.29365	7.91583	4.58654	EQUAL	UP	UP	C	Aut	mRNA	6	MEI
6637888	XM_002060996.3	8.71428	6.66916	8.11061	UP	EQUAL	DOWN	C	Aut	mRNA	3	MIT
6637889	XM_002060997.3	9.5797	9.95078	9.87034	EQUAL	EQUAL	EQUAL	C	Aut	mRNA	11	NU
6637866	XM_002060999.3	0.0703625	0.214291	0.0123083	EQUAL	EQUAL	EQUAL	C	Aut	mRNA	4	MEI
6637871	XM_002061000.3	3.77954	4.85074	3.18197	EQUAL	EQUAL	UP	C	Aut	mRNA	6	MEI
6637872	XM_002061001.3	-1.06729	-0.505115	-1.04321	EQUAL	EQUAL	EQUAL	C	Aut	mRNA	4	MEI
6637862	XM_002061002.3	3.49172	3.37418	5.66988	EQUAL	DOWN	DOWN	C	Aut	mRNA	8	PM
6637863	XM_002061003.3	10.0207	9.72168	11.9639	EQUAL	DOWN	DOWN	C	Aut	mRNA	8	PM
6637985	XM_002061006.2	-0.9358	-0.911617	-1.07095	EQUAL	EQUAL	EQUAL	C	Aut	mRNA	10	NU
6637976	XM_002061007.1	1.53476	3.33918	1.87812	DOWN	EQUAL	EQUAL	C	Aut	mRNA	4	MEI
6637977	XM_002061008.2	10.6814	12.4787	11.4972	DOWN	DOWN	UP	C	Aut	mRNA	5	MEI
6637978	XM_002061009.3	5.85426	4.79999	8.54166	EQUAL	DOWN	DOWN	C	Aut	mRNA	8	PM
6637935	XM_002061010.1	0.516553	-0.0774043	0.497467	EQUAL	EQUAL	EQUAL	C	Aut	mRNA	12	NU
6637936	XM_002061011.3	0.764452	1.8891	1.40893	EQUAL	EQUAL	EQUAL	C	Aut	mRNA	11	NU
6637928	XM_002061014.3	5.06699	4.62968	5.1771	EQUAL	EQUAL	EQUAL	C	Aut	mRNA	9	PM
6637994	XM_002061015.3	8.97106	10.268	8.81892	DOWN	EQUAL	UP	C	Aut	mRNA	4	MEI
6637995	XM_002061016.3	13.0035	14.5009	14.3347	DOWN	DOWN	EQUAL	C	Aut	mRNA	11	NU
6637957	XM_002061017.3	3.16376	4.1543	3.33962	EQUAL	EQUAL	EQUAL	C	Aut	mRNA	4	MEI
6637940	XM_002061018.3	7.29492	6.54908	8.83268	UP	DOWN	DOWN	C	Aut	mRNA	8	PM
6637941	XM_002061019.2	7.9126	9.76999	9.33296	DOWN	DOWN	EQUAL	C	Aut	mRNA	5	MEI
6637980	XM_002061020.3	7.73917	7.56287	8.65077	EQUAL	DOWN	DOWN	C	Aut	mRNA	8	PM
6638000	XM_002061022.3	9.68526	9.00589	8.32085	UP	UP	UP	C	Aut	mRNA	1	MIT
6638001	XM_002061023.3	10.5253	9.89893	9.60082	UP	UP	EQUAL	C	Aut	mRNA	1	MIT
6637947	XM_002061027.3	12.3553	12.2242	11.47	EQUAL	UP	UP	C	Aut	mRNA	10	NU
6637932	XM_002061028.3	9.72733	9.73172	8.4122	EQUAL	UP	UP	C	Aut	mRNA	10	NU
6637933	XM_002061029.3	7.89847	8.73789	8.22887	EQUAL	EQUAL	EQUAL	C	Aut	mRNA	5	MEI
6637921	XM_002061030.3	9.50125	11.1777	10.9981	DOWN	DOWN	EQUAL	C	Aut	mRNA	11	NU
6637942	XM_002061032.3	8.76994	9.38412	8.29367	DOWN	EQUAL	UP	C	Aut	mRNA	4	MEI
6637943	XM_002061033.3	-0.311158	-1.46484	-1.38562	EQUAL	EQUAL	EQUAL	C	Aut	mRNA	2	MIT
6637959	XM_002061035.2	2.76744	3.86271	2.56325	DOWN	EQUAL	UP	C	Aut	mRNA	4	MEI
6637979	XM_002061036.3	3.32262	4.73844	3.7156	DOWN	EQUAL	EQUAL	C	Aut	mRNA	5	MEI
6637911	XM_002061038.3	6.12802	6.82272	8.41144	EQUAL	DOWN	DOWN	C	Aut	mRNA	8	PM
6637992	XM_002061039.3	9.97668	10.5963	10.2568	EQUAL	EQUAL	EQUAL	C	Aut	mRNA	5	MEI
6637993	XM_002061040.3	11.1617	10.7371	9.68928	EQUAL	UP	UP	C	Aut	mRNA	1	MIT
6637858	XM_002061041.3	9.28252	10.1431	9.30036	DOWN	EQUAL	UP	C	Aut	mRNA	4	MEI
6637856	XM_002061042.3	8.72196	9.32961	9.90894	DOWN	DOWN	DOWN	C	Aut	mRNA	7	PM
6637886	XM_002061044.3	9.63724	8.77719	9.3674	UP	EQUAL	EQUAL	C	Aut	mRNA	3	MIT
6637887	XM_002061045.3	12.5575	11.6817	12.773	UP	EQUAL	DOWN	C	Aut	mRNA	12	NU
6637870	XM_002061047.2	10.614	9.15642	10.8647	UP	EQUAL	DOWN	C	Aut	mRNA	12	NU
6637882	XM_002061049.3	7.5147	6.94516	10.9652	UP	DOWN	DOWN	C	Aut	mRNA	8	PM
6637883	XM_002061050.3	7.0783	6.66746	9.02293	EQUAL	DOWN	DOWN	C	Aut	mRNA	8	PM
6637893	XM_002061051.3	9.08804	7.23788	8.5326	UP	EQUAL	DOWN	C	Aut	mRNA	3	MIT
6637894	XM_002061052.2	9.02108	11.1656	9.73818	DOWN	DOWN	UP	C	Aut	mRNA	5	MEI
6637895	XM_002061053.3	9.68771	9.32759	9.85246	UP	EQUAL	DOWN	C	Aut	mRNA	9	PM
6637896	XM_002061054.2	9.17933	7.99577	8.19527	UP	UP	EQUAL	C	Aut	mRNA	2	MIT
6637877	XM_002061055.3	8.97317	9.92572	9.39505	DOWN	EQUAL	EQUAL	C	Aut	mRNA	5	MEI
6637915	XM_002061056.2	6.72929	6.52923	6.2582	EQUAL	EQUAL	EQUAL	C	Aut	mRNA	1	MIT
6637916	XM_002061057.3	-1.02351	-1.09935	-0.673475	EQUAL	EQUAL	EQUAL	C	Aut	mRNA	8	PM
6637917	XM_002061058.3	6.33095	5.72217	5.48104	EQUAL	UP	EQUAL	C	Aut	mRNA	2	MIT
6637952	XM_002061060.3	11.4347	8.6634	5.16514	UP	UP	UP	C	Aut	mRNA	2	MIT
6637953	XM_002061061.3	11.9297	12.0532	12.2605	EQUAL	DOWN	EQUAL	C	Aut	mRNA	7	PM
6637955	XM_002061063.2	1.57582	2.84079	1.84709	EQUAL	EQUAL	EQUAL	C	Aut	mRNA	4	MEI
6637906	XM_002061064.3	5.25867	4.98462	4.31208	EQUAL	UP	EQUAL	C	Aut	mRNA	10	NU
6637907	XM_002061065.3	11.1018	11.6443	11.0459	EQUAL	EQUAL	EQUAL	C	Aut	mRNA	4	MEI
6637908	XM_002061066.3	3.90843	2.91078	2.14083	EQUAL	UP	EQUAL	C	Aut	mRNA	1	MIT
6637909	XM_002061067.2	3.06202	5.64984	4.11751	DOWN	EQUAL	EQUAL	C	Aut	mRNA	5	MEI
6637923	XM_002061068.3	9.59231	9.31486	8.43322	EQUAL	UP	UP	C	Aut	mRNA	10	NU
6637924	XM_002061069.3	9.77351	9.55182	12.0579	EQUAL	DOWN	DOWN	C	Aut	mRNA	8	PM
6637925	XM_002061070.3	9.92708	10.9762	10.7971	DOWN	DOWN	EQUAL	C	Aut	mRNA	11	NU
6637926	XM_002061071.3	8.44734	8.3258	8.71105	EQUAL	EQUAL	EQUAL	C	Aut	mRNA	9	PM
6637938	XM_002061073.3	3.38608	4.56129	5.46088	EQUAL	DOWN	EQUAL	C	Aut	mRNA	7	PM
6638003	XM_002061075.3	9.16872	8.8591	7.50641	EQUAL	UP	UP	C	Aut	mRNA	10	NU
6638004	XM_002061076.3	1.78773	2.94651	2.14073	EQUAL	EQUAL	EQUAL	C	Aut	mRNA	5	MEI
6638005	XM_002061077.2	-1.84308	-1.67904	-1.79226	EQUAL	EQUAL	EQUAL	C	Aut	mRNA	4	MEI
6637974	XM_002061080.3	2.32697	3.38301	5.54638	EQUAL	DOWN	DOWN	C	Aut	mRNA	8	PM
6637975	XM_002061081.3	12.8834	11.8901	12.7287	UP	EQUAL	DOWN	C	Aut	mRNA	12	NU
6637944	XM_002061082.3	11.6416	12.5213	12.4693	DOWN	DOWN	EQUAL	C	Aut	mRNA	11	NU
6637988	XM_002061085.3	6.27248	5.5743	4.9459	EQUAL	UP	EQUAL	C	Aut	mRNA	1	MIT
6637989	XM_002061086.3	6.78275	5.26028	7.29711	UP	EQUAL	DOWN	C	Aut	mRNA	9	PM
6638497	XM_002061222.2	3.75957	3.72518	2.03099	EQUAL	UP	UP	C	Aut	mRNA	10	NU
6638386	XM_002061223.2	4.06252	2.99487	5.99927	UP	DOWN	DOWN	C	Aut	mRNA	8	PM
6638167	XM_002061224.2	11.0145	9.91473	8.39633	UP	UP	UP	C	Aut	mRNA	1	MIT
6638462	XM_002061225.3	9.74209	8.94236	8.22568	UP	UP	UP	C	Aut	mRNA	1	MIT
6638199	XM_002061226.3	10.2723	9.69775	9.25944	EQUAL	UP	EQUAL	C	Aut	mRNA	1	MIT
6638311	XM_002061227.3	9.10871	8.61915	8.43483	EQUAL	UP	EQUAL	C	Aut	mRNA	2	MIT
6638312	XM_002061228.3	7.74737	6.57891	7.39947	UP	EQUAL	EQUAL	C	Aut	mRNA	3	MIT
6638481	XM_002061229.3	10.6581	10.8193	9.77939	EQUAL	UP	UP	C	Aut	mRNA	6	MEI
6638431	XM_002061231.3	4.4775	2.36529	2.91052	UP	UP	EQUAL	C	Aut	mRNA	2	MIT
6638432	XM_002061232.3	6.76757	4.98301	7.44232	UP	EQUAL	DOWN	C	Aut	mRNA	9	PM
6638433	XM_002061233.3	6.75797	4.84822	8.8167	UP	DOWN	DOWN	C	Aut	mRNA	8	PM
6638434	XM_002061234.2	7.92634	3.97549	4.58355	UP	UP	EQUAL	C	Aut	mRNA	2	MIT
6638304	XM_002061235.3	10.6791	11.484	10.3043	DOWN	EQUAL	UP	C	Aut	mRNA	4	MEI
6638305	XM_002061236.3	4.98511	4.78949	7.05926	EQUAL	DOWN	DOWN	C	Aut	mRNA	8	PM
6638306	XM_002061237.3	0	0	0	EQUAL	EQUAL	EQUAL	C	Aut	mRNA	13	NS
6638286	XM_002061239.2	7.21452	5.45096	7.98702	UP	DOWN	DOWN	C	Aut	mRNA	9	PM
6638288	XM_002061241.3	7.43032	7.40333	10.494	EQUAL	DOWN	DOWN	C	Aut	mRNA	8	PM
6638289	XM_002061242.3	6.94669	7.42237	6.26012	EQUAL	EQUAL	UP	C	Aut	mRNA	6	MEI
6638168	XM_002061243.3	8.40652	9.05908	6.01223	EQUAL	UP	UP	C	Aut	mRNA	6	MEI
6638169	XM_002061244.3	4.16278	4.13685	3.62864	EQUAL	EQUAL	EQUAL	C	Aut	mRNA	10	NU
6638170	XM_002061245.2	-0.669763	-0.0886224	-0.765208	EQUAL	EQUAL	EQUAL	C	Aut	mRNA	4	MEI
6638171	XM_002061246.2	1.24265	1.97326	0.672947	EQUAL	EQUAL	UP	C	Aut	mRNA	4	MEI
6638368	XM_002061247.3	1.38994	2.21673	0.529835	EQUAL	EQUAL	UP	C	Aut	mRNA	4	MEI
6638369	XM_002061248.3	10.4383	12.3456	12.7931	DOWN	DOWN	DOWN	C	Aut	mRNA	7	PM
6638370	XM_002061249.3	9.21876	9.03962	8.54781	EQUAL	UP	EQUAL	C	Aut	mRNA	10	NU
6638371	XM_002061250.3	11.1113	12.6713	13.171	DOWN	DOWN	EQUAL	C	Aut	mRNA	7	PM
6638463	XM_002061251.3	2.96301	5.18591	2.86622	EQUAL	EQUAL	EQUAL	C	Aut	mRNA	4	MEI
6638464	XM_002061252.2	-1.46744	-1.49327	-1.51883	EQUAL	EQUAL	EQUAL	C	Aut	mRNA	1	MIT
6638466	XM_002061253.3	10.2481	8.98244	11.9499	UP	DOWN	DOWN	C	Aut	mRNA	8	PM
6638467	XM_002061254.3	9.44104	8.95181	10.4308	EQUAL	DOWN	DOWN	C	Aut	mRNA	9	PM
6638425	XM_002061257.3	0.695531	1.11331	1.30293	EQUAL	EQUAL	EQUAL	C	Aut	mRNA	11	NU
6638439	XM_002061258.3	11.0205	12.2046	11.1014	DOWN	EQUAL	UP	C	Aut	mRNA	4	MEI
6638441	XM_002061260.2	0.340023	0.0829093	1.7133	EQUAL	EQUAL	EQUAL	C	Aut	mRNA	8	PM
6638337	XM_002061261.3	3.92709	3.37903	10.8999	EQUAL	DOWN	DOWN	C	Aut	mRNA	8	PM
6638338	XM_002061262.3	2.13667	3.19258	3.642	EQUAL	DOWN	EQUAL	C	Aut	mRNA	7	PM
6638365	XM_002061264.1	-1.09275	-1.12205	-1.21051	EQUAL	EQUAL	EQUAL	C	Aut	mRNA	10	NU
6638366	XM_002061265.2	4.86346	6.25787	6.37574	DOWN	DOWN	EQUAL	C	Aut	mRNA	11	NU
6638377	XM_002061267.3	7.86992	7.85283	6.23226	EQUAL	UP	UP	C	Aut	mRNA	10	NU
6638378	XM_002061268.2	7.98203	7.09946	7.73963	UP	EQUAL	DOWN	C	Aut	mRNA	3	MIT
6638379	XM_002061269.3	5.44035	5.40486	5.63094	EQUAL	EQUAL	EQUAL	C	Aut	mRNA	9	PM
6638380	XM_002061270.3	10.891	11.5099	10.9184	DOWN	EQUAL	UP	C	Aut	mRNA	4	MEI
6638381	XM_002061271.1	2.07294	1.78848	1.61193	EQUAL	EQUAL	EQUAL	C	Aut	mRNA	1	MIT
6638394	XM_002061272.3	11.416	12.1425	12.1552	DOWN	DOWN	EQUAL	C	Aut	mRNA	11	NU
6638395	XM_002061273.3	7.43594	5.87686	6.22382	UP	UP	EQUAL	C	Aut	mRNA	2	MIT
6638396	XM_002061274.3	6.75662	6.67676	9.9858	EQUAL	DOWN	DOWN	C	Aut	mRNA	8	PM
6638494	XM_002061276.3	1.19379	3.79965	6.31657	DOWN	DOWN	DOWN	C	Aut	mRNA	8	PM
6638496	XM_002061278.2	4.31274	5.48531	8.08074	DOWN	DOWN	DOWN	C	Aut	mRNA	8	PM
6638388	XM_002061280.3	9.33491	8.42038	7.86973	UP	UP	EQUAL	C	Aut	mRNA	1	MIT
6638389	XM_002061281.3	10.69	11.108	10.0595	EQUAL	UP	UP	C	Aut	mRNA	6	MEI
6638183	XM_002061282.3	10.5364	10.2772	10.4972	EQUAL	EQUAL	EQUAL	C	Aut	mRNA	12	NU
6638184	XM_002061283.3	10.9255	11.2336	10.3626	EQUAL	UP	UP	C	Aut	mRNA	6	MEI
6638185	XM_002061284.3	0	0	0	EQUAL	EQUAL	EQUAL	C	Aut	mRNA	13	NS
6638186	XM_002061285.3	5.53439	4.7913	2.33853	EQUAL	UP	UP	C	Aut	mRNA	1	MIT
6638196	XM_002061286.3	1.20202	1.34309	0.567079	EQUAL	EQUAL	EQUAL	C	Aut	mRNA	6	MEI
6638197	XM_002061287.3	2.73076	1.64163	1.6404	EQUAL	EQUAL	EQUAL	C	Aut	mRNA	2	MIT
6638198	XM_002061288.3	12.0654	11.1203	11.0895	UP	UP	EQUAL	C	Aut	mRNA	2	MIT
6638246	XM_002061289.3	8.8857	7.81362	4.1126	UP	UP	UP	C	Aut	mRNA	1	MIT
6638323	XM_002061292.3	12.413	11.2196	10.1942	UP	UP	UP	C	Aut	mRNA	1	MIT
6638325	XM_002061294.3	10.3817	10.7092	10.152	EQUAL	EQUAL	EQUAL	C	Aut	mRNA	6	MEI
6638313	XM_002061295.3	10.9975	11.3561	10.9647	EQUAL	EQUAL	EQUAL	C	Aut	mRNA	4	MEI
6638316	XM_002061298.2	6.66272	7.50962	8.2888	DOWN	DOWN	DOWN	C	Aut	mRNA	7	PM
6638153	XM_002061299.3	10.6531	10.2288	10.0053	UP	UP	EQUAL	C	Aut	mRNA	1	MIT
6638154	XM_002061300.3	9.11414	8.52143	8.07416	UP	UP	EQUAL	C	Aut	mRNA	1	MIT
6638155	XM_002061301.3	10.413	9.19888	7.86188	UP	UP	UP	C	Aut	mRNA	1	MIT
6638468	XM_002061302.3	0.801179	1.15164	0.573996	EQUAL	EQUAL	EQUAL	C	Aut	mRNA	4	MEI
6638469	XM_002061303.1	7.13298	6.29225	4.76837	EQUAL	UP	UP	C	Aut	mRNA	1	MIT
6638470	XM_002061304.2	12.0035	10.7821	11.9569	UP	EQUAL	DOWN	C	Aut	mRNA	12	NU
6638471	XM_002061305.2	1.76874	0.951277	0.947634	EQUAL	EQUAL	EQUAL	C	Aut	mRNA	2	MIT
6638472	XM_002061306.3	1.87974	1.60123	1.30888	EQUAL	EQUAL	EQUAL	C	Aut	mRNA	1	MIT
6638148	XM_002061307.1	-0.718842	-0.857572	-0.959958	EQUAL	EQUAL	EQUAL	C	Aut	mRNA	1	MIT
6638150	XM_002061309.3	9.87801	11.2511	9.56025	DOWN	EQUAL	UP	C	Aut	mRNA	4	MEI
6638249	XM_002061312.3	9.1199	10.7123	12.6907	DOWN	DOWN	DOWN	C	Aut	mRNA	8	PM
6638250	XM_002061313.3	2.82293	3.68894	6.4604	EQUAL	DOWN	DOWN	C	Aut	mRNA	8	PM
6638251	XM_002061314.3	0.168111	0.29174	0.60466	EQUAL	EQUAL	EQUAL	C	Aut	mRNA	8	PM
6638414	XM_002061316.2	4.91493	6.09125	9.67641	DOWN	DOWN	DOWN	C	Aut	mRNA	8	PM
6638416	XM_002061318.3	3.45253	4.27066	7.76293	EQUAL	DOWN	DOWN	C	Aut	mRNA	8	PM
6638417	XM_002061319.2	7.2823	8.11229	7.40199	DOWN	EQUAL	UP	C	Aut	mRNA	4	MEI
6638187	XM_002061320.3	9.96712	11.0585	11.4507	DOWN	DOWN	EQUAL	C	Aut	mRNA	7	PM
6638188	XM_002061321.3	9.62956	9.37458	9.33318	EQUAL	EQUAL	EQUAL	C	Aut	mRNA	2	MIT
6638189	XM_002061322.3	3.03295	3.01513	4.7624	EQUAL	DOWN	DOWN	C	Aut	mRNA	8	PM
6638190	XM_002061323.3	9.06378	9.35014	7.96643	EQUAL	UP	UP	C	Aut	mRNA	6	MEI
6638403	XM_002061324.3	11.872	12.052	12.4786	EQUAL	DOWN	EQUAL	C	Aut	mRNA	8	PM
6638404	XM_002061325.3	0.968117	1.69541	1.24499	EQUAL	EQUAL	EQUAL	C	Aut	mRNA	5	MEI
6638405	XM_002061326.3	12.159	11.2863	11.5327	UP	UP	EQUAL	C	Aut	mRNA	2	MIT
6638406	XM_002061327.2	2.64435	1.83211	2.72883	EQUAL	EQUAL	EQUAL	C	Aut	mRNA	12	NU
6638407	XM_002061328.3	8.52587	8.53008	10.0291	EQUAL	DOWN	DOWN	C	Aut	mRNA	8	PM
6638516	XM_002061329.3	1.1364	2.08446	7.48231	DOWN	DOWN	DOWN	C	Aut	mRNA	8	PM
6638518	XM_002061331.3	11.4384	11.0636	11.0076	EQUAL	EQUAL	EQUAL	C	Aut	mRNA	2	MIT
6638519	XM_002061332.3	8.635	7.81037	9.59774	UP	DOWN	DOWN	C	Aut	mRNA	9	PM
6638512	XM_002061333.2	1.52547	2.17071	1.1664	EQUAL	EQUAL	EQUAL	C	Aut	mRNA	4	MEI
6638513	XM_002061334.3	1.03486	3.60617	1.62818	DOWN	EQUAL	EQUAL	C	Aut	mRNA	4	MEI
6638515	XM_002061336.3	1.75517	2.33272	2.98719	EQUAL	EQUAL	EQUAL	C	Aut	mRNA	7	PM
6638333	XM_002061337.3	3.9158	4.48841	3.62073	EQUAL	EQUAL	EQUAL	C	Aut	mRNA	10	NU
6638348	XM_002061341.2	9.294	10.7716	11.1218	DOWN	DOWN	EQUAL	C	Aut	mRNA	7	PM
6638349	XM_002061342.3	1.27835	1.60025	2.25811	EQUAL	EQUAL	EQUAL	C	Aut	mRNA	8	PM
6638351	XM_002061344.2	4.16747	4.13289	2.50778	EQUAL	UP	UP	C	Aut	mRNA	10	NU
6638352	XM_002061345.3	9.4616	8.26285	8.17369	UP	UP	EQUAL	C	Aut	mRNA	2	MIT
6638520	XM_002061346.3	6.28112	6.23977	11.629	EQUAL	DOWN	DOWN	C	Aut	mRNA	8	PM
6638522	XM_002061348.3	8.3105	8.42913	7.54199	EQUAL	UP	UP	C	Aut	mRNA	10	NU
6638451	XM_002061350.3	9.36402	9.42674	8.99305	EQUAL	EQUAL	EQUAL	C	Aut	mRNA	10	NU
6638490	XM_002061351.3	8.22728	8.01531	8.34283	EQUAL	EQUAL	EQUAL	C	Aut	mRNA	9	PM
6638491	XM_002061352.2	3.25093	3.8923	3.53637	EQUAL	EQUAL	EQUAL	C	Aut	mRNA	5	MEI
6638492	XM_002061353.3	-1.17288	-1.41997	-1.40811	EQUAL	EQUAL	EQUAL	C	Aut	mRNA	2	MIT
6638493	XM_002061354.3	8.89844	8.58108	9.06104	EQUAL	EQUAL	EQUAL	C	Aut	mRNA	9	PM
6638459	XM_002061356.3	11.3131	11.6963	11.7204	DOWN	DOWN	EQUAL	C	Aut	mRNA	11	NU
6638460	XM_002061357.2	10.9259	9.90488	8.23827	UP	UP	UP	C	Aut	mRNA	1	MIT
6638461	XM_002061358.3	2.81706	3.62806	3.59874	EQUAL	EQUAL	EQUAL	C	Aut	mRNA	11	NU
6638163	XM_002061360.2	1.37613	0.895253	0.575705	EQUAL	EQUAL	EQUAL	C	Aut	mRNA	2	MIT
6638164	XM_002061361.1	10.909	12.6637	12.0945	DOWN	DOWN	EQUAL	C	Aut	mRNA	5	MEI
6638165	XM_002061362.2	-1.5593	-1.47218	-1.56362	EQUAL	EQUAL	EQUAL	C	Aut	mRNA	4	MEI
6638166	XM_002061363.3	1.57585	3.96272	2.00463	DOWN	EQUAL	EQUAL	C	Aut	mRNA	4	MEI
6638295	XM_002061365.3	6.84977	5.06496	6.99471	UP	EQUAL	DOWN	C	Aut	mRNA	12	NU
6638296	XM_002061366.3	3.47497	3.19647	4.53657	EQUAL	EQUAL	DOWN	C	Aut	mRNA	8	PM
6638297	XM_002061367.3	2.59331	3.21502	3.42999	EQUAL	EQUAL	EQUAL	C	Aut	mRNA	7	PM
6638265	XM_002061370.3	8.76812	10.0608	10.6495	DOWN	DOWN	DOWN	C	Aut	mRNA	7	PM
6638231	XM_002061371.2	8.99149	7.70938	7.1206	UP	UP	UP	C	Aut	mRNA	2	MIT
6638232	XM_002061372.3	0	0	0	EQUAL	EQUAL	EQUAL	C	Aut	mRNA	13	NS
6638233	XM_002061373.3	7.49629	6.40366	5.50927	EQUAL	EQUAL	EQUAL	C	Aut	mRNA	2	MIT
6638234	XM_002061374.3	8.91222	7.58616	9.30491	UP	EQUAL	DOWN	C	Aut	mRNA	9	PM
6638291	XM_002061376.3	3.12936	3.51499	3.15951	EQUAL	EQUAL	EQUAL	C	Aut	mRNA	4	MEI
6638292	XM_002061377.3	9.59256	10.0047	8.89445	EQUAL	UP	UP	C	Aut	mRNA	6	MEI
6638145	XM_002061380.2	1.39518	1.8915	0.743213	EQUAL	EQUAL	EQUAL	C	Aut	mRNA	6	MEI
6638147	XM_002061382.3	9.28746	10.9366	11.0245	DOWN	DOWN	EQUAL	C	Aut	mRNA	11	NU
6638489	XM_002061385.2	8.37909	6.41837	9.56722	UP	DOWN	DOWN	C	Aut	mRNA	9	PM
6638359	XM_002061387.3	-0.735136	-0.804139	-0.238901	EQUAL	EQUAL	EQUAL	C	Aut	mRNA	8	PM
6638361	XM_002061389.3	11.8386	11.6461	10.9425	EQUAL	UP	UP	C	Aut	mRNA	10	NU
6638307	XM_002061390.3	5.08512	3.83709	5.424	EQUAL	EQUAL	EQUAL	C	Aut	mRNA	9	PM
6638308	XM_002061391.3	8.50415	7.45606	7.40079	UP	UP	EQUAL	C	Aut	mRNA	2	MIT
6638309	XM_002061392.2	2.19325	1.13508	1.43677	EQUAL	EQUAL	EQUAL	C	Aut	mRNA	3	MIT
6638310	XM_002061393.3	6.54737	5.71253	6.39379	UP	EQUAL	EQUAL	C	Aut	mRNA	3	MIT
6638270	XM_002061394.2	8.62925	7.74886	7.75043	UP	UP	EQUAL	C	Aut	mRNA	2	MIT
6638271	XM_002061395.3	9.13047	8.78795	7.64426	EQUAL	UP	UP	C	Aut	mRNA	10	NU
6638272	XM_002061396.3	8.63003	8.68973	7.05508	EQUAL	UP	UP	C	Aut	mRNA	10	NU
6638274	XM_002061398.2	6.55039	6.75349	10.8022	EQUAL	DOWN	DOWN	C	Aut	mRNA	8	PM
6638275	XM_002061399.3	9.10855	10.7655	11.3155	DOWN	DOWN	DOWN	C	Aut	mRNA	7	PM
6638276	XM_002061400.3	11.4906	13.1111	13.6801	DOWN	DOWN	DOWN	C	Aut	mRNA	7	PM
6638277	XM_002061401.3	5.90258	7.79722	7.35073	DOWN	DOWN	EQUAL	C	Aut	mRNA	5	MEI
6638278	XM_002061402.3	0	0	0	EQUAL	EQUAL	EQUAL	C	Aut	mRNA	13	NS
6638279	XM_002061403.1	-1.21952	-1.29863	-1.34374	EQUAL	EQUAL	EQUAL	C	Aut	mRNA	10	NU
6638237	XM_002061408.2	9.81425	8.92887	6.29709	UP	UP	UP	C	Aut	mRNA	1	MIT
6638238	XM_002061409.3	11.5851	12.1702	11.8812	DOWN	EQUAL	EQUAL	C	Aut	mRNA	5	MEI
6638239	XM_002061410.3	4.29976	3.16804	5.82173	UP	DOWN	DOWN	C	Aut	mRNA	8	PM
6638243	XM_002061414.3	7.38747	7.68076	7.90853	EQUAL	EQUAL	EQUAL	C	Aut	mRNA	7	PM
6638245	XM_002061416.3	9.07724	7.49894	7.00305	UP	UP	UP	C	Aut	mRNA	2	MIT
6638172	XM_002061417.3	10.6607	9.84888	9.46899	UP	UP	EQUAL	C	Aut	mRNA	2	MIT
6638173	XM_002061418.3	-0.0644539	-0.564896	-0.768594	EQUAL	EQUAL	EQUAL	C	Aut	mRNA	2	MIT
6638174	XM_002061419.3	-0.329655	-0.0962528	1.26012	EQUAL	EQUAL	EQUAL	C	Aut	mRNA	8	PM
6638175	XM_002061420.3	1.11028	2.82344	0.667757	EQUAL	EQUAL	EQUAL	C	Aut	mRNA	4	MEI
6638227	XM_002061421.3	1.88664	3.02731	1.05548	EQUAL	EQUAL	UP	C	Aut	mRNA	6	MEI
6638230	XM_002061424.3	1.05841	1.72365	1.19956	EQUAL	EQUAL	EQUAL	C	Aut	mRNA	5	MEI
6638344	XM_002061425.3	3.66877	3.42891	6.11279	EQUAL	DOWN	DOWN	C	Aut	mRNA	8	PM
6638346	XM_002061427.3	2.90443	3.14702	4.74678	EQUAL	DOWN	DOWN	C	Aut	mRNA	8	PM
6638341	XM_002061430.3	2.39275	3.37689	6.53914	EQUAL	DOWN	DOWN	C	Aut	mRNA	8	PM
6638342	XM_002061431.3	9.68293	8.93146	9.72714	UP	EQUAL	DOWN	C	Aut	mRNA	12	NU
6638343	XM_002061432.3	5.64011	5.17187	8.06818	EQUAL	DOWN	DOWN	C	Aut	mRNA	8	PM
6638326	XM_002061433.3	1.48059	3.32416	8.54273	DOWN	DOWN	DOWN	C	Aut	mRNA	8	PM
6638328	XM_002061435.3	6.56293	4.48334	5.92038	UP	EQUAL	DOWN	C	Aut	mRNA	3	MIT
6638442	XM_002061436.3	0	0	0	EQUAL	EQUAL	EQUAL	C	Aut	mRNA	13	NS
6638443	XM_002061437.3	9.43729	9.13433	12.6561	EQUAL	DOWN	DOWN	C	Aut	mRNA	8	PM
6638444	XM_002061438.3	9.16756	8.40463	10.745	UP	DOWN	DOWN	C	Aut	mRNA	8	PM
6638435	XM_002061440.3	9.67358	9.1216	9.52072	UP	EQUAL	EQUAL	C	Aut	mRNA	3	MIT
6638436	XM_002061441.3	10.9022	9.85812	10.0127	UP	UP	EQUAL	C	Aut	mRNA	2	MIT
6638437	XM_002061442.2	8.51266	8.69535	7.75846	EQUAL	UP	UP	C	Aut	mRNA	6	MEI
6638438	XM_002061443.3	9.28846	10.6794	9.2615	DOWN	EQUAL	UP	C	Aut	mRNA	4	MEI
6638507	XM_002061444.3	8.93858	8.24027	10.8913	UP	DOWN	DOWN	C	Aut	mRNA	8	PM
6638508	XM_002061445.2	10.1275	8.97047	10.4401	UP	EQUAL	DOWN	C	Aut	mRNA	12	NU
6638509	XM_002061446.3	7.25053	8.91183	8.68191	DOWN	DOWN	EQUAL	C	Aut	mRNA	11	NU
6638510	XM_002061447.2	-0.49997	-0.286107	-0.0839826	EQUAL	EQUAL	EQUAL	C	Aut	mRNA	7	PM
6638511	XM_002061448.3	2.6519	4.27209	7.12127	DOWN	DOWN	DOWN	C	Aut	mRNA	8	PM
6638502	XM_002061449.1	-0.621013	-1.07253	-1.04281	EQUAL	EQUAL	EQUAL	C	Aut	mRNA	2	MIT
6638503	XM_002061450.1	-2.11316	-2.13303	-2.11997	EQUAL	EQUAL	EQUAL	C	Aut	mRNA	2	MIT
6638504	XM_002061451.3	9.27441	10.7348	10.3834	DOWN	DOWN	EQUAL	C	Aut	mRNA	11	NU
6638506	XM_002061453.3	-0.889442	-0.553986	-0.416882	EQUAL	EQUAL	EQUAL	C	Aut	mRNA	7	PM
6638498	XM_002061454.2	11.4946	10.7768	8.44891	UP	UP	UP	C	Aut	mRNA	1	MIT
6638499	XM_002061455.3	6.47988	4.48903	7.6067	UP	DOWN	DOWN	C	Aut	mRNA	9	PM
6638427	XM_002061459.2	4.76377	6.60299	5.0788	DOWN	EQUAL	UP	C	Aut	mRNA	4	MEI
6638428	XM_002061460.3	10.5325	12.6426	9.91059	DOWN	EQUAL	UP	C	Aut	mRNA	4	MEI
6638483	XM_002061463.3	6.20851	5.16054	7.47131	UP	DOWN	DOWN	C	Aut	mRNA	8	PM
6638484	XM_002061464.3	9.37302	8.85877	8.31596	EQUAL	UP	EQUAL	C	Aut	mRNA	1	MIT
6638485	XM_002061465.3	6.85289	5.76449	7.08418	UP	EQUAL	DOWN	C	Aut	mRNA	12	NU
6638486	XM_002061466.3	8.16225	7.77053	6.00707	EQUAL	UP	UP	C	Aut	mRNA	10	NU
6638473	XM_002061467.3	10.3336	9.42665	10.477	UP	EQUAL	DOWN	C	Aut	mRNA	12	NU
6638474	XM_002061468.2	11.6851	10.7682	11.0326	UP	UP	EQUAL	C	Aut	mRNA	2	MIT
6638475	XM_002061469.3	6.22309	5.88578	5.57	EQUAL	EQUAL	EQUAL	C	Aut	mRNA	1	MIT
6638476	XM_002061470.3	0	0	0	EQUAL	EQUAL	EQUAL	C	Aut	mRNA	13	NS
6638363	XM_002061473.3	0	0	0	EQUAL	EQUAL	EQUAL	C	Aut	mRNA	13	NS
6638364	XM_002061474.3	8.23123	10.1382	9.37721	DOWN	DOWN	EQUAL	C	Aut	mRNA	5	MEI
6638222	XM_002061475.3	8.69576	9.93734	9.13493	DOWN	EQUAL	EQUAL	C	Aut	mRNA	5	MEI
6638223	XM_002061476.3	10.0931	9.78011	8.25962	EQUAL	UP	UP	C	Aut	mRNA	10	NU
6638224	XM_002061477.3	10.5568	10.0531	9.76494	EQUAL	UP	EQUAL	C	Aut	mRNA	1	MIT
6638225	XM_002061478.2	5.77369	5.21211	5.07703	EQUAL	EQUAL	EQUAL	C	Aut	mRNA	2	MIT
6638226	XM_002061479.3	9.29457	8.57864	7.25141	UP	UP	UP	C	Aut	mRNA	1	MIT
6638205	XM_002061481.3	9.18128	9.48923	8.114	EQUAL	UP	UP	C	Aut	mRNA	6	MEI
6638206	XM_002061482.2	2.69553	2.77692	6.72503	EQUAL	DOWN	DOWN	C	Aut	mRNA	8	PM
6638236	XM_002061486.2	5.16738	5.18717	6.84693	EQUAL	DOWN	DOWN	C	Aut	mRNA	8	PM
6638218	XM_002061487.3	9.59149	9.95603	10.159	EQUAL	DOWN	EQUAL	C	Aut	mRNA	7	PM
6638219	XM_002061488.3	11.1092	9.39377	9.5972	UP	UP	EQUAL	C	Aut	mRNA	2	MIT
6638220	XM_002061489.2	9.42939	11.0183	9.9333	DOWN	EQUAL	UP	C	Aut	mRNA	5	MEI
6638221	XM_002061490.3	-1.79392	-1.78218	-1.80301	EQUAL	EQUAL	EQUAL	C	Aut	mRNA	6	MEI
6638213	XM_002061491.3	10.4239	12.1553	12.1054	DOWN	DOWN	EQUAL	C	Aut	mRNA	11	NU
6638216	XM_002061494.3	4.34921	4.15812	6.27615	EQUAL	DOWN	EQUAL	C	Aut	mRNA	8	PM
6638217	XM_002061495.2	1.97011	1.75995	1.35777	EQUAL	EQUAL	EQUAL	C	Aut	mRNA	1	MIT
6638267	XM_002061497.1	-1.28786	-1.50143	-1.47089	EQUAL	EQUAL	EQUAL	C	Aut	mRNA	2	MIT
6638268	XM_002061498.3	9.011	7.59929	7.56471	UP	UP	EQUAL	C	Aut	mRNA	2	MIT
6638177	XM_002061501.2	3.60001	4.05473	4.80003	EQUAL	DOWN	EQUAL	C	Aut	mRNA	8	PM
6638280	XM_002061503.3	4.37104	4.55769	6.39802	EQUAL	DOWN	DOWN	C	Aut	mRNA	8	PM
6638281	XM_002061504.3	-0.812726	-1.26964	-1.25213	EQUAL	EQUAL	EQUAL	C	Aut	mRNA	2	MIT
6638282	XM_002061505.2	-0.0634502	-0.353975	-0.177997	EQUAL	EQUAL	EQUAL	C	Aut	mRNA	12	NU
6638318	XM_002061509.3	-0.157612	-0.113832	2.79258	EQUAL	DOWN	DOWN	C	Aut	mRNA	8	PM
6638319	XM_002061510.1	0	0	0	EQUAL	EQUAL	EQUAL	C	Aut	mRNA	13	NS
6638322	XM_002061513.3	-0.080601	-0.00126253	4.4304	EQUAL	DOWN	DOWN	C	Aut	mRNA	8	PM
6638156	XM_002061514.3	-0.866237	-0.340703	-0.437227	EQUAL	EQUAL	EQUAL	C	Aut	mRNA	5	MEI
6638159	XM_002061517.2	-2.1474	-2.09918	-2.11961	EQUAL	EQUAL	EQUAL	C	Aut	mRNA	4	MEI
6638191	XM_002061519.3	0.473078	1.75209	0.376738	EQUAL	EQUAL	EQUAL	C	Aut	mRNA	4	MEI
6638192	XM_002061520.3	9.47778	11.0984	11.287	DOWN	DOWN	EQUAL	C	Aut	mRNA	11	NU
6638193	XM_002061521.3	10.166	11.9284	11.7711	DOWN	DOWN	EQUAL	C	Aut	mRNA	11	NU
6638391	XM_002061525.3	1.01302	0.792967	0.849006	EQUAL	EQUAL	EQUAL	C	Aut	mRNA	2	MIT
6638392	XM_002061526.3	7.41356	8.33306	9.85192	DOWN	DOWN	DOWN	C	Aut	mRNA	8	PM
6638393	XM_002061527.2	9.37218	7.74505	7.60991	UP	UP	EQUAL	C	Aut	mRNA	2	MIT
6638477	XM_002061528.3	12.7977	12.9986	12.4827	EQUAL	EQUAL	UP	C	Aut	mRNA	6	MEI
6638478	XM_002061529.2	6.01405	5.64095	4.87978	EQUAL	UP	EQUAL	C	Aut	mRNA	1	MIT
6638479	XM_002061530.3	11.1868	9.82626	13.6478	UP	DOWN	DOWN	C	Aut	mRNA	8	PM
6638480	XM_002061531.3	9.51604	9.33067	10.2746	EQUAL	DOWN	DOWN	C	Aut	mRNA	8	PM
6638201	XM_002061533.2	6.79883	5.27622	5.14682	UP	UP	EQUAL	C	Aut	mRNA	2	MIT
6638202	XM_002061534.3	9.56785	8.07938	6.77332	UP	UP	UP	C	Aut	mRNA	2	MIT
6638203	XM_002061535.2	4.95286	5.61647	4.92954	EQUAL	EQUAL	EQUAL	C	Aut	mRNA	4	MEI
6638298	XM_002061536.3	6.80263	5.92501	5.69509	EQUAL	EQUAL	EQUAL	C	Aut	mRNA	2	MIT
6638299	XM_002061537.3	8.33045	6.26014	7.11909	UP	UP	DOWN	C	Aut	mRNA	2	MIT
6638300	XM_002061538.3	10.4774	8.94251	8.55513	UP	UP	EQUAL	C	Aut	mRNA	2	MIT
6638301	XM_002061539.3	7.46381	9.20637	9.24484	DOWN	DOWN	EQUAL	C	Aut	mRNA	11	NU
6638302	XM_002061540.3	11.0183	11.9323	12.1293	EQUAL	DOWN	EQUAL	C	Aut	mRNA	7	PM
6638329	XM_002061542.3	1.38605	2.09462	2.3543	EQUAL	EQUAL	EQUAL	C	Aut	mRNA	7	PM
6638330	XM_002061543.3	3.90081	2.77254	3.16779	EQUAL	EQUAL	EQUAL	C	Aut	mRNA	2	MIT
6638331	XM_002061544.3	5.26875	3.75845	3.5472	UP	UP	EQUAL	C	Aut	mRNA	2	MIT
6638332	XM_002061545.3	9.40686	8.2555	9.27688	UP	EQUAL	DOWN	C	Aut	mRNA	12	NU
6638410	XM_002061548.3	9.23884	10.8336	10.1271	DOWN	DOWN	UP	C	Aut	mRNA	5	MEI
6638209	XM_002061550.2	9.42771	8.15311	7.13473	UP	UP	UP	C	Aut	mRNA	1	MIT
6638210	XM_002061551.2	8.20409	5.54337	3.30564	UP	UP	UP	C	Aut	mRNA	2	MIT
6638211	XM_002061552.3	9.01234	10.9101	9.98923	DOWN	DOWN	UP	C	Aut	mRNA	5	MEI
6638212	XM_002061553.1	0	0	0	EQUAL	EQUAL	EQUAL	C	Aut	mRNA	13	NS
6638373	XM_002061555.2	5.72606	4.87382	7.94396	UP	DOWN	DOWN	C	Aut	mRNA	8	PM
6638374	XM_002061556.3	7.52572	6.36209	8.33667	UP	DOWN	DOWN	C	Aut	mRNA	9	PM
6638375	XM_002061557.3	0.262528	-0.140703	0.00392125	EQUAL	EQUAL	EQUAL	C	Aut	mRNA	3	MIT
6638376	XM_002061558.3	1.84258	0.752196	2.4693	UP	EQUAL	DOWN	C	Aut	mRNA	9	PM
6638398	XM_002061559.3	6.46485	4.29587	7.35503	UP	EQUAL	DOWN	C	Aut	mRNA	9	PM
6638399	XM_002061560.3	4.45395	5.14965	9.68275	DOWN	DOWN	DOWN	C	Aut	mRNA	8	PM
6638400	XM_002061561.3	5.74095	6.84034	6.72108	DOWN	DOWN	EQUAL	C	Aut	mRNA	11	NU
6638401	XM_002061562.3	-0.395737	-0.676502	-0.0934629	EQUAL	EQUAL	EQUAL	C	Aut	mRNA	9	PM
6638402	XM_002061563.3	5.24978	3.35564	5.1872	UP	EQUAL	DOWN	C	Aut	mRNA	12	NU
6638452	XM_002061564.3	1.9124	2.60877	2.95756	EQUAL	EQUAL	EQUAL	C	Aut	mRNA	7	PM
6638453	XM_002061565.3	-2.13948	-2.13223	-2.09443	EQUAL	EQUAL	EQUAL	C	Aut	mRNA	8	PM
6638454	XM_002061566.1	0	0	0	EQUAL	EQUAL	EQUAL	C	Aut	mRNA	13	NS
6638455	XM_002061567.3	-1.25472	-1.14508	-0.957996	EQUAL	EQUAL	EQUAL	C	Aut	mRNA	7	PM
6638456	XM_002061568.3	5.22276	5.55708	7.30157	EQUAL	DOWN	DOWN	C	Aut	mRNA	8	PM
6638457	XM_002061569.3	-1.59072	-1.67384	-1.65692	EQUAL	EQUAL	EQUAL	C	Aut	mRNA	2	MIT
6638419	XM_002061571.2	9.36372	10.4236	10.0484	DOWN	DOWN	EQUAL	C	Aut	mRNA	5	MEI
6638420	XM_002061572.2	9.39635	9.66991	11.7996	EQUAL	DOWN	DOWN	C	Aut	mRNA	8	PM
6638421	XM_002061573.3	0	0	0	EQUAL	EQUAL	EQUAL	C	Aut	mRNA	13	NS
6638422	XM_002061574.3	3.98613	4.9516	3.32441	EQUAL	EQUAL	UP	C	Aut	mRNA	4	MEI
6638353	XM_002061575.2	-0.446023	0.307404	-0.520492	EQUAL	EQUAL	EQUAL	C	Aut	mRNA	4	MEI
6638355	XM_002061577.3	-1.82134	-1.84334	-1.79101	EQUAL	EQUAL	EQUAL	C	Aut	mRNA	9	PM
6638356	XM_002061578.3	1.2704	2.11382	5.30256	EQUAL	DOWN	DOWN	C	Aut	mRNA	8	PM
6638449	XM_002061582.2	7.8873	8.82415	4.12524	DOWN	UP	UP	C	Aut	mRNA	6	MEI
6639669	XM_002062630.3	7.03284	6.39596	9.74229	EQUAL	DOWN	DOWN	C	Aut	mRNA	8	PM
6639698	XM_002062633.2	8.95004	10.3185	11.0304	DOWN	DOWN	DOWN	C	Aut	mRNA	7	PM
6639628	XM_002062634.3	11.7124	11.4528	10.784	EQUAL	UP	UP	C	Aut	mRNA	10	NU
6639630	XM_002062635.2	9.29052	8.83951	8.97029	EQUAL	EQUAL	EQUAL	C	Aut	mRNA	3	MIT
6639631	XM_002062636.3	7.72725	6.69388	5.96653	UP	UP	UP	C	Aut	mRNA	1	MIT
6639886	XM_002062637.3	1.3406	1.60647	3.78473	EQUAL	DOWN	DOWN	C	Aut	mRNA	8	PM
6639765	XM_002062638.3	11.242	11.2366	10.8499	EQUAL	EQUAL	EQUAL	C	Aut	mRNA	10	NU
6639767	XM_002062639.3	11.3215	10.9547	9.89418	EQUAL	UP	UP	C	Aut	mRNA	1	MIT
6639632	XM_002062640.3	10.8142	9.85304	12.708	UP	DOWN	DOWN	C	Aut	mRNA	8	PM
6639635	XM_002062641.3	9.43346	11.0695	11.279	DOWN	DOWN	EQUAL	C	Aut	mRNA	11	NU
6639705	XM_002062643.3	7.15305	8.52312	7.8382	DOWN	DOWN	UP	C	Aut	mRNA	5	MEI
6639629	XM_002062644.3	9.90051	8.04866	6.53329	EQUAL	UP	EQUAL	C	Aut	mRNA	2	MIT
6639887	XM_002062645.3	9.46413	10.2813	9.08959	DOWN	EQUAL	UP	C	Aut	mRNA	4	MEI
6639764	XM_002062646.3	12.3977	12.1601	10.9895	EQUAL	UP	UP	C	Aut	mRNA	10	NU
6639766	XM_002062647.3	11.7596	10.3796	11.7309	UP	EQUAL	DOWN	C	Aut	mRNA	12	NU
6639633	XM_002062648.3	10.0717	11.8526	11.6173	DOWN	DOWN	EQUAL	C	Aut	mRNA	11	NU
6639652	XM_002062650.3	7.89452	9.93869	8.13456	DOWN	EQUAL	UP	C	Aut	mRNA	4	MEI
6639873	XM_002062652.2	11.0745	12.4909	12.7728	DOWN	DOWN	EQUAL	C	Aut	mRNA	7	PM
6639751	XM_002062653.3	10.9607	12.8631	13.0824	DOWN	DOWN	EQUAL	C	Aut	mRNA	11	NU
6639651	XM_002062656.3	14.2722	15.8336	15.4618	DOWN	DOWN	EQUAL	C	Aut	mRNA	11	NU
6639720	XM_002062657.2	9.79362	7.90822	4.1381	UP	UP	UP	C	Aut	mRNA	2	MIT
6639872	XM_002062660.3	7.9834	6.81947	8.51215	UP	EQUAL	DOWN	C	Aut	mRNA	9	PM
6639691	XM_002062663.1	10.4893	9.93308	5.44695	EQUAL	UP	UP	C	Aut	mRNA	1	MIT
6639637	XM_002062664.3	9.88485	11.0832	11.1645	DOWN	DOWN	EQUAL	C	Aut	mRNA	7	PM
6639638	XM_002062665.3	8.73022	10.829	10.4326	DOWN	DOWN	EQUAL	C	Aut	mRNA	11	NU
6639636	XM_002062666.3	5.61619	7.53087	6.87959	DOWN	DOWN	EQUAL	C	Aut	mRNA	5	MEI
6639851	XM_002062668.3	10.9646	12.9096	11.9928	DOWN	DOWN	UP	C	Aut	mRNA	5	MEI
6639879	XM_002062669.3	10.6907	12.015	12.4064	DOWN	DOWN	EQUAL	C	Aut	mRNA	7	PM
6639786	XM_002062674.2	3.68131	3.16734	1.24854	EQUAL	UP	UP	C	Aut	mRNA	10	NU
6639836	XM_002062676.3	3.72733	5.42463	3.88089	DOWN	EQUAL	UP	C	Aut	mRNA	4	MEI
6639894	XM_002062678.3	10.5663	9.22756	8.28385	UP	UP	UP	C	Aut	mRNA	2	MIT
6639625	XM_002062679.3	12.2056	13.8805	13.3388	DOWN	DOWN	EQUAL	C	Aut	mRNA	5	MEI
6639626	XM_002062680.3	9.55133	8.3546	7.25756	UP	UP	UP	C	Aut	mRNA	1	MIT
6639877	XM_002062681.3	8.70561	7.45657	9.45843	UP	DOWN	DOWN	C	Aut	mRNA	9	PM
6639878	XM_002062682.3	10.5006	9.85258	9.02855	UP	UP	UP	C	Aut	mRNA	1	MIT
6639898	XM_002062683.3	9.79478	9.5433	9.98855	EQUAL	EQUAL	EQUAL	C	Aut	mRNA	9	PM
6639790	XM_002062684.3	5.95684	5.95988	8.37175	EQUAL	DOWN	DOWN	C	Aut	mRNA	8	PM
6639811	XM_002062685.2	1.55028	1.18174	2.70537	EQUAL	EQUAL	DOWN	C	Aut	mRNA	8	PM
6639789	XM_002062687.3	2.74796	3.04825	6.25248	EQUAL	DOWN	DOWN	C	Aut	mRNA	8	PM
6639897	XM_002062688.2	7.11241	9.63842	5.52219	DOWN	EQUAL	UP	C	Aut	mRNA	4	MEI
6639865	XM_002062689.3	9.46547	8.51162	10.0177	UP	DOWN	DOWN	C	Aut	mRNA	9	PM
6639864	XM_002062690.2	8.662	8.08046	7.56569	UP	UP	UP	C	Aut	mRNA	1	MIT
6639671	XM_002062692.2	11.5345	13.0569	12.9411	DOWN	DOWN	EQUAL	C	Aut	mRNA	11	NU
6639672	XM_002062693.2	11.3906	11.4337	9.90199	EQUAL	UP	UP	C	Aut	mRNA	10	NU
6639686	XM_002062695.3	8.66565	7.95971	7.56576	UP	UP	EQUAL	C	Aut	mRNA	1	MIT
6639690	XM_002062697.3	4.46205	3.98464	6.59737	EQUAL	DOWN	DOWN	C	Aut	mRNA	8	PM
6639858	XM_002062701.2	-1.007	-0.890722	-1.0868	EQUAL	EQUAL	EQUAL	C	Aut	mRNA	6	MEI
6639781	XM_002062702.3	-0.572883	-0.525682	-0.0395558	EQUAL	EQUAL	EQUAL	C	Aut	mRNA	8	PM
6639784	XM_002062703.1	0	0	0	EQUAL	EQUAL	EQUAL	C	Aut	mRNA	13	NS
6639712	XM_002062704.1	-2.14224	-2.13298	-2.09095	EQUAL	EQUAL	EQUAL	C	Aut	mRNA	8	PM
6639896	XM_002062706.3	8.59766	6.5299	9.26344	UP	DOWN	DOWN	C	Aut	mRNA	9	PM
6639803	XM_002062707.2	8.39825	10.844	8.18689	DOWN	EQUAL	UP	C	Aut	mRNA	4	MEI
6639750	XM_002062708.3	9.12339	7.85629	7.11581	UP	UP	EQUAL	C	Aut	mRNA	2	MIT
6639782	XM_002062709.3	10.665	10.3245	8.38074	EQUAL	UP	UP	C	Aut	mRNA	10	NU
6639783	XM_002062710.3	8.51575	8.16048	8.06441	EQUAL	UP	EQUAL	C	Aut	mRNA	2	MIT
6639822	XM_002062711.3	4.49811	4.9273	4.16726	EQUAL	EQUAL	EQUAL	C	Aut	mRNA	4	MEI
6639828	XM_002062712.3	10.2208	9.61596	7.7498	UP	UP	UP	C	Aut	mRNA	1	MIT
6639749	XM_002062713.3	7.93903	6.87083	6.25078	UP	UP	EQUAL	C	Aut	mRNA	2	MIT
6639866	XM_002062714.2	9.30166	7.95	8.18604	UP	UP	EQUAL	C	Aut	mRNA	2	MIT
6639745	XM_002062715.3	10.0193	8.17268	7.61613	UP	UP	EQUAL	C	Aut	mRNA	2	MIT
6639804	XM_002062716.2	6.04222	6.3408	6.89927	EQUAL	EQUAL	EQUAL	C	Aut	mRNA	7	PM
6639895	XM_002062717.2	8.18661	6.84682	7.34362	UP	EQUAL	EQUAL	C	Aut	mRNA	3	MIT
6639769	XM_002062718.2	-0.476459	-0.510876	-0.508478	EQUAL	EQUAL	EQUAL	C	Aut	mRNA	3	MIT
6639654	XM_002062719.3	0.544162	1.79177	0.374386	EQUAL	EQUAL	EQUAL	C	Aut	mRNA	4	MEI
6639655	XM_002062720.3	11.6587	13.58	13.0692	DOWN	DOWN	UP	C	Aut	mRNA	5	MEI
6639627	XM_002062721.3	7.00777	5.69593	7.48667	UP	EQUAL	DOWN	C	Aut	mRNA	9	PM
6639670	XM_002062722.2	12.341	11.3838	14.244	UP	DOWN	DOWN	C	Aut	mRNA	8	PM
6639746	XM_002062723.3	10.71	10.082	9.08199	UP	UP	UP	C	Aut	mRNA	1	MIT
6639747	XM_002062724.2	3.72525	3.93268	3.40743	EQUAL	EQUAL	EQUAL	C	Aut	mRNA	6	MEI
6639748	XM_002062725.3	11.2205	12.7125	12.2443	DOWN	DOWN	EQUAL	C	Aut	mRNA	5	MEI
6639688	XM_002062726.3	9.7453	10.9109	10.1128	DOWN	EQUAL	EQUAL	C	Aut	mRNA	5	MEI
6639689	XM_002062727.2	8.34095	7.41593	6.03142	UP	UP	UP	C	Aut	mRNA	1	MIT
6639854	XM_002062728.3	8.73434	8.54931	7.76851	EQUAL	UP	UP	C	Aut	mRNA	10	NU
6639855	XM_002062729.3	9.45575	8.94482	7.85947	UP	UP	UP	C	Aut	mRNA	1	MIT
6639842	XM_002062730.2	4.08324	3.71307	3.58778	EQUAL	EQUAL	EQUAL	C	Aut	mRNA	2	MIT
6639844	XM_002062732.3	9.40464	10.9674	11.0821	DOWN	DOWN	EQUAL	C	Aut	mRNA	11	NU
6639845	XM_002062733.3	12.4391	14.193	14.0824	DOWN	DOWN	EQUAL	C	Aut	mRNA	11	NU
6639881	XM_002062735.2	7.37002	9.07895	8.53446	DOWN	DOWN	EQUAL	C	Aut	mRNA	5	MEI
6639882	XM_002062736.3	4.87789	3.85161	8.95548	UP	DOWN	DOWN	C	Aut	mRNA	8	PM
6639883	XM_002062737.3	2.50075	3.56372	3.18886	EQUAL	EQUAL	EQUAL	C	Aut	mRNA	5	MEI
6639884	XM_002062738.3	1.90436	2.91894	4.94481	EQUAL	DOWN	DOWN	C	Aut	mRNA	8	PM
6639885	XM_002062739.3	4.67922	5.44503	7.34233	DOWN	DOWN	DOWN	C	Aut	mRNA	8	PM
6639770	XM_002062740.3	12.1778	12.2305	12.3014	EQUAL	EQUAL	EQUAL	C	Aut	mRNA	7	PM
6639771	XM_002062741.2	7.03068	6.17482	5.52396	EQUAL	UP	EQUAL	C	Aut	mRNA	1	MIT
6639772	XM_002062742.3	9.42612	8.99744	7.80569	EQUAL	UP	UP	C	Aut	mRNA	1	MIT
6639773	XM_002062743.3	10.5658	10.1976	9.87596	EQUAL	UP	EQUAL	C	Aut	mRNA	1	MIT
6639774	XM_002062744.3	10.5932	10.2466	9.14513	EQUAL	UP	UP	C	Aut	mRNA	1	MIT
6639645	XM_002062745.3	10.4519	9.64332	9.63156	UP	UP	EQUAL	C	Aut	mRNA	2	MIT
6639646	XM_002062746.3	9.68968	9.07157	8.85956	UP	UP	EQUAL	C	Aut	mRNA	2	MIT
6639647	XM_002062747.2	3.74757	4.7703	3.71057	EQUAL	EQUAL	EQUAL	C	Aut	mRNA	4	MEI
6639648	XM_002062748.2	4.8993	7.21524	5.23841	DOWN	EQUAL	UP	C	Aut	mRNA	4	MEI
6639649	XM_002062749.3	9.9613	12.0136	9.92895	DOWN	EQUAL	UP	C	Aut	mRNA	4	MEI
6639716	XM_002062751.2	9.16947	8.0954	7.07161	UP	UP	UP	C	Aut	mRNA	1	MIT
6639717	XM_002062752.3	11.0983	11.1395	10.6408	EQUAL	UP	UP	C	Aut	mRNA	10	NU
6639718	XM_002062753.3	7.49314	6.92053	5.89693	EQUAL	UP	UP	C	Aut	mRNA	1	MIT
6639859	XM_002062755.3	5.47888	6.72641	7.10839	DOWN	DOWN	EQUAL	C	Aut	mRNA	7	PM
6639860	XM_002062756.3	6.75316	6.40015	4.85963	EQUAL	UP	UP	C	Aut	mRNA	10	NU
6639861	XM_002062757.3	10.1643	10.6456	10.5132	DOWN	DOWN	EQUAL	C	Aut	mRNA	11	NU
6639863	XM_002062759.3	5.28052	4.7304	8.67554	EQUAL	DOWN	DOWN	C	Aut	mRNA	8	PM
6639791	XM_002062760.3	8.23833	5.35774	4.14896	UP	UP	UP	C	Aut	mRNA	2	MIT
6639792	XM_002062761.3	6.3694	6.27181	6.51248	EQUAL	EQUAL	EQUAL	C	Aut	mRNA	8	PM
6639793	XM_002062762.3	10.8139	10.9213	10.0748	EQUAL	UP	UP	C	Aut	mRNA	10	NU
6639794	XM_002062763.3	6.87757	6.28013	7.89198	EQUAL	DOWN	DOWN	C	Aut	mRNA	9	PM
6639724	XM_002062766.3	3.46541	1.94515	4.38566	EQUAL	EQUAL	EQUAL	C	Aut	mRNA	9	PM
6639725	XM_002062767.3	9.81397	8.82372	9.5199	UP	EQUAL	DOWN	C	Aut	mRNA	3	MIT
6639726	XM_002062768.3	11.7548	10.734	12.4735	UP	DOWN	DOWN	C	Aut	mRNA	9	PM
6639775	XM_002062770.3	9.0216	10.6479	8.01228	DOWN	EQUAL	UP	C	Aut	mRNA	4	MEI
6639777	XM_002062772.3	3.58133	1.15184	5.29224	UP	DOWN	DOWN	C	Aut	mRNA	8	PM
6639779	XM_002062774.3	11.967	13.5136	13.0692	DOWN	DOWN	EQUAL	C	Aut	mRNA	5	MEI
6639812	XM_002062775.3	10.414	10.8666	10.5495	EQUAL	EQUAL	EQUAL	C	Aut	mRNA	5	MEI
6639813	XM_002062776.3	8.06003	7.17352	5.68503	UP	UP	UP	C	Aut	mRNA	1	MIT
6639814	XM_002062777.3	7.9691	7.65225	7.64599	EQUAL	EQUAL	EQUAL	C	Aut	mRNA	2	MIT
6639815	XM_002062778.3	9.83716	9.00375	7.58017	UP	UP	UP	C	Aut	mRNA	1	MIT
6639816	XM_002062779.3	14.8811	14.1082	15.7852	UP	DOWN	DOWN	C	Aut	mRNA	9	PM
6639901	XM_002062780.3	10.1988	10.774	10.6578	DOWN	EQUAL	EQUAL	C	Aut	mRNA	11	NU
6639902	XM_002062781.3	10.0628	9.78732	9.87336	EQUAL	EQUAL	EQUAL	C	Aut	mRNA	3	MIT
6639904	XM_002062783.3	7.09527	6.79581	6.91638	EQUAL	EQUAL	EQUAL	C	Aut	mRNA	3	MIT
6639830	XM_002062785.2	9.25514	8.31945	7.24349	UP	UP	UP	C	Aut	mRNA	1	MIT
6639833	XM_002062788.3	9.8355	10.4109	9.04412	DOWN	UP	UP	C	Aut	mRNA	6	MEI
6639834	XM_002062789.3	10.5275	12.3363	10.3915	DOWN	EQUAL	UP	C	Aut	mRNA	4	MEI
6639835	XM_002062790.3	7.24803	7.26775	7.72851	EQUAL	EQUAL	EQUAL	C	Aut	mRNA	8	PM
6639868	XM_002062791.3	6.71073	6.65624	5.02146	EQUAL	EQUAL	EQUAL	C	Aut	mRNA	10	NU
6639869	XM_002062792.3	8.8672	8.06968	7.2523	UP	UP	UP	C	Aut	mRNA	1	MIT
6639870	XM_002062793.3	9.6051	9.10079	8.13448	EQUAL	UP	UP	C	Aut	mRNA	1	MIT
6639871	XM_002062794.3	10.5745	9.34314	8.75152	UP	UP	UP	C	Aut	mRNA	2	MIT
6639846	XM_002062795.3	8.9156	8.69975	9.67072	EQUAL	DOWN	DOWN	C	Aut	mRNA	8	PM
6639847	XM_002062796.3	9.14062	7.63299	7.87762	UP	UP	EQUAL	C	Aut	mRNA	2	MIT
6639848	XM_002062797.3	8.24834	9.15881	9.10339	DOWN	DOWN	EQUAL	C	Aut	mRNA	11	NU
6639849	XM_002062798.2	8.7949	10.6178	9.35969	DOWN	EQUAL	EQUAL	C	Aut	mRNA	5	MEI
6639850	XM_002062799.3	4.67815	5.17921	7.56479	EQUAL	DOWN	DOWN	C	Aut	mRNA	8	PM
6639818	XM_002062801.3	5.00877	4.31047	4.30379	EQUAL	EQUAL	EQUAL	C	Aut	mRNA	2	MIT
6639819	XM_002062802.3	9.57192	8.10512	7.6512	UP	UP	EQUAL	C	Aut	mRNA	2	MIT
6639820	XM_002062803.2	8.98697	8.90952	7.84164	EQUAL	UP	UP	C	Aut	mRNA	10	NU
6639821	XM_002062804.3	5.7926	5.06586	4.47222	EQUAL	UP	EQUAL	C	Aut	mRNA	1	MIT
6639675	XM_002062806.3	5.27307	4.98241	5.17294	EQUAL	EQUAL	EQUAL	C	Aut	mRNA	3	MIT
6639676	XM_002062807.3	10.2029	9.85207	9.97517	EQUAL	EQUAL	EQUAL	C	Aut	mRNA	3	MIT
6639678	XM_002062809.3	8.33956	8.30904	7.80134	EQUAL	UP	UP	C	Aut	mRNA	10	NU
6639679	XM_002062810.3	11.5068	12.2744	12.5267	DOWN	DOWN	EQUAL	C	Aut	mRNA	7	PM
6639805	XM_002062811.2	10.3601	9.90457	8.82328	EQUAL	UP	UP	C	Aut	mRNA	1	MIT
6639806	XM_002062812.3	9.47159	9.80234	8.77466	EQUAL	UP	UP	C	Aut	mRNA	6	MEI
6639807	XM_002062813.3	9.64611	9.3211	8.42759	EQUAL	UP	UP	C	Aut	mRNA	1	MIT
6639809	XM_002062815.2	1.27153	1.72299	1.04957	EQUAL	EQUAL	EQUAL	C	Aut	mRNA	4	MEI
6639810	XM_002062816.3	9.07377	8.85979	7.20741	EQUAL	UP	UP	C	Aut	mRNA	10	NU
6639700	XM_002062817.3	10.8471	11.136	10.3575	EQUAL	EQUAL	UP	C	Aut	mRNA	6	MEI
6639701	XM_002062818.3	3.75744	4.81076	3.89064	DOWN	EQUAL	EQUAL	C	Aut	mRNA	4	MEI
6639702	XM_002062819.3	0.0322824	0.154011	5.31134	EQUAL	DOWN	DOWN	C	Aut	mRNA	8	PM
6639703	XM_002062820.3	10.933	11.2345	10.6723	EQUAL	EQUAL	UP	C	Aut	mRNA	6	MEI
6639660	XM_002062821.3	5.49663	6.40381	6.50089	DOWN	DOWN	EQUAL	C	Aut	mRNA	11	NU
6639661	XM_002062822.3	2.74856	1.78989	4.16914	EQUAL	EQUAL	EQUAL	C	Aut	mRNA	8	PM
6639662	XM_002062823.2	11.9403	11.0667	11.4834	UP	EQUAL	EQUAL	C	Aut	mRNA	3	MIT
6639663	XM_002062824.3	10.2633	9.09546	9.38817	UP	UP	EQUAL	C	Aut	mRNA	2	MIT
6639706	XM_002062826.2	8.27742	10.1097	9.48456	DOWN	DOWN	UP	C	Aut	mRNA	5	MEI
6639707	XM_002062827.3	5.99824	7.2606	5.10758	DOWN	EQUAL	UP	C	Aut	mRNA	4	MEI
6639708	XM_002062828.2	8.27742	10.1097	9.48456	DOWN	DOWN	UP	C	Aut	mRNA	5	MEI
6639709	XM_002062829.3	8.10626	7.46965	7.06652	EQUAL	UP	EQUAL	C	Aut	mRNA	1	MIT
6639710	XM_002062830.3	9.07306	8.67405	8.89989	EQUAL	EQUAL	EQUAL	C	Aut	mRNA	3	MIT
6639711	XM_002062831.1	0.932389	2.16014	1.36592	EQUAL	EQUAL	EQUAL	C	Aut	mRNA	5	MEI
6639753	XM_002062832.3	2.75024	1.97423	2.78529	EQUAL	EQUAL	EQUAL	C	Aut	mRNA	12	NU
6639756	XM_002062835.2	9.6942	11.5022	11.0236	DOWN	DOWN	EQUAL	C	Aut	mRNA	5	MEI
6639757	XM_002062836.2	9.84402	11.771	11.1223	DOWN	DOWN	UP	C	Aut	mRNA	5	MEI
6639758	XM_002062837.3	10.0521	11.5303	8.7609	DOWN	EQUAL	UP	C	Aut	mRNA	4	MEI
6639692	XM_002062838.3	9.35418	11.1326	9.86093	DOWN	EQUAL	EQUAL	C	Aut	mRNA	5	MEI
6639695	XM_002062841.3	10.6741	12.4008	11.8744	DOWN	DOWN	EQUAL	C	Aut	mRNA	5	MEI
6639696	XM_002062842.3	10.5836	12.4671	11.4628	DOWN	DOWN	UP	C	Aut	mRNA	5	MEI
6639889	XM_002062844.3	9.23501	10.9591	11.3972	DOWN	DOWN	EQUAL	C	Aut	mRNA	7	PM
6639890	XM_002062845.2	6.89455	9.22148	7.60039	DOWN	DOWN	UP	C	Aut	mRNA	4	MEI
6639893	XM_002062848.3	10.5922	11.9792	12.9652	DOWN	DOWN	DOWN	C	Aut	mRNA	7	PM
6639735	XM_002062850.3	5.08824	8.23019	7.61197	DOWN	DOWN	EQUAL	C	Aut	mRNA	11	NU
6639680	XM_002062854.3	1.27968	2.67956	1.99054	EQUAL	EQUAL	EQUAL	C	Aut	mRNA	5	MEI
6639681	XM_002062855.3	-0.325855	-0.288046	-0.139512	EQUAL	EQUAL	EQUAL	C	Aut	mRNA	7	PM
6639682	XM_002062856.2	-0.720978	-0.721246	-0.429745	EQUAL	EQUAL	EQUAL	C	Aut	mRNA	8	PM
6639683	XM_002062857.2	-0.617917	-0.120286	-0.070487	EQUAL	EQUAL	EQUAL	C	Aut	mRNA	11	NU
6639684	XM_002062858.3	-1.01954	-0.921249	-0.580448	EQUAL	EQUAL	EQUAL	C	Aut	mRNA	8	PM
6639796	XM_002062860.3	-0.698024	0.104665	-0.495895	EQUAL	EQUAL	EQUAL	C	Aut	mRNA	4	MEI
6639798	XM_002062862.3	-0.0694603	-0.325598	-0.138019	EQUAL	EQUAL	EQUAL	C	Aut	mRNA	12	NU
6639799	XM_002062863.3	2.10885	3.8852	2.84768	DOWN	EQUAL	UP	C	Aut	mRNA	4	MEI
6639800	XM_002062864.2	4.55154	5.0157	3.97884	EQUAL	EQUAL	UP	C	Aut	mRNA	6	MEI
6639801	XM_002062865.2	4.37087	6.47213	4.57164	DOWN	EQUAL	UP	C	Aut	mRNA	4	MEI
6639802	XM_002062866.3	4.60231	4.90223	4.91801	EQUAL	EQUAL	EQUAL	C	Aut	mRNA	7	PM
6639639	XM_002062867.3	8.01139	7.73462	8.24596	EQUAL	EQUAL	EQUAL	C	Aut	mRNA	9	PM
6639640	XM_002062868.3	7.97368	5.6775	9.03556	UP	DOWN	DOWN	C	Aut	mRNA	9	PM
6639641	XM_002062869.3	-1.32817	-1.39186	-1.4343	EQUAL	EQUAL	EQUAL	C	Aut	mRNA	10	NU
6639740	XM_002062873.3	9.28971	9.45174	10.4041	EQUAL	DOWN	DOWN	C	Aut	mRNA	8	PM
6639759	XM_002062878.3	2.04162	1.34167	2.0042	EQUAL	EQUAL	EQUAL	C	Aut	mRNA	12	NU
6639760	XM_002062879.3	7.62199	5.26036	6.59642	UP	UP	DOWN	C	Aut	mRNA	3	MIT
6639763	XM_002062881.3	9.2341	9.37824	8.51852	EQUAL	UP	UP	C	Aut	mRNA	6	MEI
6639823	XM_002062882.3	9.00452	9.29199	9.14246	DOWN	EQUAL	EQUAL	C	Aut	mRNA	5	MEI
6639825	XM_002062884.3	10.7005	10.5608	9.96311	EQUAL	UP	UP	C	Aut	mRNA	10	NU
6639826	XM_002062885.3	5.62994	6.68885	4.15249	DOWN	UP	UP	C	Aut	mRNA	6	MEI
6639827	XM_002062886.3	4.39126	3.84889	3.40973	EQUAL	EQUAL	EQUAL	C	Aut	mRNA	1	MIT
6639729	XM_002062888.2	8.88007	7.66076	7.82356	UP	UP	EQUAL	C	Aut	mRNA	2	MIT
6639730	XM_002062889.3	8.23789	9.05651	7.87133	DOWN	EQUAL	UP	C	Aut	mRNA	4	MEI
6639731	XM_002062890.3	3.58802	4.05088	6.13973	EQUAL	DOWN	DOWN	C	Aut	mRNA	8	PM
6639732	XM_002062891.3	11.094	10.633	10.3506	UP	UP	EQUAL	C	Aut	mRNA	1	MIT
6639733	XM_002062892.3	8.68171	8.34675	7.4872	EQUAL	UP	UP	C	Aut	mRNA	1	MIT
6640231	XM_002062895.3	9.97021	9.29883	10.6728	EQUAL	EQUAL	DOWN	C	Aut	mRNA	9	PM
6639985	XM_002062897.3	8.77724	8.52948	9.53274	EQUAL	DOWN	DOWN	C	Aut	mRNA	8	PM
6640598	XM_002062898.3	10.9563	11.0476	11.0594	EQUAL	EQUAL	EQUAL	C	Aut	mRNA	7	PM
6640429	XM_002062899.2	9.57152	7.98131	7.66315	UP	UP	EQUAL	C	Aut	mRNA	2	MIT
6639962	XM_002062900.1	-1.01504	-1.16526	-0.962324	EQUAL	EQUAL	EQUAL	C	Aut	mRNA	12	NU
6640117	XM_002062901.1	3.61181	0.93314	0.387641	UP	UP	EQUAL	C	Aut	mRNA	2	MIT
6640003	XM_002062902.3	3.46074	0.434684	1.88833	UP	EQUAL	DOWN	C	Aut	mRNA	12	NU
6640305	XM_002062905.3	8.0485	7.98111	6.66453	EQUAL	UP	UP	C	Aut	mRNA	10	NU
6639978	XM_002062906.3	8.32559	8.18952	7.11096	EQUAL	UP	UP	C	Aut	mRNA	10	NU
6639997	XM_002062908.3	8.95364	9.45358	10.1491	EQUAL	DOWN	DOWN	C	Aut	mRNA	7	PM
6640269	XM_002062911.2	2.24113	3.99501	2.92978	DOWN	EQUAL	EQUAL	C	Aut	mRNA	5	MEI
6640270	XM_002062912.3	8.25631	7.50179	6.70303	UP	UP	UP	C	Aut	mRNA	1	MIT
6640294	XM_002062913.3	8.69556	7.70183	6.37205	UP	UP	UP	C	Aut	mRNA	1	MIT
6640533	XM_002062914.3	10.0437	9.27785	9.54764	UP	UP	EQUAL	C	Aut	mRNA	3	MIT
6640539	XM_002062918.3	6.68179	5.61755	10.3024	UP	DOWN	DOWN	C	Aut	mRNA	8	PM
6639995	XM_002062919.1	1.52886	0.0560363	-0.0335635	EQUAL	EQUAL	EQUAL	C	Aut	mRNA	2	MIT
6639996	XM_002062920.3	8.90605	7.71505	5.74012	UP	UP	UP	C	Aut	mRNA	1	MIT
6640575	XM_002062922.2	6.22805	8.15865	7.25461	DOWN	DOWN	EQUAL	C	Aut	mRNA	5	MEI
6640366	XM_002062923.3	8.51827	10.3422	8.91485	DOWN	EQUAL	UP	C	Aut	mRNA	4	MEI
6640367	XM_002062924.3	2.64071	2.71673	5.1263	EQUAL	DOWN	DOWN	C	Aut	mRNA	8	PM
6639961	XM_002062925.1	1.22638	1.00379	0.349599	EQUAL	EQUAL	EQUAL	C	Aut	mRNA	10	NU
6640181	XM_002062926.1	0	0	0	EQUAL	EQUAL	EQUAL	C	Aut	mRNA	13	NS
6640182	XM_002062927.2	8.4107	8.64669	8.05694	EQUAL	EQUAL	EQUAL	C	Aut	mRNA	6	MEI
6640005	XM_002062928.2	9.9332	9.18235	6.91429	UP	UP	UP	C	Aut	mRNA	1	MIT
6640048	XM_002062930.3	5.16228	4.81884	3.40265	EQUAL	UP	UP	C	Aut	mRNA	10	NU
6640510	XM_002062931.3	1.89957	3.62872	2.34451	DOWN	EQUAL	EQUAL	C	Aut	mRNA	4	MEI
6640016	XM_002062932.3	-0.110472	0.228217	-0.191801	EQUAL	EQUAL	EQUAL	C	Aut	mRNA	4	MEI
6640435	XM_002062933.3	-0.683733	0.792943	-0.615348	EQUAL	EQUAL	EQUAL	C	Aut	mRNA	4	MEI
6640406	XM_002062935.2	9.75724	11.1859	11.0345	DOWN	DOWN	EQUAL	C	Aut	mRNA	11	NU
6640133	XM_002062937.3	12.0176	11.4405	11.1375	UP	UP	EQUAL	C	Aut	mRNA	1	MIT
6639916	XM_002062938.3	6.02885	5.47471	4.01316	EQUAL	UP	UP	C	Aut	mRNA	1	MIT
6640079	XM_002062939.3	6.28719	7.52187	8.83438	DOWN	DOWN	DOWN	C	Aut	mRNA	8	PM
6640230	XM_002062940.3	12.3847	13.2537	12.8594	DOWN	DOWN	UP	C	Aut	mRNA	5	MEI
6640271	XM_002062941.3	12.3207	11.8226	13.2163	EQUAL	DOWN	DOWN	C	Aut	mRNA	9	PM
6639905	XM_002062942.3	8.65028	8.33419	9.84085	EQUAL	DOWN	DOWN	C	Aut	mRNA	8	PM
6640397	XM_002062943.3	8.14319	8.53862	8.64078	EQUAL	EQUAL	EQUAL	C	Aut	mRNA	7	PM
6640404	XM_002062945.3	3.25452	2.00173	3.15237	EQUAL	EQUAL	EQUAL	C	Aut	mRNA	9	PM
6640374	XM_002062946.3	8.35035	7.46464	10.4433	UP	DOWN	DOWN	C	Aut	mRNA	8	PM
6640375	XM_002062947.2	-0.540357	-0.363086	-0.375282	EQUAL	EQUAL	EQUAL	C	Aut	mRNA	7	PM
6640597	XM_002062948.3	8.93825	8.90285	7.79029	EQUAL	UP	UP	C	Aut	mRNA	10	NU
6640477	XM_002062949.3	7.1189	7.36725	6.51916	EQUAL	UP	UP	C	Aut	mRNA	6	MEI
6640661	XM_002062950.3	9.17996	8.63171	7.69975	EQUAL	UP	EQUAL	C	Aut	mRNA	1	MIT
6640662	XM_002062951.3	10.7194	11.021	11.2092	EQUAL	EQUAL	EQUAL	C	Aut	mRNA	7	PM
6640178	XM_002062953.3	10.9447	12.5733	12.5289	DOWN	DOWN	EQUAL	C	Aut	mRNA	11	NU
6640149	XM_002062954.2	8.24557	7.05128	8.10012	UP	EQUAL	DOWN	C	Aut	mRNA	12	NU
6640093	XM_002062955.3	6.80374	8.86964	8.15221	DOWN	DOWN	UP	C	Aut	mRNA	5	MEI
6640023	XM_002062957.3	5.00144	5.08873	4.4604	EQUAL	EQUAL	EQUAL	C	Aut	mRNA	6	MEI
6639971	XM_002062958.2	8.57146	8.14497	7.77984	EQUAL	UP	EQUAL	C	Aut	mRNA	1	MIT
6640263	XM_002062960.3	9.37301	10.4175	10.013	DOWN	DOWN	EQUAL	C	Aut	mRNA	5	MEI
6640179	XM_002062961.3	5.6345	4.8722	4.66138	EQUAL	UP	EQUAL	C	Aut	mRNA	2	MIT
6639987	XM_002062962.3	3.02192	1.12301	5.99202	UP	DOWN	DOWN	C	Aut	mRNA	8	PM
6640180	XM_002062964.3	9.2976	8.73707	8.46311	UP	UP	EQUAL	C	Aut	mRNA	1	MIT
6639953	XM_002062965.3	8.62603	10.6803	9.68309	DOWN	DOWN	UP	C	Aut	mRNA	5	MEI
6639960	XM_002062966.1	-0.133835	0.311335	1.72951	EQUAL	DOWN	EQUAL	C	Aut	mRNA	8	PM
6640475	XM_002062967.3	5.63845	5.65832	5.5165	EQUAL	EQUAL	EQUAL	C	Aut	mRNA	10	NU
6640476	XM_002062968.3	7.98431	7.15351	5.85421	UP	UP	UP	C	Aut	mRNA	1	MIT
6640241	XM_002062969.3	9.16743	8.7354	9.12473	EQUAL	EQUAL	EQUAL	C	Aut	mRNA	12	NU
6640353	XM_002062972.3	8.6762	8.81974	7.90492	EQUAL	UP	UP	C	Aut	mRNA	6	MEI
6640354	XM_002062973.3	3.25647	4.79894	4.19039	EQUAL	EQUAL	EQUAL	C	Aut	mRNA	11	NU
6640287	XM_002062974.3	7.89766	8.76294	8.83789	DOWN	DOWN	EQUAL	C	Aut	mRNA	11	NU
6640436	XM_002062975.2	9.26503	8.56389	7.17762	UP	UP	UP	C	Aut	mRNA	1	MIT
6640599	XM_002062977.2	9.74429	7.72364	7.96565	UP	UP	EQUAL	C	Aut	mRNA	2	MIT
6640681	XM_002062979.2	8.38205	9.57513	10.2583	DOWN	DOWN	DOWN	C	Aut	mRNA	7	PM
6640483	XM_002062980.3	12.157	13.575	14.1316	DOWN	DOWN	DOWN	C	Aut	mRNA	7	PM
6640257	XM_002062982.3	9.46414	10.8419	11.2394	DOWN	DOWN	EQUAL	C	Aut	mRNA	7	PM
6639986	XM_002062983.2	10.0572	10.9568	6.57686	EQUAL	UP	UP	C	Aut	mRNA	6	MEI
6640139	XM_002062984.2	10.2015	11.7765	11.3005	DOWN	DOWN	EQUAL	C	Aut	mRNA	5	MEI
6640140	XM_002062985.3	7.47622	8.35081	6.97031	DOWN	EQUAL	UP	C	Aut	mRNA	4	MEI
6640141	XM_002062986.2	9.07493	10.7194	9.49193	DOWN	EQUAL	EQUAL	C	Aut	mRNA	5	MEI
6640247	XM_002062988.2	1.74685	2.42321	1.94482	EQUAL	EQUAL	EQUAL	C	Aut	mRNA	4	MEI
6640250	XM_002062991.3	8.92916	5.87345	9.25644	UP	EQUAL	DOWN	C	Aut	mRNA	12	NU
6640613	XM_002062993.3	6.26425	7.15961	9.33657	DOWN	DOWN	DOWN	C	Aut	mRNA	8	PM
6640614	XM_002062994.3	4.21199	5.30042	9.56612	DOWN	DOWN	DOWN	C	Aut	mRNA	8	PM
6640615	XM_002062995.3	1.04638	0.614456	2.88286	EQUAL	EQUAL	DOWN	C	Aut	mRNA	8	PM
6640616	XM_002062996.3	11.5413	10.7444	10.6939	UP	UP	EQUAL	C	Aut	mRNA	2	MIT
6640617	XM_002062997.3	9.18128	8.88468	8.33094	EQUAL	UP	UP	C	Aut	mRNA	1	MIT
6640392	XM_002062998.3	8.2749	10.1509	10.7623	DOWN	DOWN	EQUAL	C	Aut	mRNA	7	PM
6640393	XM_002062999.3	7.99472	7.55131	8.05724	EQUAL	EQUAL	EQUAL	C	Aut	mRNA	12	NU
6640395	XM_002063001.2	8.81234	7.83704	7.15275	UP	UP	UP	C	Aut	mRNA	1	MIT
6640396	XM_002063002.3	0.161706	0.30201	6.16094	EQUAL	DOWN	DOWN	C	Aut	mRNA	8	PM
6640122	XM_002063003.2	8.03789	7.40904	9.75951	UP	DOWN	DOWN	C	Aut	mRNA	8	PM
6640123	XM_002063004.3	9.73613	8.95486	9.36787	UP	EQUAL	EQUAL	C	Aut	mRNA	3	MIT
6640124	XM_002063005.2	9.95493	8.98164	7.19008	UP	UP	UP	C	Aut	mRNA	1	MIT
6640125	XM_002063006.3	9.33613	8.84758	8.23834	EQUAL	UP	EQUAL	C	Aut	mRNA	1	MIT
6640126	XM_002063007.3	9.53185	10.5873	9.89059	DOWN	EQUAL	UP	C	Aut	mRNA	5	MEI
6640127	XM_002063008.3	9.17408	8.22683	7.44074	UP	UP	UP	C	Aut	mRNA	1	MIT
6640017	XM_002063009.3	5.40327	4.14326	3.88419	UP	UP	EQUAL	C	Aut	mRNA	2	MIT
6640018	XM_002063010.3	10.2576	9.44402	9.03241	UP	UP	EQUAL	C	Aut	mRNA	1	MIT
6640019	XM_002063011.3	3.43831	4.50291	4.58037	DOWN	DOWN	EQUAL	C	Aut	mRNA	7	PM
6640020	XM_002063012.3	-2.11387	-2.13213	-2.12015	EQUAL	EQUAL	EQUAL	C	Aut	mRNA	2	MIT
6640021	XM_002063013.2	3.46807	2.08265	3.67699	EQUAL	EQUAL	DOWN	C	Aut	mRNA	12	NU
6640007	XM_002063015.3	9.24655	8.66354	8.51113	EQUAL	UP	EQUAL	C	Aut	mRNA	2	MIT
6640009	XM_002063017.3	5.24605	6.07775	6.35744	DOWN	DOWN	EQUAL	C	Aut	mRNA	7	PM
6639966	XM_002063019.3	7.56562	8.00017	8.18897	EQUAL	EQUAL	EQUAL	C	Aut	mRNA	7	PM
6639968	XM_002063021.3	8.90946	8.43767	9.05778	EQUAL	EQUAL	DOWN	C	Aut	mRNA	12	NU
6639969	XM_002063022.2	1.58255	2.01148	1.09124	EQUAL	EQUAL	EQUAL	C	Aut	mRNA	6	MEI
6639970	XM_002063023.2	9.75697	9.29908	7.86147	UP	UP	UP	C	Aut	mRNA	1	MIT
6639908	XM_002063026.2	8.66646	10.5409	9.46533	DOWN	DOWN	EQUAL	C	Aut	mRNA	5	MEI
6639910	XM_002063028.3	8.98525	7.53168	5.8292	UP	UP	UP	C	Aut	mRNA	1	MIT
6640110	XM_002063032.1	-0.596848	-0.721178	-0.724437	EQUAL	EQUAL	EQUAL	C	Aut	mRNA	2	MIT
6640163	XM_002063035.3	7.14533	8.55509	8.95386	DOWN	DOWN	EQUAL	C	Aut	mRNA	7	PM
6640165	XM_002063036.2	2.2894	3.01054	1.21731	EQUAL	UP	UP	C	Aut	mRNA	6	MEI
6639998	XM_002063037.3	2.08134	3.64306	2.371	EQUAL	EQUAL	EQUAL	C	Aut	mRNA	4	MEI
6639999	XM_002063038.3	0.226506	0.372903	-0.415969	EQUAL	EQUAL	EQUAL	C	Aut	mRNA	1	MIT
6640002	XM_002063041.3	9.42527	8.71724	9.14482	UP	EQUAL	EQUAL	C	Aut	mRNA	3	MIT
6640511	XM_002063042.2	6.1008	5.25492	8.47522	UP	DOWN	DOWN	C	Aut	mRNA	8	PM
6640512	XM_002063043.3	11.35	11.1408	10.3515	EQUAL	UP	UP	C	Aut	mRNA	10	NU
6640513	XM_002063044.3	6.69378	5.62535	6.55349	UP	EQUAL	DOWN	C	Aut	mRNA	12	NU
6640514	XM_002063045.3	5.99658	3.88461	8.53864	EQUAL	EQUAL	EQUAL	C	Aut	mRNA	9	PM
6640556	XM_002063048.3	8.24641	7.27888	6.52354	UP	UP	UP	C	Aut	mRNA	1	MIT
6640557	XM_002063049.3	5.40005	4.52031	6.50905	EQUAL	DOWN	DOWN	C	Aut	mRNA	8	PM
6640558	XM_002063050.3	10.3509	11.8393	11.7282	DOWN	DOWN	EQUAL	C	Aut	mRNA	11	NU
6640144	XM_002063053.3	0.497902	3.23854	0.973604	DOWN	EQUAL	EQUAL	C	Aut	mRNA	4	MEI
6640145	XM_002063054.3	3.6635	6.08184	5.06344	DOWN	DOWN	EQUAL	C	Aut	mRNA	5	MEI
6640146	XM_002063055.3	7.06129	7.11386	9.01476	EQUAL	DOWN	DOWN	C	Aut	mRNA	8	PM
6640147	XM_002063056.3	10.8081	11.7893	11.1016	DOWN	EQUAL	UP	C	Aut	mRNA	5	MEI
6640029	XM_002063058.3	1.28907	2.70217	5.43678	DOWN	DOWN	DOWN	C	Aut	mRNA	8	PM
6640030	XM_002063059.2	10.9501	9.68695	8.88265	UP	UP	UP	C	Aut	mRNA	2	MIT
6640031	XM_002063060.2	11.0492	10.6403	10.0204	UP	UP	UP	C	Aut	mRNA	1	MIT
6640032	XM_002063061.3	9.26889	10.1206	9.76395	DOWN	EQUAL	EQUAL	C	Aut	mRNA	5	MEI
6640011	XM_002063062.3	9.81047	7.75214	7.97031	UP	UP	EQUAL	C	Aut	mRNA	2	MIT
6640012	XM_002063063.3	11.0729	12.7208	12.6676	DOWN	DOWN	EQUAL	C	Aut	mRNA	11	NU
6640013	XM_002063064.2	-0.698244	-0.503272	-0.53658	EQUAL	EQUAL	EQUAL	C	Aut	mRNA	11	NU
6640015	XM_002063066.3	-1.82254	-1.7351	-1.79476	EQUAL	EQUAL	EQUAL	C	Aut	mRNA	4	MEI
6640496	XM_002063067.3	3.30118	4.8674	4.18618	DOWN	EQUAL	EQUAL	C	Aut	mRNA	5	MEI
6640497	XM_002063068.3	4.58271	3.76564	6.9295	EQUAL	DOWN	DOWN	C	Aut	mRNA	8	PM
6640498	XM_002063069.3	-0.274422	-0.453768	-0.2863	EQUAL	EQUAL	EQUAL	C	Aut	mRNA	12	NU
6640499	XM_002063070.3	6.02685	4.25689	8.37047	UP	DOWN	DOWN	C	Aut	mRNA	8	PM
6640500	XM_002063071.3	8.34187	7.67094	10.6863	UP	DOWN	DOWN	C	Aut	mRNA	8	PM
6640157	XM_002063072.3	7.73049	5.87017	7.06072	UP	EQUAL	DOWN	C	Aut	mRNA	3	MIT
6640158	XM_002063073.3	2.33436	1.98724	2.42958	EQUAL	EQUAL	EQUAL	C	Aut	mRNA	12	NU
6640159	XM_002063074.3	12.3117	11.4986	11.6506	UP	UP	EQUAL	C	Aut	mRNA	2	MIT
6640328	XM_002063075.3	11.475	10.318	9.7154	UP	UP	UP	C	Aut	mRNA	2	MIT
6640331	XM_002063078.3	0.109915	-0.140624	1.10958	EQUAL	EQUAL	EQUAL	C	Aut	mRNA	8	PM
6640622	XM_002063081.3	8.97866	8.50453	7.28682	EQUAL	UP	UP	C	Aut	mRNA	1	MIT
6640623	XM_002063082.3	11.1636	11.1998	11.1726	EQUAL	EQUAL	EQUAL	C	Aut	mRNA	4	MEI
6640624	XM_002063083.3	14.3274	14.4173	16.0564	EQUAL	DOWN	DOWN	C	Aut	mRNA	8	PM
6640625	XM_002063084.3	6.3001	5.86975	7.98862	EQUAL	DOWN	DOWN	C	Aut	mRNA	8	PM
6640626	XM_002063085.3	3.52636	5.69071	4.90188	DOWN	DOWN	EQUAL	C	Aut	mRNA	5	MEI
6640501	XM_002063086.3	8.75928	8.28119	8.06036	EQUAL	EQUAL	EQUAL	C	Aut	mRNA	2	MIT
6640503	XM_002063088.3	6.25337	7.76766	7.921	DOWN	DOWN	EQUAL	C	Aut	mRNA	11	NU
6640504	XM_002063089.2	-0.528874	0.209826	0.0205857	EQUAL	EQUAL	EQUAL	C	Aut	mRNA	5	MEI
6640471	XM_002063092.3	-1.52336	-1.50653	-1.2376	EQUAL	EQUAL	EQUAL	C	Aut	mRNA	8	PM
6640473	XM_002063094.2	3.54144	3.74214	4.27178	EQUAL	EQUAL	EQUAL	C	Aut	mRNA	8	PM
6640474	XM_002063095.3	9.45003	11.4337	10.52	DOWN	DOWN	EQUAL	C	Aut	mRNA	5	MEI
6640407	XM_002063096.2	6.85258	8.81056	7.42045	DOWN	EQUAL	UP	C	Aut	mRNA	5	MEI
6640408	XM_002063097.1	-0.504968	0.297771	-0.363271	EQUAL	EQUAL	EQUAL	C	Aut	mRNA	4	MEI
6640410	XM_002063099.3	0	0	0	EQUAL	EQUAL	EQUAL	C	Aut	mRNA	13	NS
6640412	XM_002063101.3	9.59396	11.0936	11.3138	DOWN	DOWN	EQUAL	C	Aut	mRNA	11	NU
6640258	XM_002063102.3	10.2277	9.25622	9.38577	UP	UP	EQUAL	C	Aut	mRNA	2	MIT
6640259	XM_002063103.3	9.98361	9.28886	8.97461	UP	UP	EQUAL	C	Aut	mRNA	2	MIT
6640260	XM_002063104.2	9.83719	8.96168	8.06492	UP	UP	UP	C	Aut	mRNA	1	MIT
6640621	XM_002063109.2	1.269	1.2946	2.67738	EQUAL	EQUAL	EQUAL	C	Aut	mRNA	8	PM
6640361	XM_002063110.3	-0.171015	0.063042	0.998992	EQUAL	EQUAL	EQUAL	C	Aut	mRNA	8	PM
6640362	XM_002063111.2	-0.139848	-0.189483	-0.0797691	EQUAL	EQUAL	EQUAL	C	Aut	mRNA	12	NU
6640363	XM_002063112.2	8.90948	8.84397	8.59693	EQUAL	EQUAL	EQUAL	C	Aut	mRNA	10	NU
6640364	XM_002063113.3	9.42809	8.41622	8.20538	UP	UP	EQUAL	C	Aut	mRNA	2	MIT
6640365	XM_002063114.2	11.0119	12.6982	12.1135	DOWN	DOWN	UP	C	Aut	mRNA	5	MEI
6640582	XM_002063115.3	5.89248	3.23057	4.05255	UP	UP	EQUAL	C	Aut	mRNA	2	MIT
6640583	XM_002063116.3	9.36876	9.48722	9.23151	EQUAL	EQUAL	EQUAL	C	Aut	mRNA	6	MEI
6640584	XM_002063117.3	6.24144	5.69516	7.59992	EQUAL	DOWN	DOWN	C	Aut	mRNA	8	PM
6640585	XM_002063118.3	2.6167	4.23431	8.61329	DOWN	DOWN	DOWN	C	Aut	mRNA	8	PM
6640586	XM_002063119.1	-1.09047	-0.854883	-0.853975	EQUAL	EQUAL	EQUAL	C	Aut	mRNA	11	NU
6640587	XM_002063120.3	0.105665	0.489808	1.82719	EQUAL	EQUAL	EQUAL	C	Aut	mRNA	8	PM
6640658	XM_002063122.3	11.9768	10.7347	13.8034	UP	DOWN	DOWN	C	Aut	mRNA	8	PM
6640660	XM_002063124.3	6.41799	5.699	10.137	UP	DOWN	DOWN	C	Aut	mRNA	8	PM
6640309	XM_002063125.3	5.67008	4.74326	7.0192	UP	DOWN	DOWN	C	Aut	mRNA	8	PM
6640310	XM_002063126.3	2.12145	1.48367	4.41374	EQUAL	DOWN	DOWN	C	Aut	mRNA	8	PM
6640311	XM_002063127.3	7.27891	7.03844	10.2037	EQUAL	DOWN	DOWN	C	Aut	mRNA	8	PM
6640312	XM_002063128.3	2.69195	2.88772	3.75278	EQUAL	EQUAL	EQUAL	C	Aut	mRNA	8	PM
6640313	XM_002063129.3	2.76027	1.05701	1.38122	EQUAL	EQUAL	EQUAL	C	Aut	mRNA	2	MIT
6640448	XM_002063130.3	7.61469	6.13077	8.46353	UP	EQUAL	DOWN	C	Aut	mRNA	9	PM
6640449	XM_002063131.3	3.84222	2.93253	5.61913	EQUAL	EQUAL	DOWN	C	Aut	mRNA	8	PM
6640450	XM_002063132.3	5.16168	4.60402	4.99135	EQUAL	EQUAL	EQUAL	C	Aut	mRNA	3	MIT
6640451	XM_002063133.2	6.9154	4.60673	4.93813	UP	UP	EQUAL	C	Aut	mRNA	2	MIT
6640452	XM_002063134.2	1.22165	0.79519	0.544058	EQUAL	EQUAL	EQUAL	C	Aut	mRNA	1	MIT
6640118	XM_002063135.3	9.7379	10.3988	8.6669	EQUAL	UP	UP	C	Aut	mRNA	6	MEI
6640119	XM_002063136.3	0.269261	1.04421	1.51005	EQUAL	EQUAL	EQUAL	C	Aut	mRNA	7	PM
6640120	XM_002063137.3	8.23935	7.6786	11.2921	EQUAL	DOWN	DOWN	C	Aut	mRNA	8	PM
6640355	XM_002063139.3	7.67959	9.81475	8.63942	DOWN	DOWN	UP	C	Aut	mRNA	5	MEI
6640357	XM_002063141.1	-2.14068	-2.13175	-2.09372	EQUAL	EQUAL	EQUAL	C	Aut	mRNA	8	PM
6640359	XM_002063143.3	1.20534	1.34086	2.79489	EQUAL	EQUAL	EQUAL	C	Aut	mRNA	8	PM
6640549	XM_002063145.3	5.92338	5.92941	9.04586	EQUAL	DOWN	DOWN	C	Aut	mRNA	8	PM
6640551	XM_002063147.3	7.88395	8.42514	9.68599	EQUAL	DOWN	DOWN	C	Aut	mRNA	8	PM
6640552	XM_002063148.3	6.07095	5.9483	9.24138	EQUAL	DOWN	DOWN	C	Aut	mRNA	8	PM
6640554	XM_002063150.2	8.20269	9.80408	8.92463	DOWN	DOWN	EQUAL	C	Aut	mRNA	5	MEI
6640273	XM_002063152.2	8.16354	9.66642	9.14081	DOWN	DOWN	EQUAL	C	Aut	mRNA	5	MEI
6640275	XM_002063154.2	-0.917504	-0.799892	-0.342126	EQUAL	EQUAL	EQUAL	C	Aut	mRNA	8	PM
6640276	XM_002063155.3	6.67069	5.63196	9.01656	UP	DOWN	DOWN	C	Aut	mRNA	8	PM
6640073	XM_002063156.3	4.94388	3.59617	7.74698	UP	DOWN	DOWN	C	Aut	mRNA	8	PM
6640075	XM_002063158.3	0.335007	0.543915	1.19727	EQUAL	EQUAL	EQUAL	C	Aut	mRNA	8	PM
6640076	XM_002063159.3	8.82013	8.37696	7.98172	EQUAL	UP	EQUAL	C	Aut	mRNA	1	MIT
6640077	XM_002063160.3	10.5525	10.3786	8.1514	EQUAL	UP	UP	C	Aut	mRNA	10	NU
6640049	XM_002063162.3	3.82178	5.90298	3.50289	DOWN	EQUAL	UP	C	Aut	mRNA	4	MEI
6640051	XM_002063164.1	0.267166	0.851329	-0.0611857	EQUAL	EQUAL	EQUAL	C	Aut	mRNA	4	MEI
6640052	XM_002063165.3	-1.84595	-1.79338	-1.7741	EQUAL	EQUAL	EQUAL	C	Aut	mRNA	7	PM
6639933	XM_002063166.3	1.44897	2.47468	2.52807	EQUAL	EQUAL	EQUAL	C	Aut	mRNA	11	NU
6639934	XM_002063167.3	0	0	0	EQUAL	EQUAL	EQUAL	C	Aut	mRNA	13	NS
6639935	XM_002063168.3	-2.13329	-2.11183	-2.12093	EQUAL	EQUAL	EQUAL	C	Aut	mRNA	4	MEI
6639936	XM_002063169.3	7.93536	6.97407	7.02622	UP	UP	EQUAL	C	Aut	mRNA	2	MIT
6639937	XM_002063170.3	7.40763	8.85078	6.29914	DOWN	UP	UP	C	Aut	mRNA	4	MEI
6640438	XM_002063171.3	7.83288	8.90566	8.43081	DOWN	EQUAL	EQUAL	C	Aut	mRNA	5	MEI
6640439	XM_002063172.3	6.84125	6.34124	10.7175	UP	DOWN	DOWN	C	Aut	mRNA	8	PM
6640440	XM_002063173.3	6.91346	7.58678	10.0606	EQUAL	DOWN	DOWN	C	Aut	mRNA	8	PM
6640442	XM_002063175.3	2.93347	4.24338	8.35247	EQUAL	DOWN	DOWN	C	Aut	mRNA	8	PM
6640289	XM_002063177.2	4.52838	4.87418	6.76119	EQUAL	DOWN	DOWN	C	Aut	mRNA	8	PM
6640290	XM_002063178.2	-0.489359	-0.0311501	-0.488767	EQUAL	EQUAL	EQUAL	C	Aut	mRNA	4	MEI
6640291	XM_002063179.2	7.37994	6.61754	10.664	UP	DOWN	DOWN	C	Aut	mRNA	8	PM
6640292	XM_002063180.2	6.48811	5.84393	8.884	UP	DOWN	DOWN	C	Aut	mRNA	8	PM
6640293	XM_002063181.2	3.67192	3.89781	4.83375	EQUAL	DOWN	EQUAL	C	Aut	mRNA	8	PM
6640225	XM_002063182.3	3.87981	3.99213	5.14158	EQUAL	DOWN	DOWN	C	Aut	mRNA	8	PM
6640226	XM_002063183.2	5.88702	6.96651	7.56206	DOWN	DOWN	DOWN	C	Aut	mRNA	7	PM
6640227	XM_002063184.3	6.57154	5.71661	8.70796	UP	DOWN	DOWN	C	Aut	mRNA	8	PM
6640229	XM_002063186.3	-0.573052	-0.344452	-0.751937	EQUAL	EQUAL	EQUAL	C	Aut	mRNA	6	MEI
6640220	XM_002063187.3	1.57319	2.99429	1.82068	EQUAL	EQUAL	EQUAL	C	Aut	mRNA	4	MEI
6640221	XM_002063188.3	4.65611	5.10078	10.183	EQUAL	DOWN	DOWN	C	Aut	mRNA	8	PM
6640222	XM_002063189.3	9.75184	7.22244	11.0787	UP	DOWN	DOWN	C	Aut	mRNA	9	PM
6640223	XM_002063190.3	6.57727	8.64802	7.89211	DOWN	DOWN	UP	C	Aut	mRNA	5	MEI
6640224	XM_002063191.3	4.83571	4.8709	4.68421	EQUAL	EQUAL	EQUAL	C	Aut	mRNA	10	NU
6640344	XM_002063192.2	2.70289	4.06887	8.07266	DOWN	DOWN	DOWN	C	Aut	mRNA	8	PM
6640345	XM_002063193.3	5.25815	6.2161	10.7061	DOWN	DOWN	DOWN	C	Aut	mRNA	8	PM
6640346	XM_002063194.2	0.252919	1.99876	3.43161	EQUAL	EQUAL	EQUAL	C	Aut	mRNA	11	NU
6640347	XM_002063195.3	1.84836	2.71296	3.44109	EQUAL	DOWN	EQUAL	C	Aut	mRNA	7	PM
6640348	XM_002063196.3	0.8527	1.34426	3.21567	EQUAL	DOWN	EQUAL	C	Aut	mRNA	8	PM
6640506	XM_002063197.2	-1.87318	-1.89983	-1.89173	EQUAL	EQUAL	EQUAL	C	Aut	mRNA	2	MIT
6640507	XM_002063198.1	0	0	0	EQUAL	EQUAL	EQUAL	C	Aut	mRNA	13	NS
6640508	XM_002063199.3	0	0	0	EQUAL	EQUAL	EQUAL	C	Aut	mRNA	13	NS
6640509	XM_002063200.2	-1.85002	-1.74056	-1.81385	EQUAL	EQUAL	EQUAL	C	Aut	mRNA	4	MEI
6640376	XM_002063201.1	-1.85301	-1.78686	-1.76456	EQUAL	EQUAL	EQUAL	C	Aut	mRNA	7	PM
6640377	XM_002063202.3	10.705	10.1739	9.69817	UP	UP	UP	C	Aut	mRNA	1	MIT
6640378	XM_002063203.3	5.15307	7.19679	6.66207	DOWN	DOWN	EQUAL	C	Aut	mRNA	5	MEI
6640379	XM_002063204.2	6.68543	8.66116	7.94315	DOWN	DOWN	UP	C	Aut	mRNA	5	MEI
6640380	XM_002063205.3	5.25567	6.49233	8.57307	DOWN	DOWN	DOWN	C	Aut	mRNA	8	PM
6640531	XM_002063210.3	8.4996	8.3523	7.76056	EQUAL	UP	UP	C	Aut	mRNA	10	NU
6640588	XM_002063211.3	3.16315	3.13958	4.38934	EQUAL	EQUAL	EQUAL	C	Aut	mRNA	8	PM
6640589	XM_002063212.3	10.768	10.5166	11.5324	EQUAL	EQUAL	EQUAL	C	Aut	mRNA	9	PM
6640589	XM_002063213.3	10.9331	11.7593	11.8223	DOWN	DOWN	EQUAL	C	Aut	mRNA	11	NU
6640591	XM_002063214.3	8.79882	10.0583	8.36769	DOWN	EQUAL	UP	C	Aut	mRNA	4	MEI
6640419	XM_002063217.3	6.93638	6.978	6.6031	EQUAL	EQUAL	EQUAL	C	Aut	mRNA	6	MEI
6640420	XM_002063218.3	11.8814	12.2276	11.5722	EQUAL	EQUAL	EQUAL	C	Aut	mRNA	6	MEI
6640421	XM_002063219.3	8.70054	9.57051	8.00268	DOWN	EQUAL	UP	C	Aut	mRNA	4	MEI
6640422	XM_002063220.3	7.55252	7.92515	8.77778	EQUAL	DOWN	DOWN	C	Aut	mRNA	8	PM
6640423	XM_002063221.3	12.0158	11.2775	12.2654	UP	EQUAL	DOWN	C	Aut	mRNA	9	PM
6640349	XM_002063222.3	9.49875	8.09425	7.25977	UP	UP	EQUAL	C	Aut	mRNA	2	MIT
6640350	XM_002063223.2	9.57625	9.9087	8.64953	EQUAL	UP	UP	C	Aut	mRNA	6	MEI
6640352	XM_002063225.3	8.6453	10.1349	10.0589	DOWN	DOWN	EQUAL	C	Aut	mRNA	11	NU
6640252	XM_002063226.3	2.0036	0.751764	5.54245	UP	EQUAL	DOWN	C	Aut	mRNA	8	PM
6640254	XM_002063228.3	7.77867	8.43271	6.67191	EQUAL	UP	UP	C	Aut	mRNA	6	MEI
6640255	XM_002063229.3	9.7542	9.63887	8.60155	EQUAL	UP	UP	C	Aut	mRNA	10	NU
6640256	XM_002063230.2	5.09202	4.64854	4.35674	EQUAL	EQUAL	EQUAL	C	Aut	mRNA	1	MIT
6640443	XM_002063231.3	8.59782	6.10321	8.26473	UP	EQUAL	EQUAL	C	Aut	mRNA	3	MIT
6640445	XM_002063232.2	8.34133	8.0604	5.72235	EQUAL	UP	UP	C	Aut	mRNA	10	NU
6639911	XM_002063235.3	8.76429	9.91387	9.58291	DOWN	DOWN	EQUAL	C	Aut	mRNA	11	NU
6639913	XM_002063237.3	3.79565	3.24905	4.87319	EQUAL	DOWN	DOWN	C	Aut	mRNA	8	PM
6639914	XM_002063238.3	8.51138	7.97288	7.54567	UP	UP	EQUAL	C	Aut	mRNA	1	MIT
6639915	XM_002063239.3	11.0046	11.0721	10.9712	EQUAL	EQUAL	EQUAL	C	Aut	mRNA	6	MEI
6640039	XM_002063240.3	6.36469	8.54132	4.73327	EQUAL	EQUAL	EQUAL	C	Aut	mRNA	4	MEI
6640040	XM_002063241.2	1.41858	1.73583	1.31514	EQUAL	EQUAL	EQUAL	C	Aut	mRNA	11	NU
6640129	XM_002063246.3	8.71888	10.4842	10.5418	DOWN	DOWN	EQUAL	C	Aut	mRNA	11	NU
6640024	XM_002063250.3	8.91637	7.7068	7.79846	UP	UP	EQUAL	C	Aut	mRNA	2	MIT
6640025	XM_002063251.3	10.5464	10.5595	10.4906	EQUAL	EQUAL	EQUAL	C	Aut	mRNA	6	MEI
6640026	XM_002063252.3	9.47736	9.5045	8.94433	EQUAL	UP	UP	C	Aut	mRNA	10	NU
6640027	XM_002063253.3	2.66518	2.55902	5.23499	EQUAL	EQUAL	EQUAL	C	Aut	mRNA	9	PM
6640028	XM_002063254.3	8.55692	7.846	9.03735	UP	DOWN	DOWN	C	Aut	mRNA	9	PM
6640205	XM_002063256.3	3.56973	3.60591	10.2149	EQUAL	DOWN	DOWN	C	Aut	mRNA	8	PM
6640206	XM_002063257.3	4.42374	4.67381	9.05452	EQUAL	DOWN	DOWN	C	Aut	mRNA	8	PM
6640207	XM_002063258.2	2.41128	1.4239	0.505399	EQUAL	UP	EQUAL	C	Aut	mRNA	1	MIT
6640069	XM_002063262.2	1.34469	0.816529	0.716266	EQUAL	EQUAL	EQUAL	C	Aut	mRNA	2	MIT
6640285	XM_002063268.3	11.8608	11.9634	8.63674	EQUAL	EQUAL	EQUAL	C	Aut	mRNA	10	NU
6640286	XM_002063269.3	14.7257	13.62	13.5813	UP	UP	EQUAL	C	Aut	mRNA	2	MIT
6640609	XM_002063272.3	6.65531	8.83142	7.12575	DOWN	EQUAL	UP	C	Aut	mRNA	4	MEI
6640243	XM_002063277.2	8.77067	10.9285	10.0836	DOWN	DOWN	UP	C	Aut	mRNA	5	MEI
6640244	XM_002063278.2	0.900169	1.95819	0.587767	EQUAL	EQUAL	EQUAL	C	Aut	mRNA	4	MEI
6640245	XM_002063279.3	-0.451268	0.00143016	1.24039	EQUAL	EQUAL	EQUAL	C	Aut	mRNA	8	PM
6639965	XM_002063283.1	0.98433	3.07779	1.41142	DOWN	EQUAL	EQUAL	C	Aut	mRNA	4	MEI
6640171	XM_002063284.1	3.03751	5.24726	3.41839	DOWN	EQUAL	EQUAL	C	Aut	mRNA	4	MEI
6640172	XM_002063285.1	4.29751	4.98315	3.59699	EQUAL	EQUAL	UP	C	Aut	mRNA	6	MEI
6640173	XM_002063286.2	-0.697831	-0.22035	-0.500736	EQUAL	EQUAL	EQUAL	C	Aut	mRNA	5	MEI
6640175	XM_002063288.3	9.3822	9.37378	8.69194	EQUAL	UP	EQUAL	C	Aut	mRNA	10	NU
6640176	XM_002063289.3	5.6388	4.77474	6.64224	UP	DOWN	DOWN	C	Aut	mRNA	9	PM
6640479	XM_002063290.3	4.89619	5.05266	4.66847	EQUAL	EQUAL	EQUAL	C	Aut	mRNA	6	MEI
6640480	XM_002063291.3	5.54285	7.29829	7.60075	DOWN	DOWN	EQUAL	C	Aut	mRNA	7	PM
6640481	XM_002063292.3	0.0273712	-0.0669041	2.14405	EQUAL	DOWN	DOWN	C	Aut	mRNA	8	PM
6640482	XM_002063293.2	4.53856	4.32125	8.17292	EQUAL	DOWN	DOWN	C	Aut	mRNA	8	PM
6640669	XM_002063294.3	8.5293	7.46956	9.56103	UP	EQUAL	DOWN	C	Aut	mRNA	9	PM
6640670	XM_002063295.2	-0.582041	-1.01935	-0.994651	EQUAL	EQUAL	EQUAL	C	Aut	mRNA	2	MIT
6640671	XM_002063296.3	9.47042	9.32341	9.60434	EQUAL	EQUAL	EQUAL	C	Aut	mRNA	9	PM
6640673	XM_002063298.3	4.57236	5.33662	9.01241	DOWN	DOWN	DOWN	C	Aut	mRNA	8	PM
6639924	XM_002063302.2	2.91732	2.21154	5.62232	EQUAL	DOWN	DOWN	C	Aut	mRNA	8	PM
6639925	XM_002063303.3	4.23327	3.4242	6.74928	EQUAL	DOWN	DOWN	C	Aut	mRNA	8	PM
6639926	XM_002063304.3	6.28269	5.903	8.02943	EQUAL	DOWN	DOWN	C	Aut	mRNA	8	PM
6639927	XM_002063305.3	5.80264	5.17581	7.59464	EQUAL	DOWN	DOWN	C	Aut	mRNA	8	PM
6639989	XM_002063306.3	3.17731	3.05684	4.59202	EQUAL	EQUAL	DOWN	C	Aut	mRNA	8	PM
6639990	XM_002063307.2	9.53509	11.4451	10.5357	DOWN	DOWN	EQUAL	C	Aut	mRNA	5	MEI
6639994	XM_002063311.3	9.20687	8.80709	8.45374	EQUAL	UP	EQUAL	C	Aut	mRNA	1	MIT
6640105	XM_002063314.3	9.074	8.13696	8.71254	UP	EQUAL	EQUAL	C	Aut	mRNA	3	MIT
6640210	XM_002063317.3	0.650242	0.589012	0.0947178	EQUAL	EQUAL	EQUAL	C	Aut	mRNA	10	NU
6640534	XM_002063319.3	4.06962	5.98459	5.11393	DOWN	DOWN	EQUAL	C	Aut	mRNA	5	MEI
6640536	XM_002063320.3	0	0	0	EQUAL	EQUAL	EQUAL	C	Aut	mRNA	13	NS
6640538	XM_002063322.3	2.91902	3.22575	2.85605	EQUAL	EQUAL	EQUAL	C	Aut	mRNA	4	MEI
6640319	XM_002063323.1	0.603365	0.657554	0.844517	EQUAL	EQUAL	EQUAL	C	Aut	mRNA	8	PM
6640320	XM_002063324.3	6.97136	6.272	6.96032	UP	EQUAL	DOWN	C	Aut	mRNA	12	NU
6640322	XM_002063326.2	10.0563	9.3184	8.32858	UP	UP	UP	C	Aut	mRNA	1	MIT
6639938	XM_002063327.3	8.10695	7.69141	9.77454	EQUAL	DOWN	DOWN	C	Aut	mRNA	8	PM
6639939	XM_002063328.3	11.8857	10.9751	11.487	UP	EQUAL	EQUAL	C	Aut	mRNA	3	MIT
6639940	XM_002063329.3	7.87243	7.39805	8.07918	EQUAL	EQUAL	EQUAL	C	Aut	mRNA	12	NU
6639941	XM_002063330.2	12.331	11.6906	12.9525	UP	EQUAL	DOWN	C	Aut	mRNA	9	PM
6640264	XM_002063333.2	9.17835	9.34244	8.5693	EQUAL	UP	UP	C	Aut	mRNA	6	MEI
6640267	XM_002063336.3	5.06997	5.45093	11.1126	EQUAL	DOWN	DOWN	C	Aut	mRNA	8	PM
6640268	XM_002063337.3	7.85693	7.54642	7.27444	EQUAL	EQUAL	EQUAL	C	Aut	mRNA	1	MIT
6640460	XM_002063338.2	9.20486	7.83511	7.4315	UP	UP	EQUAL	C	Aut	mRNA	2	MIT
6640461	XM_002063339.2	2.60575	2.35898	1.40692	EQUAL	EQUAL	EQUAL	C	Aut	mRNA	1	MIT
6640462	XM_002063340.3	11.9737	12.0074	11.208	EQUAL	UP	UP	C	Aut	mRNA	10	NU
6640463	XM_002063341.2	4.96573	7.07688	5.47551	DOWN	EQUAL	EQUAL	C	Aut	mRNA	5	MEI
6640464	XM_002063342.2	1.27757	2.38198	1.67311	EQUAL	EQUAL	EQUAL	C	Aut	mRNA	5	MEI
6640277	XM_002063343.3	10.8777	11.6308	10.5817	DOWN	EQUAL	UP	C	Aut	mRNA	4	MEI
6640278	XM_002063344.2	5.80167	5.899	2.89803	EQUAL	UP	UP	C	Aut	mRNA	10	NU
6640279	XM_002063345.2	0.218657	0.372729	0.856671	EQUAL	EQUAL	EQUAL	C	Aut	mRNA	8	PM
6640280	XM_002063346.3	-0.974439	-0.934554	-1.10604	EQUAL	EQUAL	EQUAL	C	Aut	mRNA	10	NU
6640281	XM_002063347.2	9.08473	8.18741	7.89792	UP	UP	EQUAL	C	Aut	mRNA	2	MIT
6640314	XM_002063349.2	0.111256	-0.107742	0.857359	EQUAL	EQUAL	EQUAL	C	Aut	mRNA	8	PM
6640315	XM_002063350.3	8.81479	7.44955	9.11102	UP	EQUAL	DOWN	C	Aut	mRNA	12	NU
6640316	XM_002063351.3	8.40774	8.30709	6.97938	EQUAL	UP	UP	C	Aut	mRNA	10	NU
6640317	XM_002063352.3	4.3347	3.95709	3.89156	EQUAL	EQUAL	EQUAL	C	Aut	mRNA	2	MIT
6640318	XM_002063353.3	8.53468	8.00308	6.63021	EQUAL	UP	UP	C	Aut	mRNA	1	MIT
6640300	XM_002063355.2	6.82207	5.50692	5.80958	UP	UP	EQUAL	C	Aut	mRNA	2	MIT
6640301	XM_002063356.3	9.13287	8.53867	11.1527	EQUAL	EQUAL	EQUAL	C	Aut	mRNA	9	PM
6640302	XM_002063357.3	8.90066	7.05294	9.62836	UP	DOWN	DOWN	C	Aut	mRNA	9	PM
6640184	XM_002063360.3	4.41663	5.54346	6.70058	EQUAL	DOWN	EQUAL	C	Aut	mRNA	8	PM
6640645	XM_002063361.2	4.80963	4.09868	6.14215	UP	DOWN	DOWN	C	Aut	mRNA	8	PM
6640651	XM_002063362.3	6.23792	4.89469	6.63802	UP	EQUAL	DOWN	C	Aut	mRNA	9	PM
6640516	XM_002063363.2	5.51913	6.9805	8.97369	DOWN	DOWN	DOWN	C	Aut	mRNA	8	PM
6640517	XM_002063364.2	-1.51933	-1.50386	-1.25239	EQUAL	EQUAL	EQUAL	C	Aut	mRNA	8	PM
6640519	XM_002063366.3	11.4975	11.6941	11.4224	EQUAL	EQUAL	EQUAL	C	Aut	mRNA	6	MEI
6640520	XM_002063367.3	11.1286	9.85079	9.32908	UP	UP	EQUAL	C	Aut	mRNA	2	MIT
6640334	XM_002063369.3	13.2064	13.465	12.862	EQUAL	EQUAL	UP	C	Aut	mRNA	6	MEI
6640335	XM_002063370.2	-0.366326	-0.257713	-0.614782	EQUAL	EQUAL	EQUAL	C	Aut	mRNA	6	MEI
6640337	XM_002063372.3	0.0508745	0.588248	-0.217696	EQUAL	EQUAL	EQUAL	C	Aut	mRNA	4	MEI
6640338	XM_002063373.3	9.45239	11.078	10.6093	DOWN	DOWN	EQUAL	C	Aut	mRNA	5	MEI
6640653	XM_002063374.3	0	0	0	EQUAL	EQUAL	EQUAL	C	Aut	mRNA	13	NS
6640654	XM_002063375.2	5.88244	7.09386	7.2677	DOWN	DOWN	EQUAL	C	Aut	mRNA	7	PM
6640656	XM_002063377.3	9.37234	9.34134	8.56234	EQUAL	UP	UP	C	Aut	mRNA	10	NU
6640627	XM_002063378.3	8.10078	7.97417	8.57597	EQUAL	EQUAL	EQUAL	C	Aut	mRNA	9	PM
6640628	XM_002063379.3	8.7446	7.78261	7.07195	UP	UP	UP	C	Aut	mRNA	1	MIT
6640629	XM_002063380.3	9.32596	9.47851	8.15904	EQUAL	UP	UP	C	Aut	mRNA	6	MEI
6640630	XM_002063381.3	7.4486	8.01545	7.77126	DOWN	EQUAL	EQUAL	C	Aut	mRNA	5	MEI
6640631	XM_002063382.3	10.6208	10.4323	10.0033	EQUAL	UP	UP	C	Aut	mRNA	10	NU
6640632	XM_002063383.3	8.78347	8.98195	5.95403	EQUAL	UP	UP	C	Aut	mRNA	10	NU
6640577	XM_002063385.3	12.2252	11.0615	11.9463	UP	EQUAL	DOWN	C	Aut	mRNA	3	MIT
6640578	XM_002063386.3	10.92	10.4762	9.01773	EQUAL	UP	UP	C	Aut	mRNA	1	MIT
6640579	XM_002063387.2	12.7068	11.8932	12.1961	UP	EQUAL	EQUAL	C	Aut	mRNA	3	MIT
6640580	XM_002063388.3	10.5072	9.31335	8.62995	UP	UP	UP	C	Aut	mRNA	2	MIT
6640581	XM_002063389.3	4.57684	6.22458	5.98895	DOWN	DOWN	EQUAL	C	Aut	mRNA	11	NU
6640340	XM_002063391.2	9.66079	9.25747	8.47459	EQUAL	UP	UP	C	Aut	mRNA	1	MIT
6640341	XM_002063392.2	11.085	10.0031	10.1322	UP	UP	EQUAL	C	Aut	mRNA	2	MIT
6640343	XM_002063394.3	5.86191	5.72665	4.77521	EQUAL	UP	EQUAL	C	Aut	mRNA	10	NU
6640560	XM_002063395.3	9.68142	9.0749	6.68381	UP	UP	UP	C	Aut	mRNA	1	MIT
6640562	XM_002063397.3	9.868	11.6554	12.1237	DOWN	DOWN	DOWN	C	Aut	mRNA	7	PM
6640563	XM_002063398.3	4.51464	5.7286	6.07485	DOWN	DOWN	EQUAL	C	Aut	mRNA	7	PM
6640113	XM_002063399.3	10.9732	10.1812	9.70828	UP	UP	EQUAL	C	Aut	mRNA	1	MIT
6640114	XM_002063400.3	10.854	10.5046	10.6469	EQUAL	EQUAL	EQUAL	C	Aut	mRNA	3	MIT
6640115	XM_002063401.3	8.69636	8.0071	9.60672	EQUAL	EQUAL	EQUAL	C	Aut	mRNA	8	PM
6640116	XM_002063402.3	8.10889	6.92616	5.41463	UP	UP	UP	C	Aut	mRNA	1	MIT
6640214	XM_002063403.2	-1.73899	-1.824	-1.80257	EQUAL	EQUAL	EQUAL	C	Aut	mRNA	2	MIT
6640219	XM_002063408.3	4.83169	5.81152	9.07801	DOWN	DOWN	DOWN	C	Aut	mRNA	8	PM
6639928	XM_002063409.3	0.148489	0.302654	2.00701	EQUAL	DOWN	EQUAL	C	Aut	mRNA	8	PM
6639930	XM_002063411.3	9.92597	9.71098	9.40817	EQUAL	UP	EQUAL	C	Aut	mRNA	1	MIT
6639931	XM_002063412.3	1.77958	1.98024	0.834135	EQUAL	EQUAL	EQUAL	C	Aut	mRNA	6	MEI
6639932	XM_002063413.3	1.05812	1.70755	0.944544	EQUAL	EQUAL	EQUAL	C	Aut	mRNA	4	MEI
6639950	XM_002063415.2	8.74136	8.108	8.10659	UP	UP	EQUAL	C	Aut	mRNA	2	MIT
6639951	XM_002063416.3	2.92917	2.37449	1.6418	EQUAL	EQUAL	EQUAL	C	Aut	mRNA	10	NU
6640154	XM_002063418.2	7.62263	6.85233	6.86253	UP	UP	EQUAL	C	Aut	mRNA	2	MIT
6640155	XM_002063419.3	8.51397	7.76656	8.68139	EQUAL	EQUAL	DOWN	C	Aut	mRNA	12	NU
6639973	XM_002063422.2	1.38054	1.27001	0.452326	EQUAL	EQUAL	EQUAL	C	Aut	mRNA	10	NU
6639975	XM_002063424.3	5.32086	7.10862	6.37608	DOWN	DOWN	EQUAL	C	Aut	mRNA	5	MEI
6639976	XM_002063425.3	6.13956	5.5368	6.89897	EQUAL	EQUAL	DOWN	C	Aut	mRNA	9	PM
6640545	XM_002063427.3	11.4792	10.7219	10.531	UP	UP	EQUAL	C	Aut	mRNA	2	MIT
6640547	XM_002063429.3	10.4125	10.0889	9.26998	EQUAL	UP	UP	C	Aut	mRNA	1	MIT
6640548	XM_002063430.3	10.3754	10.1067	9.7886	EQUAL	UP	EQUAL	C	Aut	mRNA	1	MIT
6640382	XM_002063431.3	10.5615	10.7988	8.72794	EQUAL	UP	UP	C	Aut	mRNA	6	MEI
6640383	XM_002063432.3	13.2067	12.6564	12.0812	EQUAL	UP	EQUAL	C	Aut	mRNA	1	MIT
6640384	XM_002063433.2	2.73392	2.6576	2.00946	EQUAL	EQUAL	EQUAL	C	Aut	mRNA	10	NU
6640387	XM_002063436.2	8.3942	6.45753	7.79012	UP	EQUAL	DOWN	C	Aut	mRNA	3	MIT
6640675	XM_002063437.3	6.13316	5.13679	6.24609	UP	EQUAL	DOWN	C	Aut	mRNA	12	NU
6640676	XM_002063438.3	-0.846987	-0.329931	-0.694022	EQUAL	EQUAL	EQUAL	C	Aut	mRNA	5	MEI
6640677	XM_002063439.3	11.3651	11.1372	9.84926	EQUAL	UP	UP	C	Aut	mRNA	10	NU
6640678	XM_002063440.3	10.1797	9.64652	8.98863	UP	UP	UP	C	Aut	mRNA	1	MIT
6640679	XM_002063441.3	9.95074	9.7605	9.32303	EQUAL	UP	EQUAL	C	Aut	mRNA	1	MIT
6640413	XM_002063442.3	8.34055	6.80968	7.00836	UP	UP	EQUAL	C	Aut	mRNA	2	MIT
6640414	XM_002063443.2	7.7673	8.33253	8.79761	DOWN	DOWN	DOWN	C	Aut	mRNA	7	PM
6640415	XM_002063444.2	11.2412	10.4547	10.261	UP	UP	EQUAL	C	Aut	mRNA	2	MIT
6640416	XM_002063445.2	4.90769	6.02926	6.15818	EQUAL	EQUAL	EQUAL	C	Aut	mRNA	5	MEI
6640417	XM_002063446.2	9.86777	11.7816	10.1658	DOWN	EQUAL	UP	C	Aut	mRNA	4	MEI
6640166	XM_002063447.3	8.98262	8.85625	10.4115	EQUAL	DOWN	DOWN	C	Aut	mRNA	8	PM
6640167	XM_002063448.3	8.61042	7.7408	8.17526	UP	EQUAL	EQUAL	C	Aut	mRNA	3	MIT
6640168	XM_002063449.2	5.24927	5.6281	5.90151	EQUAL	EQUAL	EQUAL	C	Aut	mRNA	7	PM
6640169	XM_002063450.3	8.94128	7.69897	7.20754	UP	UP	EQUAL	C	Aut	mRNA	2	MIT
6640458	XM_002063452.3	4.26892	4.3153	11.1626	EQUAL	DOWN	DOWN	C	Aut	mRNA	8	PM
6640044	XM_002063454.3	9.28023	8.82962	8.2453	EQUAL	UP	UP	C	Aut	mRNA	1	MIT
6640045	XM_002063455.3	9.54384	8.78954	8.94681	UP	UP	EQUAL	C	Aut	mRNA	2	MIT
6640150	XM_002063457.3	10.4873	9.39191	10.5723	UP	EQUAL	DOWN	C	Aut	mRNA	12	NU
6640151	XM_002063458.3	7.93072	7.21746	7.36176	UP	EQUAL	EQUAL	C	Aut	mRNA	2	MIT
6640152	XM_002063459.3	8.59877	6.90708	5.187	UP	UP	UP	C	Aut	mRNA	2	MIT
6640153	XM_002063460.3	5.7725	5.85375	4.49524	EQUAL	UP	UP	C	Aut	mRNA	10	NU
6640571	XM_002063461.3	9.7504	9.19316	9.72481	UP	EQUAL	DOWN	C	Aut	mRNA	12	NU
6640572	XM_002063462.3	8.34267	6.27866	9.72317	UP	DOWN	DOWN	C	Aut	mRNA	9	PM
6640573	XM_002063463.3	1.92111	2.57651	3.93437	EQUAL	DOWN	EQUAL	C	Aut	mRNA	8	PM
6640062	XM_002063465.3	2.22446	4.03364	3.06458	DOWN	EQUAL	EQUAL	C	Aut	mRNA	5	MEI
6640065	XM_002063468.3	0.6152	0.883517	0.431311	EQUAL	EQUAL	EQUAL	C	Aut	mRNA	4	MEI
6640034	XM_002063471.3	8.41058	7.54731	6.76024	UP	UP	UP	C	Aut	mRNA	1	MIT
6640035	XM_002063472.2	2.83467	1.5617	1.3799	EQUAL	EQUAL	EQUAL	C	Aut	mRNA	2	MIT
6640036	XM_002063473.3	10.7997	11.2411	11.5732	DOWN	DOWN	EQUAL	C	Aut	mRNA	7	PM
6640038	XM_002063475.3	10.9004	10.115	8.7564	UP	UP	UP	C	Aut	mRNA	1	MIT
6640323	XM_002063476.2	9.0052	10.8778	9.91343	DOWN	DOWN	UP	C	Aut	mRNA	5	MEI
6640324	XM_002063477.3	12.6041	11.7876	11.5425	UP	UP	EQUAL	C	Aut	mRNA	2	MIT
6640325	XM_002063478.3	9.65669	9.42638	8.13509	EQUAL	UP	UP	C	Aut	mRNA	10	NU
6640326	XM_002063479.3	9.39731	8.70053	11.1251	UP	DOWN	DOWN	C	Aut	mRNA	8	PM
6640327	XM_002063480.3	13.801	12.9625	13.0408	UP	UP	EQUAL	C	Aut	mRNA	2	MIT
6640593	XM_002063481.3	5.11492	4.4605	7.58557	EQUAL	DOWN	DOWN	C	Aut	mRNA	8	PM
6640595	XM_002063483.3	4.44157	5.67753	5.6555	DOWN	DOWN	EQUAL	C	Aut	mRNA	11	NU
6640596	XM_002063484.3	9.41881	7.97511	7.00603	UP	UP	UP	C	Aut	mRNA	2	MIT
6640465	XM_002063485.2	11.0022	9.62684	9.89982	UP	UP	EQUAL	C	Aut	mRNA	2	MIT
6640466	XM_002063486.3	11.3601	12.1197	12.9427	DOWN	DOWN	DOWN	C	Aut	mRNA	7	PM
6640467	XM_002063487.3	6.02044	4.81375	4.99953	UP	UP	EQUAL	C	Aut	mRNA	2	MIT
6640469	XM_002063489.3	8.8311	9.63549	9.10651	DOWN	EQUAL	UP	C	Aut	mRNA	5	MEI
6640490	XM_002063490.3	3.57396	5.04055	4.65185	DOWN	DOWN	EQUAL	C	Aut	mRNA	11	NU
6640491	XM_002063491.3	-0.849759	-0.801134	0.830724	EQUAL	EQUAL	EQUAL	C	Aut	mRNA	8	PM
6640492	XM_002063492.3	9.93932	10.7238	9.47442	EQUAL	EQUAL	EQUAL	C	Aut	mRNA	4	MEI
6640493	XM_002063493.2	8.82413	8.0512	7.73121	UP	UP	EQUAL	C	Aut	mRNA	2	MIT
6640494	XM_002063494.2	10.152	8.8245	8.17883	UP	UP	UP	C	Aut	mRNA	2	MIT
6640495	XM_002063495.3	11.4997	11.6013	11.6964	EQUAL	EQUAL	EQUAL	C	Aut	mRNA	7	PM
6640663	XM_002063496.2	8.48679	8.74158	7.15001	EQUAL	UP	UP	C	Aut	mRNA	6	MEI
6640664	XM_002063497.3	6.95646	6.26594	6.19868	EQUAL	EQUAL	EQUAL	C	Aut	mRNA	2	MIT
6640665	XM_002063498.3	9.88005	10.7946	9.32398	DOWN	EQUAL	UP	C	Aut	mRNA	4	MEI
6640666	XM_002063499.3	10.6519	11.5424	10.147	DOWN	EQUAL	UP	C	Aut	mRNA	4	MEI
6640667	XM_002063500.2	9.16053	9.24949	7.93443	EQUAL	UP	UP	C	Aut	mRNA	10	NU
6640668	XM_002063501.3	9.46608	11.2543	11.3045	DOWN	DOWN	EQUAL	C	Aut	mRNA	11	NU
6640453	XM_002063502.3	1.72285	2.97974	1.46051	EQUAL	EQUAL	UP	C	Aut	mRNA	4	MEI
6640454	XM_002063503.2	8.2462	7.23544	8.33411	UP	EQUAL	DOWN	C	Aut	mRNA	12	NU
6640455	XM_002063504.3	2.48824	2.40293	7.6047	EQUAL	EQUAL	EQUAL	C	Aut	mRNA	8	PM
6640456	XM_002063505.3	9.94963	9.41849	8.93367	UP	UP	UP	C	Aut	mRNA	1	MIT
6640457	XM_002063506.3	6.41092	5.32435	5.58901	UP	UP	EQUAL	C	Aut	mRNA	2	MIT
6640430	XM_002063507.3	13.2842	13.1547	12.6545	EQUAL	UP	EQUAL	C	Aut	mRNA	10	NU
6640431	XM_002063508.3	8.7249	7.71181	6.7669	UP	UP	UP	C	Aut	mRNA	1	MIT
6640432	XM_002063509.3	2.03483	0.566434	0.723077	EQUAL	EQUAL	EQUAL	C	Aut	mRNA	2	MIT
6640433	XM_002063510.3	9.51741	10.8777	10.6309	DOWN	DOWN	EQUAL	C	Aut	mRNA	11	NU
6640434	XM_002063511.3	5.09038	6.22358	8.31309	DOWN	DOWN	DOWN	C	Aut	mRNA	8	PM
6640399	XM_002063513.3	9.41319	9.98556	8.39688	DOWN	UP	UP	C	Aut	mRNA	6	MEI
6640400	XM_002063514.3	12.362	12.156	11.7919	EQUAL	UP	EQUAL	C	Aut	mRNA	1	MIT
6640401	XM_002063515.1	1.22001	2.10218	1.62377	EQUAL	EQUAL	EQUAL	C	Aut	mRNA	11	NU
6640402	XM_002063516.3	9.331	9.11923	7.48531	EQUAL	UP	UP	C	Aut	mRNA	10	NU
6640633	XM_002063517.3	3.22315	3.6516	3.38155	EQUAL	EQUAL	EQUAL	C	Aut	mRNA	5	MEI
6640634	XM_002063518.3	8.72746	9.06174	8.28978	EQUAL	EQUAL	UP	C	Aut	mRNA	6	MEI
6640635	XM_002063519.3	12.0663	12.9164	12.7493	DOWN	DOWN	EQUAL	C	Aut	mRNA	11	NU
6640636	XM_002063520.3	-1.84955	-1.83635	-1.71853	EQUAL	EQUAL	EQUAL	C	Aut	mRNA	8	PM
6640565	XM_002063522.3	6.49868	4.71109	6.53487	UP	EQUAL	DOWN	C	Aut	mRNA	12	NU
6640567	XM_002063524.2	8.68344	10.6902	9.38143	DOWN	EQUAL	UP	C	Aut	mRNA	5	MEI
6640570	XM_002063527.3	9.07436	9.10467	7.56784	EQUAL	UP	UP	C	Aut	mRNA	10	NU
6640601	XM_002063528.2	1.82705	2.18957	1.15334	EQUAL	EQUAL	EQUAL	C	Aut	mRNA	6	MEI
6640602	XM_002063529.3	10.9838	10.5829	9.74142	EQUAL	UP	UP	C	Aut	mRNA	1	MIT
6640603	XM_002063530.3	10.4396	9.43515	7.9817	UP	UP	UP	C	Aut	mRNA	1	MIT
6640604	XM_002063531.3	11.3017	11.909	11.7687	DOWN	DOWN	EQUAL	C	Aut	mRNA	11	NU
6640605	XM_002063532.3	9.59626	9.86765	10.2911	EQUAL	EQUAL	EQUAL	C	Aut	mRNA	8	PM
6640606	XM_002063533.3	12.1873	12.2309	9.72772	EQUAL	UP	UP	C	Aut	mRNA	10	NU
6640523	XM_002063535.3	7.40122	9.24874	9.54744	DOWN	DOWN	EQUAL	C	Aut	mRNA	7	PM
6640524	XM_002063536.3	4.85638	4.82135	7.16828	EQUAL	DOWN	DOWN	C	Aut	mRNA	8	PM
6640526	XM_002063538.3	6.54057	5.08098	7.61619	UP	DOWN	DOWN	C	Aut	mRNA	9	PM
6640388	XM_002063540.2	12.3668	11.7019	11.1955	UP	UP	EQUAL	C	Aut	mRNA	1	MIT
6640389	XM_002063541.3	5.18961	4.09085	7.18103	UP	DOWN	DOWN	C	Aut	mRNA	8	PM
6640390	XM_002063542.3	9.99088	9.0871	8.41354	UP	UP	UP	C	Aut	mRNA	1	MIT
6640391	XM_002063543.3	7.45858	5.70849	8.1097	UP	EQUAL	DOWN	C	Aut	mRNA	9	PM
6639944	XM_002063544.3	7.20939	8.1643	6.66296	DOWN	EQUAL	UP	C	Aut	mRNA	4	MEI
6639946	XM_002063546.3	10.7269	9.92205	10.1997	UP	EQUAL	EQUAL	C	Aut	mRNA	3	MIT
6639947	XM_002063547.2	5.59179	6.79052	6.04751	DOWN	EQUAL	EQUAL	C	Aut	mRNA	5	MEI
6639948	XM_002063548.3	5.48548	4.83686	3.06394	EQUAL	UP	UP	C	Aut	mRNA	1	MIT
6639918	XM_002063550.2	12.6688	12.2606	9.47874	EQUAL	UP	UP	C	Aut	mRNA	10	NU
6639920	XM_002063552.3	6.44316	5.53979	4.12019	EQUAL	UP	UP	C	Aut	mRNA	1	MIT
6640054	XM_002063553.3	-0.362651	-0.52094	-0.722294	EQUAL	EQUAL	EQUAL	C	Aut	mRNA	1	MIT
6640055	XM_002063554.3	0.117304	0.257045	-0.319665	EQUAL	EQUAL	EQUAL	C	Aut	mRNA	6	MEI
6640056	XM_002063555.3	1.17687	1.42246	0.411293	EQUAL	EQUAL	EQUAL	C	Aut	mRNA	6	MEI
6640061	XM_002063557.3	1.25403	1.25738	0.762268	EQUAL	EQUAL	EQUAL	C	Aut	mRNA	6	MEI
6640084	XM_002063559.3	2.81099	4.37945	2.37815	DOWN	EQUAL	UP	C	Aut	mRNA	4	MEI
6640085	XM_002063560.3	3.06294	5.77264	3.53789	DOWN	EQUAL	UP	C	Aut	mRNA	4	MEI
6640236	XM_002063562.3	9.41437	11.5241	10.2075	DOWN	DOWN	UP	C	Aut	mRNA	5	MEI
6640238	XM_002063564.3	11.646	11.7639	9.50038	EQUAL	UP	UP	C	Aut	mRNA	10	NU
6640240	XM_002063566.3	2.15748	3.00624	2.67475	EQUAL	EQUAL	EQUAL	C	Aut	mRNA	5	MEI
6640088	XM_002063567.3	2.12235	3.28969	2.26715	EQUAL	EQUAL	EQUAL	C	Aut	mRNA	5	MEI
6640089	XM_002063568.2	9.12432	10.8673	10.5923	DOWN	DOWN	EQUAL	C	Aut	mRNA	11	NU
6640090	XM_002063569.3	9.17474	9.02454	8.13288	EQUAL	UP	UP	C	Aut	mRNA	10	NU
6640091	XM_002063570.3	10.2706	8.75573	8.92382	UP	UP	EQUAL	C	Aut	mRNA	2	MIT
6640092	XM_002063571.3	10.4113	11.2199	11.5053	DOWN	DOWN	EQUAL	C	Aut	mRNA	7	PM
6640638	XM_002063572.2	6.68487	8.50562	7.0554	DOWN	EQUAL	UP	C	Aut	mRNA	4	MEI
6640639	XM_002063573.3	4.71962	5.75022	5.07432	DOWN	EQUAL	EQUAL	C	Aut	mRNA	5	MEI
6640641	XM_002063575.2	9.01072	8.48613	7.9992	EQUAL	UP	EQUAL	C	Aut	mRNA	1	MIT
6640642	XM_002063576.3	9.95177	8.69405	9.45616	UP	UP	DOWN	C	Aut	mRNA	3	MIT
6640424	XM_002063577.3	5.79853	5.23167	4.89075	EQUAL	EQUAL	EQUAL	C	Aut	mRNA	2	MIT
6640425	XM_002063578.3	8.56898	7.86268	8.05597	EQUAL	EQUAL	EQUAL	C	Aut	mRNA	2	MIT
6640426	XM_002063579.3	8.97312	8.53257	8.05302	EQUAL	UP	EQUAL	C	Aut	mRNA	1	MIT
6640427	XM_002063580.3	8.62271	8.61205	8.36718	EQUAL	EQUAL	EQUAL	C	Aut	mRNA	10	NU
6640428	XM_002063581.3	9.60091	9.70096	11.4456	EQUAL	DOWN	DOWN	C	Aut	mRNA	8	PM
6640368	XM_002063582.3	8.72512	9.06359	8.46755	EQUAL	EQUAL	UP	C	Aut	mRNA	6	MEI
6640369	XM_002063583.2	10.0689	10.5049	9.19143	DOWN	UP	UP	C	Aut	mRNA	6	MEI
6640370	XM_002063584.3	7.95571	6.78476	9.31762	UP	DOWN	DOWN	C	Aut	mRNA	9	PM
6640371	XM_002063585.3	4.3542	4.60214	7.33223	EQUAL	DOWN	DOWN	C	Aut	mRNA	8	PM
6640372	XM_002063586.2	5.43821	5.57631	8.81177	EQUAL	DOWN	DOWN	C	Aut	mRNA	8	PM
6640373	XM_002063587.2	8.92689	7.4136	7.23998	UP	UP	EQUAL	C	Aut	mRNA	2	MIT
6640540	XM_002063588.2	8.15304	8.0316	6.5717	EQUAL	UP	UP	C	Aut	mRNA	10	NU
6640541	XM_002063589.3	5.68876	4.95801	7.47457	UP	DOWN	DOWN	C	Aut	mRNA	8	PM
6640542	XM_002063590.3	7.04601	8.85362	8.72114	DOWN	DOWN	EQUAL	C	Aut	mRNA	11	NU
6640544	XM_002063592.3	9.45697	8.14428	8.40314	UP	UP	EQUAL	C	Aut	mRNA	2	MIT
6640095	XM_002063594.3	9.78041	9.01653	8.40122	UP	UP	UP	C	Aut	mRNA	1	MIT
6640096	XM_002063595.3	9.08394	8.21696	7.14775	UP	UP	UP	C	Aut	mRNA	1	MIT
6640295	XM_002063597.2	0.164503	-0.191302	-0.249159	EQUAL	EQUAL	EQUAL	C	Aut	mRNA	2	MIT
6639955	XM_002063600.3	8.36237	8.05303	7.12816	EQUAL	UP	UP	C	Aut	mRNA	10	NU
6639956	XM_002063601.3	10.5956	9.55022	8.16028	UP	UP	UP	C	Aut	mRNA	1	MIT
6639957	XM_002063602.3	10.0162	8.89714	9.10612	UP	UP	EQUAL	C	Aut	mRNA	2	MIT
6639959	XM_002063604.3	13.6018	12.929	13.354	UP	EQUAL	EQUAL	C	Aut	mRNA	3	MIT
6639980	XM_002063605.3	3.95458	4.6825	5.14459	EQUAL	DOWN	EQUAL	C	Aut	mRNA	7	PM
6639981	XM_002063606.3	2.88186	2.6359	5.15015	EQUAL	DOWN	DOWN	C	Aut	mRNA	8	PM
6639982	XM_002063607.3	2.86856	2.63347	3.8908	EQUAL	EQUAL	EQUAL	C	Aut	mRNA	8	PM
6639983	XM_002063608.3	0.231366	0.791503	0.903742	EQUAL	EQUAL	EQUAL	C	Aut	mRNA	7	PM
6640134	XM_002063610.3	2.8856	4.36681	2.88592	DOWN	EQUAL	EQUAL	C	Aut	mRNA	4	MEI
6640135	XM_002063611.3	6.31182	5.23555	3.76382	UP	UP	UP	C	Aut	mRNA	1	MIT
6640136	XM_002063612.2	10.4099	10.1127	7.807	EQUAL	UP	UP	C	Aut	mRNA	10	NU
6640137	XM_002063613.3	5.32271	4.70854	5.00312	EQUAL	EQUAL	EQUAL	C	Aut	mRNA	3	MIT
6640138	XM_002063614.3	0	0	0	EQUAL	EQUAL	EQUAL	C	Aut	mRNA	13	NS
6640486	XM_002063615.1	0.14292	0.0547036	-0.345877	EQUAL	EQUAL	EQUAL	C	Aut	mRNA	10	NU
6640487	XM_002063616.3	8.4143	10.7961	9.12875	DOWN	EQUAL	UP	C	Aut	mRNA	4	MEI
6640098	XM_002063619.3	11.0154	11.4423	10.7762	EQUAL	EQUAL	UP	C	Aut	mRNA	4	MEI
6640099	XM_002063620.3	9.7847	9.0724	9.86392	UP	EQUAL	DOWN	C	Aut	mRNA	12	NU
6640100	XM_002063621.3	12.8857	14.7721	14.521	DOWN	DOWN	EQUAL	C	Aut	mRNA	11	NU
6640101	XM_002063622.2	2.58367	4.87253	4.20963	DOWN	DOWN	EQUAL	C	Aut	mRNA	5	MEI
6641043	XM_002063624.3	4.63789	3.94194	6.81656	EQUAL	DOWN	DOWN	C	Aut	mRNA	8	PM
6640999	XM_002063625.2	9.98358	11.8475	11.2206	DOWN	DOWN	UP	C	Aut	mRNA	5	MEI
6640955	XM_002063627.1	2.13426	3.3013	8.46626	DOWN	DOWN	DOWN	C	Aut	mRNA	8	PM
6641059	XM_002063629.3	1.69779	2.75091	2.98334	EQUAL	DOWN	EQUAL	C	Aut	mRNA	7	PM
6641009	XM_002063630.3	3.47107	4.34995	6.114	EQUAL	DOWN	DOWN	C	Aut	mRNA	8	PM
6641010	XM_002063631.3	5.20499	4.19474	6.75462	UP	DOWN	DOWN	C	Aut	mRNA	8	PM
6640995	XM_002063633.3	7.06996	8.90908	8.87951	DOWN	DOWN	EQUAL	C	Aut	mRNA	11	NU
6640996	XM_002063634.3	11.63	10.9306	10.9405	UP	UP	EQUAL	C	Aut	mRNA	2	MIT
6641068	XM_002063636.3	10.7325	11.5196	11.8791	DOWN	DOWN	EQUAL	C	Aut	mRNA	7	PM
6641069	XM_002063637.3	5.66479	5.98814	6.62682	EQUAL	DOWN	DOWN	C	Aut	mRNA	8	PM
6641067	XM_002063638.3	8.14903	6.57407	5.55511	UP	UP	UP	C	Aut	mRNA	2	MIT
6641072	XM_002063639.2	7.53294	7.20563	6.32817	EQUAL	UP	UP	C	Aut	mRNA	10	NU
6641073	XM_002063640.3	9.41706	8.36846	7.2942	UP	UP	UP	C	Aut	mRNA	1	MIT
6641074	XM_002063641.3	10.0438	10.8154	10.8037	DOWN	DOWN	EQUAL	C	Aut	mRNA	11	NU
6641085	XM_002063642.3	6.97321	5.84476	6.5172	UP	EQUAL	EQUAL	C	Aut	mRNA	3	MIT
6640794	XM_002063643.3	11.2295	10.2944	7.41271	UP	UP	UP	C	Aut	mRNA	1	MIT
6640795	XM_002063644.2	7.80631	10.0881	8.18365	DOWN	EQUAL	UP	C	Aut	mRNA	4	MEI
6640869	XM_002063645.3	4.51438	3.31062	7.46011	UP	DOWN	DOWN	C	Aut	mRNA	8	PM
6640870	XM_002063646.2	3.27401	4.44593	3.66506	DOWN	EQUAL	EQUAL	C	Aut	mRNA	5	MEI
6640689	XM_002063647.3	2.78238	2.62884	2.59649	EQUAL	EQUAL	EQUAL	C	Aut	mRNA	2	MIT
6640783	XM_002063648.3	4.14318	1.96052	5.33019	UP	EQUAL	DOWN	C	Aut	mRNA	9	PM
6640784	XM_002063649.3	10.1721	10.1012	9.5273	EQUAL	UP	EQUAL	C	Aut	mRNA	10	NU
6640922	XM_002063651.3	7.94133	5.86437	7.59174	UP	EQUAL	DOWN	C	Aut	mRNA	3	MIT
6640734	XM_002063652.3	10.2117	9.77032	8.50346	UP	UP	UP	C	Aut	mRNA	1	MIT
6640970	XM_002063653.3	9.33292	8.70449	8.52091	EQUAL	UP	EQUAL	C	Aut	mRNA	2	MIT
6640775	XM_002063654.2	2.30823	1.5086	2.79418	EQUAL	EQUAL	EQUAL	C	Aut	mRNA	9	PM
6640776	XM_002063655.3	10.115	10.5433	9.32213	EQUAL	UP	UP	C	Aut	mRNA	6	MEI
6640877	XM_002063656.3	10.0337	11.1354	12.1261	DOWN	DOWN	DOWN	C	Aut	mRNA	7	PM
6640721	XM_002063657.2	8.32547	8.31278	8.57501	EQUAL	EQUAL	EQUAL	C	Aut	mRNA	8	PM
6640722	XM_002063658.3	10.3347	9.42063	9.55201	UP	UP	EQUAL	C	Aut	mRNA	2	MIT
6640701	XM_002063659.3	12.5556	12.9425	13.687	DOWN	DOWN	DOWN	C	Aut	mRNA	8	PM
6640702	XM_002063660.2	9.45377	9.57589	8.22271	EQUAL	UP	UP	C	Aut	mRNA	10	NU
6640935	XM_002063661.2	10.4728	9.09182	8.69167	UP	UP	EQUAL	C	Aut	mRNA	2	MIT
6641037	XM_002063662.3	9.76288	9.85776	8.4107	EQUAL	UP	UP	C	Aut	mRNA	10	NU
6641038	XM_002063663.3	8.40071	6.40637	5.79569	UP	UP	UP	C	Aut	mRNA	2	MIT
6641050	XM_002063664.3	8.40955	9.27821	6.16643	DOWN	UP	UP	C	Aut	mRNA	6	MEI
6641042	XM_002063668.3	-2.14238	-2.13289	-2.09089	EQUAL	EQUAL	EQUAL	C	Aut	mRNA	8	PM
6641082	XM_002063669.2	2.63655	2.30326	2.09563	EQUAL	EQUAL	EQUAL	C	Aut	mRNA	1	MIT
6640925	XM_002063670.3	9.81326	8.50219	10.8566	UP	DOWN	DOWN	C	Aut	mRNA	9	PM
6640926	XM_002063671.3	0.311187	0.0930511	-0.127783	EQUAL	EQUAL	EQUAL	C	Aut	mRNA	1	MIT
6641079	XM_002063672.3	9.02373	11.0957	10.0815	DOWN	DOWN	UP	C	Aut	mRNA	5	MEI
6640726	XM_002063675.3	11.6042	13.2646	13.5445	DOWN	DOWN	EQUAL	C	Aut	mRNA	7	PM
6640704	XM_002063676.3	0.929844	0.697083	0.903326	EQUAL	EQUAL	EQUAL	C	Aut	mRNA	12	NU
6640705	XM_002063677.3	6.16093	7.34526	11.739	DOWN	DOWN	DOWN	C	Aut	mRNA	8	PM
6641070	XM_002063681.3	11.9007	13.6912	14.033	DOWN	DOWN	EQUAL	C	Aut	mRNA	7	PM
6640965	XM_002063683.2	10.6087	11.7077	9.61907	DOWN	EQUAL	UP	C	Aut	mRNA	4	MEI
6640780	XM_002063685.3	11.3882	12.2992	10.5076	EQUAL	EQUAL	UP	C	Aut	mRNA	4	MEI
6640781	XM_002063686.2	8.3837	9.38366	7.87774	DOWN	EQUAL	UP	C	Aut	mRNA	4	MEI
6640804	XM_002063687.3	12.153	14.0622	13.8584	DOWN	DOWN	EQUAL	C	Aut	mRNA	11	NU
6640723	XM_002063690.3	14.7964	16.6455	16.5572	DOWN	DOWN	EQUAL	C	Aut	NA	11	NU
6640724	XM_002063691.3	13.3911	15.0822	15.0979	DOWN	DOWN	EQUAL	C	Aut	mRNA	11	NU
6640767	XM_002063693.3	6.28421	4.49658	6.63963	UP	EQUAL	DOWN	C	Aut	mRNA	12	NU
6640894	XM_002063697.3	5.85916	5.04747	7.8089	UP	DOWN	DOWN	C	Aut	mRNA	8	PM
6640984	XM_002063698.3	-1.15596	-0.355547	-1.08998	EQUAL	EQUAL	EQUAL	C	Aut	mRNA	4	MEI
6640985	XM_002063699.3	9.72729	10.0203	9.93186	EQUAL	EQUAL	EQUAL	C	Aut	mRNA	11	NU
6641081	XM_002063700.3	8.23156	9.15693	8.21552	DOWN	EQUAL	UP	C	Aut	mRNA	4	MEI
6641075	XM_002063701.3	11.3376	12.3852	12.7798	DOWN	DOWN	DOWN	C	Aut	mRNA	7	PM
6640934	XM_002063703.2	6.82939	5.92818	5.01848	UP	UP	UP	C	Aut	mRNA	1	MIT
6641078	XM_002063705.3	8.96723	7.50093	10.071	UP	DOWN	DOWN	C	Aut	mRNA	9	PM
6640994	XM_002063706.3	-0.16925	0.272013	-0.240957	EQUAL	EQUAL	EQUAL	C	Aut	mRNA	4	MEI
6640923	XM_002063707.2	2.9659	3.15647	1.85922	EQUAL	EQUAL	EQUAL	C	Aut	mRNA	6	MEI
6640924	XM_002063708.3	9.90181	8.86594	7.58645	UP	UP	UP	C	Aut	mRNA	1	MIT
6640717	XM_002063709.3	9.88912	8.98041	8.28833	UP	UP	UP	C	Aut	mRNA	1	MIT
6640718	XM_002063710.3	12.8458	12.4561	11.7551	EQUAL	UP	UP	C	Aut	mRNA	1	MIT
6640758	XM_002063711.3	6.68135	5.70345	5.29676	UP	UP	EQUAL	C	Aut	mRNA	2	MIT
6640824	XM_002063712.3	9.46034	8.97007	8.9188	UP	UP	EQUAL	C	Aut	mRNA	2	MIT
6640826	XM_002063714.2	1.02641	0.730413	3.78783	EQUAL	DOWN	DOWN	C	Aut	mRNA	8	PM
6640834	XM_002063716.3	5.46653	5.7577	11.6435	EQUAL	DOWN	DOWN	C	Aut	mRNA	8	PM
6640759	XM_002063718.2	-0.41781	-0.453943	-0.010633	EQUAL	EQUAL	EQUAL	C	Aut	mRNA	8	PM
6640887	XM_002063719.3	7.21705	7.75586	9.17624	EQUAL	DOWN	DOWN	C	Aut	mRNA	8	PM
6640888	XM_002063720.3	3.00487	0.954477	0.682142	UP	UP	EQUAL	C	Aut	mRNA	2	MIT
6640782	XM_002063721.2	10.4578	9.37884	8.13282	UP	UP	UP	C	Aut	mRNA	1	MIT
6640815	XM_002063722.3	9.29119	8.58933	8.40275	UP	UP	EQUAL	C	Aut	mRNA	2	MIT
6640816	XM_002063723.2	10.921	11.3091	9.25734	EQUAL	UP	UP	C	Aut	mRNA	6	MEI
6640997	XM_002063724.3	5.28029	4.87071	5.11381	EQUAL	EQUAL	EQUAL	C	Aut	mRNA	3	MIT
6640768	XM_002063725.3	6.00835	5.92463	6.43123	EQUAL	EQUAL	EQUAL	C	Aut	mRNA	8	PM
6640813	XM_002063727.3	8.82392	9.07453	8.32066	EQUAL	EQUAL	UP	C	Aut	mRNA	6	MEI
6640814	XM_002063728.3	7.05364	5.27006	6.44485	EQUAL	EQUAL	EQUAL	C	Aut	mRNA	3	MIT
6640863	XM_002063729.3	9.03521	9.43312	9.93989	DOWN	DOWN	DOWN	C	Aut	mRNA	7	PM
6640778	XM_002063730.2	9.08181	8.39414	6.0048	UP	UP	UP	C	Aut	mRNA	1	MIT
6640793	XM_002063733.3	10.3532	8.44728	8.56086	UP	UP	EQUAL	C	Aut	mRNA	2	MIT
6640986	XM_002063734.3	9.5172	9.03279	9.77456	UP	EQUAL	DOWN	C	Aut	mRNA	9	PM
6640987	XM_002063735.3	7.48242	6.62281	5.39847	UP	UP	UP	C	Aut	mRNA	1	MIT
6641039	XM_002063736.3	8.65294	7.88652	8.18294	UP	EQUAL	EQUAL	C	Aut	mRNA	3	MIT
6641040	XM_002063737.3	8.83771	7.35992	8.75712	UP	EQUAL	DOWN	C	Aut	mRNA	12	NU
6641083	XM_002063738.2	3.67958	2.93779	2.22395	EQUAL	EQUAL	EQUAL	C	Aut	mRNA	1	MIT
6641084	XM_002063739.3	2.28626	3.37213	1.59218	EQUAL	EQUAL	UP	C	Aut	mRNA	4	MEI
6640920	XM_002063742.3	6.75551	6.90136	7.40791	EQUAL	DOWN	DOWN	C	Aut	mRNA	8	PM
6641041	XM_002063743.3	9.55132	9.54099	8.33921	EQUAL	UP	UP	C	Aut	mRNA	10	NU
6640976	XM_002063744.3	11.1509	10.8834	9.56236	EQUAL	UP	UP	C	Aut	mRNA	10	NU
6640977	XM_002063745.3	9.24715	8.23176	7.37801	UP	UP	UP	C	Aut	mRNA	1	MIT
6641000	XM_002063746.3	10.4736	9.70518	9.22081	UP	UP	EQUAL	C	Aut	mRNA	1	MIT
6641001	XM_002063747.3	0.78669	0.851313	0.555626	EQUAL	EQUAL	EQUAL	C	Aut	mRNA	1	MIT
6641002	XM_002063748.3	10.7234	10.1149	10.083	UP	UP	EQUAL	C	Aut	mRNA	2	MIT
6640864	XM_002063749.3	12.2221	12.2287	12.3956	EQUAL	EQUAL	EQUAL	C	Aut	mRNA	9	PM
6640867	XM_002063752.2	2.51085	2.00834	2.74835	EQUAL	EQUAL	EQUAL	C	Aut	mRNA	9	PM
6640936	XM_002063753.3	-0.0271857	-0.692467	0.0723728	EQUAL	EQUAL	EQUAL	C	Aut	mRNA	12	NU
6640937	XM_002063754.3	12.5298	11.5386	11.1845	UP	UP	EQUAL	C	Aut	mRNA	2	MIT
6640938	XM_002063755.2	3.57166	4.21306	2.51087	EQUAL	UP	UP	C	Aut	mRNA	6	MEI
6641011	XM_002063757.3	9.06087	8.80882	7.97303	EQUAL	UP	UP	C	Aut	mRNA	10	NU
6641012	XM_002063758.3	11.176	12.1347	11.4641	DOWN	EQUAL	UP	C	Aut	mRNA	5	MEI
6641013	XM_002063759.2	9.52869	8.51503	7.23025	UP	UP	UP	C	Aut	mRNA	1	MIT
6641014	XM_002063760.3	9.98985	8.56381	8.82269	UP	UP	EQUAL	C	Aut	mRNA	2	MIT
6641044	XM_002063762.3	1.57986	1.9054	1.36462	EQUAL	EQUAL	EQUAL	C	Aut	mRNA	4	MEI
6641045	XM_002063763.2	6.18185	7.73595	7.14551	DOWN	DOWN	EQUAL	C	Aut	mRNA	11	NU
6641046	XM_002063764.3	7.64319	6.54232	7.71965	UP	EQUAL	DOWN	C	Aut	mRNA	12	NU
6641047	XM_002063765.2	11.0823	10.3124	11.0537	UP	EQUAL	DOWN	C	Aut	mRNA	12	NU
6641048	XM_002063766.2	9.33274	9.43088	8.53084	EQUAL	UP	UP	C	Aut	mRNA	10	NU
6641049	XM_002063767.3	10.6528	10.8004	11.2572	EQUAL	DOWN	DOWN	C	Aut	mRNA	8	PM
6640908	XM_002063768.3	8.70782	7.5822	7.6327	UP	UP	EQUAL	C	Aut	mRNA	2	MIT
6640910	XM_002063770.3	9.56728	7.9274	11.057	UP	DOWN	DOWN	C	Aut	mRNA	8	PM
6640912	XM_002063772.3	10.0039	9.60451	9.1962	UP	UP	UP	C	Aut	mRNA	1	MIT
6640940	XM_002063773.3	10.637	10.239	9.38654	EQUAL	UP	UP	C	Aut	mRNA	1	MIT
6640941	XM_002063774.2	13.6123	12.5506	13.0505	UP	EQUAL	EQUAL	C	Aut	mRNA	3	MIT
6640836	XM_002063775.2	2.57272	2.96704	1.83303	EQUAL	EQUAL	EQUAL	C	Aut	mRNA	6	MEI
6640837	XM_002063776.3	8.92021	9.05754	8.0009	EQUAL	UP	UP	C	Aut	mRNA	10	NU
6640838	XM_002063777.3	15.4476	13.9739	16.1184	UP	DOWN	DOWN	C	Aut	mRNA	9	PM
6640839	XM_002063778.2	6.03753	6.01283	5.35581	EQUAL	UP	UP	C	Aut	mRNA	10	NU
6640841	XM_002063780.3	0	0	0	EQUAL	EQUAL	EQUAL	C	Aut	mRNA	13	NS
6640842	XM_002063781.3	10.6905	11.7508	10.8291	DOWN	EQUAL	UP	C	Aut	mRNA	4	MEI
6640690	XM_002063782.3	7.61477	6.06758	7.16016	UP	EQUAL	DOWN	C	Aut	mRNA	3	MIT
6640691	XM_002063783.3	10.3029	10.4809	10.1115	EQUAL	EQUAL	EQUAL	C	Aut	mRNA	6	MEI
6640692	XM_002063784.3	9.3514	8.40085	9.29935	UP	EQUAL	DOWN	C	Aut	mRNA	12	NU
6640693	XM_002063785.2	2.89324	3.02982	2.33375	EQUAL	EQUAL	EQUAL	C	Aut	mRNA	6	MEI
6640785	XM_002063786.3	8.26598	10.3098	10.1593	DOWN	DOWN	EQUAL	C	Aut	mRNA	11	NU
6640786	XM_002063787.3	9.71977	10.1465	9.62155	DOWN	EQUAL	UP	C	Aut	mRNA	4	MEI
6640789	XM_002063789.2	3.73141	3.20336	1.59968	EQUAL	UP	UP	C	Aut	mRNA	1	MIT
6640790	XM_002063790.3	9.98694	10.2885	10.5161	EQUAL	EQUAL	EQUAL	C	Aut	mRNA	7	PM
6640847	XM_002063793.2	-1.23149	-1.21365	-0.779943	EQUAL	EQUAL	EQUAL	C	Aut	mRNA	8	PM
6640848	XM_002063794.2	8.29643	10.4665	8.96625	DOWN	EQUAL	UP	C	Aut	mRNA	5	MEI
6640849	XM_002063795.2	7.94492	10.1886	8.95302	DOWN	DOWN	UP	C	Aut	mRNA	5	MEI
6640850	XM_002063796.1	4.55257	4.38503	1.90827	EQUAL	UP	UP	C	Aut	mRNA	10	NU
6640873	XM_002063800.3	9.78447	10.5362	10.9515	DOWN	DOWN	EQUAL	C	Aut	mRNA	7	PM
6640874	XM_002063801.3	1.75904	2.54986	2.01052	EQUAL	EQUAL	EQUAL	C	Aut	mRNA	5	MEI
6640875	XM_002063802.3	10.8067	11.8431	11.1786	DOWN	EQUAL	EQUAL	C	Aut	mRNA	5	MEI
6640876	XM_002063803.3	-0.838788	-0.105963	-0.64812	EQUAL	EQUAL	EQUAL	C	Aut	mRNA	4	MEI
6640760	XM_002063804.2	0	0	0	EQUAL	EQUAL	EQUAL	C	Aut	mRNA	13	NS
6640761	XM_002063805.3	-2.11889	-2.12586	-2.12121	EQUAL	EQUAL	EQUAL	C	Aut	mRNA	2	MIT
6640762	XM_002063806.2	9.86339	11.4334	15.245	DOWN	DOWN	DOWN	C	Aut	mRNA	8	PM
6640764	XM_002063808.3	1.21025	2.96489	3.67476	DOWN	DOWN	EQUAL	C	Aut	mRNA	7	PM
6640765	XM_002063809.3	8.80533	10.6966	10.4686	DOWN	DOWN	EQUAL	C	Aut	mRNA	11	NU
6641025	XM_002063810.2	-1.42325	-1.40863	-1.12947	EQUAL	EQUAL	EQUAL	C	Aut	mRNA	8	PM
6641026	XM_002063811.3	0.796367	5.22813	1.12091	DOWN	EQUAL	UP	C	Aut	mRNA	4	MEI
6641027	XM_002063812.3	-1.10505	-1.08937	-0.43487	EQUAL	EQUAL	EQUAL	C	Aut	mRNA	8	PM
6641028	XM_002063813.2	0.291495	0.926922	2.65187	EQUAL	DOWN	DOWN	C	Aut	mRNA	8	PM
6641029	XM_002063814.3	8.59896	10.1803	9.44662	DOWN	DOWN	EQUAL	C	Aut	mRNA	5	MEI
6640878	XM_002063815.2	7.96353	7.42082	3.54629	EQUAL	UP	UP	C	Aut	mRNA	10	NU
6640881	XM_002063816.1	2.1369	1.0269	2.05524	EQUAL	EQUAL	EQUAL	C	Aut	mRNA	12	NU
6640882	XM_002063817.3	5.48191	5.21037	7.55274	EQUAL	DOWN	DOWN	C	Aut	mRNA	8	PM
6640883	XM_002063818.2	9.2742	10.6394	10.7761	DOWN	DOWN	EQUAL	C	Aut	mRNA	11	NU
6640884	XM_002063819.2	1.15563	1.01423	2.95803	EQUAL	DOWN	DOWN	C	Aut	mRNA	8	PM
6640885	XM_002063820.3	2.20929	1.05041	3.42476	UP	EQUAL	DOWN	C	Aut	mRNA	8	PM
6640886	XM_002063821.3	2.2035	-0.837555	-0.683553	EQUAL	EQUAL	EQUAL	C	Aut	mRNA	2	MIT
6640905	XM_002063825.3	7.5543	6.20476	10.7862	UP	DOWN	DOWN	C	Aut	mRNA	8	PM
6640906	XM_002063826.2	-1.55485	-1.27526	-1.49735	EQUAL	EQUAL	EQUAL	C	Aut	mRNA	4	MEI
6640907	XM_002063827.1	8.42458	10.6123	8.64974	DOWN	EQUAL	EQUAL	C	Aut	mRNA	5	MEI
6640712	XM_002063829.3	9.80603	10.9187	10.3517	DOWN	DOWN	UP	C	Aut	mRNA	5	MEI
6640714	XM_002063830.3	8.37345	9.66118	9.92503	DOWN	DOWN	EQUAL	C	Aut	mRNA	7	PM
6640715	XM_002063831.3	-0.607628	0.0723859	-0.289057	EQUAL	EQUAL	EQUAL	C	Aut	mRNA	5	MEI
6640716	XM_002063832.2	-1.45133	-1.5049	-1.3378	EQUAL	EQUAL	EQUAL	C	Aut	mRNA	9	PM
6640895	XM_002063833.2	8.36439	9.31123	7.77488	DOWN	EQUAL	UP	C	Aut	mRNA	4	MEI
6640896	XM_002063834.3	10.3628	8.48752	10.1878	UP	EQUAL	DOWN	C	Aut	mRNA	12	NU
6640897	XM_002063835.3	15.2388	13.5076	13.5126	UP	UP	EQUAL	C	Aut	mRNA	2	MIT
6640899	XM_002063837.3	6.53751	7.81465	12.0227	DOWN	DOWN	DOWN	C	Aut	mRNA	8	PM
6640913	XM_002063838.3	9.88744	9.89659	8.7623	EQUAL	UP	UP	C	Aut	mRNA	10	NU
6640914	XM_002063839.3	9.48776	8.86808	9.39837	EQUAL	EQUAL	EQUAL	C	Aut	mRNA	12	NU
6640915	XM_002063840.3	10.0536	7.55368	5.27461	UP	UP	UP	C	Aut	mRNA	2	MIT
6640916	XM_002063841.3	8.1067	6.20882	2.92629	UP	UP	UP	C	Aut	mRNA	2	MIT
6640917	XM_002063842.3	12.0978	11.3161	11.4847	UP	EQUAL	EQUAL	C	Aut	mRNA	2	MIT
6640918	XM_002063843.3	8.18366	7.81471	8.11605	EQUAL	EQUAL	EQUAL	C	Aut	mRNA	12	NU
6640973	XM_002063846.3	9.49973	7.87278	7.56201	UP	UP	EQUAL	C	Aut	mRNA	2	MIT
6640974	XM_002063847.3	9.88115	10.1161	9.53235	EQUAL	EQUAL	EQUAL	C	Aut	mRNA	6	MEI
6640975	XM_002063848.2	11.1016	11.5489	9.95424	EQUAL	UP	UP	C	Aut	mRNA	6	MEI
6640946	XM_002063850.2	0.940655	0.449901	-0.00663252	EQUAL	EQUAL	EQUAL	C	Aut	mRNA	1	MIT
6640947	XM_002063851.2	0	0	0	EQUAL	EQUAL	EQUAL	C	Aut	mRNA	13	NS
6640949	XM_002063853.3	10.4242	11.338	11.0864	DOWN	DOWN	EQUAL	C	Aut	mRNA	11	NU
6641016	XM_002063854.3	9.80544	9.19467	8.57018	EQUAL	UP	EQUAL	C	Aut	mRNA	1	MIT
6640951	XM_002063860.3	0	0	0	EQUAL	EQUAL	EQUAL	C	Aut	mRNA	13	NS
6640952	XM_002063861.3	1.16796	1.68811	0.510162	EQUAL	EQUAL	EQUAL	C	Aut	mRNA	6	MEI
6640953	XM_002063862.3	8.4286	8.60911	9.87614	EQUAL	DOWN	DOWN	C	Aut	mRNA	8	PM
6640954	XM_002063863.3	6.79313	7.43163	5.95708	EQUAL	UP	UP	C	Aut	mRNA	6	MEI
6640988	XM_002063864.2	11.3765	9.89271	8.77381	UP	UP	UP	C	Aut	mRNA	2	MIT
6640990	XM_002063866.3	10.9765	11.0946	10.2572	EQUAL	UP	UP	C	Aut	mRNA	6	MEI
6640993	XM_002063869.3	2.25604	2.70878	6.30466	EQUAL	DOWN	DOWN	C	Aut	mRNA	8	PM
6641052	XM_002063870.2	5.91693	5.8878	7.27634	EQUAL	DOWN	DOWN	C	Aut	mRNA	8	PM
6641053	XM_002063871.3	7.63482	5.64747	5.6056	UP	UP	EQUAL	C	Aut	mRNA	2	MIT
6641054	XM_002063872.3	11.1386	10.0071	8.66083	UP	UP	UP	C	Aut	mRNA	1	MIT
6641055	XM_002063873.3	9.68877	10.2355	10.4656	EQUAL	DOWN	EQUAL	C	Aut	mRNA	7	PM
6641056	XM_002063874.2	9.06308	10.2997	9.3494	DOWN	EQUAL	UP	C	Aut	mRNA	4	MEI
6641057	XM_002063875.2	9.42567	7.63824	7.19897	UP	UP	EQUAL	C	Aut	mRNA	2	MIT
6641058	XM_002063876.3	8.70078	10.4992	10.4956	DOWN	DOWN	EQUAL	C	Aut	mRNA	11	NU
6640857	XM_002063877.3	3.07631	5.20708	4.09164	DOWN	EQUAL	EQUAL	C	Aut	mRNA	5	MEI
6640858	XM_002063878.3	6.67207	8.24921	8.22965	DOWN	DOWN	EQUAL	C	Aut	mRNA	11	NU
6640859	XM_002063879.1	2.36758	2.2082	1.29928	EQUAL	EQUAL	EQUAL	C	Aut	mRNA	10	NU
6640860	XM_002063880.2	4.08175	5.83272	3.7493	EQUAL	EQUAL	EQUAL	C	Aut	mRNA	4	MEI
6640696	XM_002063884.2	7.27075	8.43197	7.5758	DOWN	EQUAL	EQUAL	C	Aut	mRNA	5	MEI
6640698	XM_002063886.3	4.04327	4.83032	5.22208	EQUAL	DOWN	EQUAL	C	Aut	mRNA	7	PM
6640699	XM_002063887.3	1.85034	2.83454	5.58157	EQUAL	DOWN	DOWN	C	Aut	mRNA	8	PM
6640700	XM_002063888.3	1.56228	3.61506	5.38201	DOWN	DOWN	EQUAL	C	Aut	mRNA	7	PM
6640957	XM_002063889.3	2.18775	2.95556	4.59051	EQUAL	DOWN	EQUAL	C	Aut	mRNA	8	PM
6640960	XM_002063890.1	-1.44537	-1.43631	-1.41309	EQUAL	EQUAL	EQUAL	C	Aut	mRNA	9	PM
6640961	XM_002063891.2	7.68463	8.76714	6.77072	DOWN	UP	UP	C	Aut	mRNA	4	MEI
6640962	XM_002063892.3	9.31973	11.0999	10.3836	DOWN	DOWN	EQUAL	C	Aut	mRNA	5	MEI
6640963	XM_002063893.3	5.08608	4.67343	8.21763	EQUAL	DOWN	DOWN	C	Aut	mRNA	8	PM
6641060	XM_002063895.2	3.65575	5.14788	5.54738	DOWN	DOWN	EQUAL	C	Aut	mRNA	7	PM
6641061	XM_002063896.3	3.4213	4.19668	5.09059	EQUAL	DOWN	EQUAL	C	Aut	mRNA	8	PM
6641062	XM_002063897.3	9.94777	11.6676	10.9085	DOWN	DOWN	EQUAL	C	Aut	mRNA	5	MEI
6641064	XM_002063899.3	4.65484	3.87183	5.59925	EQUAL	DOWN	DOWN	C	Aut	mRNA	9	PM
6641066	XM_002063901.2	5.52829	7.83776	4.67323	DOWN	EQUAL	UP	C	Aut	mRNA	4	MEI
6640980	XM_002063904.3	5.34986	7.18803	6.04196	DOWN	EQUAL	UP	C	Aut	mRNA	5	MEI
6640981	XM_002063905.3	10.4945	10.8023	10.229	EQUAL	EQUAL	UP	C	Aut	mRNA	6	MEI
6640982	XM_002063906.3	9.5546	9.20285	9.05675	EQUAL	EQUAL	EQUAL	C	Aut	mRNA	1	MIT
6641031	XM_002063909.1	-1.42533	-1.54733	-1.5279	EQUAL	EQUAL	EQUAL	C	Aut	mRNA	2	MIT
6641032	XM_002063910.3	8.30218	8.20156	3.85952	EQUAL	UP	UP	C	Aut	mRNA	10	NU
6640927	XM_002063914.3	6.18489	6.53735	4.48646	EQUAL	UP	UP	C	Aut	mRNA	6	MEI
6640928	XM_002063915.2	8.14324	10.035	8.69753	DOWN	EQUAL	UP	C	Aut	mRNA	5	MEI
6640930	XM_002063917.3	11.7067	13.5223	12.5559	DOWN	DOWN	UP	C	Aut	mRNA	5	MEI
6640931	XM_002063918.3	8.91661	10.5852	10.8355	DOWN	DOWN	EQUAL	C	Aut	mRNA	7	PM
6640932	XM_002063919.2	8.85528	8.68334	7.02419	EQUAL	UP	UP	C	Aut	mRNA	10	NU
6640933	XM_002063920.3	8.56628	9.52546	9.57969	DOWN	DOWN	EQUAL	C	Aut	mRNA	11	NU
6641003	XM_002063921.3	12.5451	12.5644	11.883	EQUAL	UP	UP	C	Aut	mRNA	10	NU
6641004	XM_002063922.3	8.56308	8.14334	6.78756	EQUAL	UP	UP	C	Aut	mRNA	1	MIT
6641006	XM_002063924.3	9.56684	10.3802	13.3984	DOWN	DOWN	DOWN	C	Aut	mRNA	8	PM
6641007	XM_002063925.2	5.48495	4.23371	2.07348	UP	UP	UP	C	Aut	mRNA	1	MIT
6641008	XM_002063926.3	10.3647	8.87905	8.10597	UP	UP	UP	C	Aut	mRNA	2	MIT
6640728	XM_002063928.2	5.66423	5.39615	5.06554	EQUAL	EQUAL	EQUAL	C	Aut	mRNA	1	MIT
6640729	XM_002063929.3	1.92306	0.944933	2.39418	EQUAL	EQUAL	DOWN	C	Aut	mRNA	9	PM
6640730	XM_002063930.3	2.22789	1.53201	4.40152	EQUAL	DOWN	DOWN	C	Aut	mRNA	8	PM
6640731	XM_002063931.3	11.2198	11.9146	12.5616	DOWN	DOWN	DOWN	C	Aut	mRNA	7	PM
6640732	XM_002063932.2	5.73102	4.47229	5.68855	UP	EQUAL	DOWN	C	Aut	mRNA	12	NU
6640733	XM_002063933.3	9.72512	10.0792	10.1477	EQUAL	EQUAL	EQUAL	C	Aut	mRNA	7	PM
6640852	XM_002063934.3	3.27456	3.75001	5.96444	EQUAL	DOWN	DOWN	C	Aut	mRNA	8	PM
6640855	XM_002063936.3	12.3106	11.6057	12.0799	UP	EQUAL	EQUAL	C	Aut	mRNA	3	MIT
6640856	XM_002063937.2	7.55547	9.55817	7.01746	EQUAL	EQUAL	EQUAL	C	Aut	mRNA	4	MEI
6640807	XM_002063938.3	7.13356	6.0241	5.82946	UP	UP	EQUAL	C	Aut	mRNA	2	MIT
6640809	XM_002063940.3	4.44349	4.45538	6.28361	EQUAL	DOWN	DOWN	C	Aut	mRNA	8	PM
6640811	XM_002063941.2	5.36303	6.33644	4.8401	EQUAL	EQUAL	UP	C	Aut	mRNA	4	MEI
6640812	XM_002063942.3	9.09464	10.9445	9.69957	DOWN	EQUAL	UP	C	Aut	mRNA	5	MEI
6640771	XM_002063944.2	1.21411	1.13032	3.18989	EQUAL	DOWN	EQUAL	C	Aut	mRNA	8	PM
6640772	XM_002063945.3	4.06897	3.45417	5.01073	EQUAL	EQUAL	EQUAL	C	Aut	mRNA	4	MEI
6640773	XM_002063946.3	1.52991	3.38558	2.17406	DOWN	EQUAL	EQUAL	C	Aut	mRNA	4	MEI
6640774	XM_002063947.3	1.2907	2.49598	1.29477	EQUAL	EQUAL	EQUAL	C	Aut	mRNA	4	MEI
6640683	XM_002063949.2	6.48228	7.80385	5.10836	EQUAL	UP	UP	C	Aut	mRNA	4	MEI
6640685	XM_002063951.3	8.98422	9.16392	6.1244	EQUAL	UP	UP	C	Aut	mRNA	10	NU
6640686	XM_002063952.3	12.3837	11.8281	11.0935	UP	UP	UP	C	Aut	mRNA	1	MIT
6640687	XM_002063953.3	9.46756	8.85757	7.84108	UP	UP	UP	C	Aut	mRNA	1	MIT
6640819	XM_002063956.2	0.138457	0.595934	0.813504	EQUAL	EQUAL	EQUAL	C	Aut	mRNA	7	PM
6640738	XM_002063959.3	3.71996	4.43787	7.95236	EQUAL	DOWN	DOWN	C	Aut	mRNA	8	PM
6640738	XM_002063961.3	2.17422	0.935626	6.6052	EQUAL	EQUAL	DOWN	C	Aut	mRNA	8	PM
6640739	XM_002063962.2	4.45915	4.23546	2.8231	EQUAL	UP	UP	C	Aut	mRNA	10	NU
6640740	XM_002063963.3	10.5411	10.1123	8.99303	UP	UP	UP	C	Aut	mRNA	1	MIT
6640741	XM_002063964.1	3.24975	2.83451	2.72681	EQUAL	EQUAL	EQUAL	C	Aut	mRNA	1	MIT
6640743	XM_002063965.2	9.90791	11.4575	11.7959	DOWN	DOWN	EQUAL	C	Aut	mRNA	7	PM
6640744	XM_002063966.2	2.66309	4.64055	2.93611	DOWN	EQUAL	UP	C	Aut	mRNA	4	MEI
6640827	XM_002063967.2	6.25936	8.77776	6.02234	DOWN	EQUAL	UP	C	Aut	mRNA	4	MEI
6640828	XM_002063968.3	-0.0829632	0.938586	0.456704	EQUAL	EQUAL	EQUAL	C	Aut	mRNA	5	MEI
6640829	XM_002063969.3	6.94751	5.34205	5.90654	UP	EQUAL	EQUAL	C	Aut	mRNA	3	MIT
6640830	XM_002063970.2	9.91573	8.63179	7.7839	UP	UP	UP	C	Aut	mRNA	2	MIT
6640831	XM_002063971.3	12.0972	13.6373	13.1931	DOWN	DOWN	EQUAL	C	Aut	mRNA	5	MEI
6640832	XM_002063972.3	10.9163	9.31068	10.093	UP	UP	DOWN	C	Aut	mRNA	3	MIT
6640833	XM_002063973.3	10.5213	12.5313	12.396	DOWN	DOWN	EQUAL	C	Aut	mRNA	11	NU
6640706	XM_002063974.3	9.57999	11.1947	10.9381	DOWN	DOWN	EQUAL	C	Aut	mRNA	11	NU
6640707	XM_002063975.1	5.46349	6.95632	6.3681	DOWN	DOWN	EQUAL	C	Aut	mRNA	5	MEI
6641666	XM_002064381.3	10.4718	10.0161	8.92467	EQUAL	UP	UP	B	Aut	mRNA	1	MIT
6641779	XM_002064382.2	2.09379	1.58586	3.3477	EQUAL	EQUAL	DOWN	B	Aut	mRNA	8	PM
6641611	XM_002064383.3	-1.59126	-1.60212	-1.62618	EQUAL	EQUAL	EQUAL	B	Aut	mRNA	10	NU
6641522	XM_002064384.2	-1.54013	-1.52156	-1.24442	EQUAL	EQUAL	EQUAL	B	Aut	mRNA	8	PM
6641518	XM_002064385.2	0.498549	1.41863	0.697539	EQUAL	EQUAL	EQUAL	B	Aut	mRNA	4	MEI
6641519	XM_002064386.3	3.40453	2.39456	6.4083	EQUAL	EQUAL	DOWN	B	Aut	mRNA	8	PM
6641520	XM_002064387.3	7.8805	9.61731	7.60264	DOWN	EQUAL	UP	B	Aut	mRNA	4	MEI
6641521	XM_002064388.3	8.31124	7.2288	9.50957	UP	DOWN	DOWN	B	Aut	mRNA	9	PM
6641540	XM_002064389.3	9.1713	8.10764	11.0726	UP	DOWN	DOWN	B	Aut	mRNA	8	PM
6641541	XM_002064390.3	6.31989	7.10381	8.26782	DOWN	DOWN	DOWN	B	Aut	mRNA	8	PM
6641542	XM_002064391.3	4.8635	5.91664	10.583	DOWN	DOWN	DOWN	B	Aut	mRNA	8	PM
6641543	XM_002064392.2	-2.1456	-2.10083	-2.11976	EQUAL	EQUAL	EQUAL	B	Aut	mRNA	4	MEI
6641545	XM_002064394.3	10.8778	12.7699	11.9431	DOWN	DOWN	UP	B	Aut	mRNA	5	MEI
6641523	XM_002064395.3	3.246	3.61339	7.19724	EQUAL	DOWN	DOWN	B	Aut	mRNA	8	PM
6641524	XM_002064396.3	9.13903	8.94931	8.48672	EQUAL	EQUAL	EQUAL	B	Aut	mRNA	10	NU
6641526	XM_002064398.2	9.64424	11.8256	9.74443	DOWN	EQUAL	UP	B	Aut	mRNA	4	MEI
6641527	XM_002064399.3	10.9911	12.3677	11.5093	DOWN	EQUAL	UP	B	Aut	mRNA	5	MEI
6641557	XM_002064401.3	3.25221	1.9734	3.5089	UP	EQUAL	DOWN	B	Aut	mRNA	12	NU
6641558	XM_002064402.3	5.35674	5.92675	3.85422	EQUAL	EQUAL	UP	B	Aut	mRNA	6	MEI
6641559	XM_002064403.2	6.82197	7.36668	6.18573	EQUAL	EQUAL	EQUAL	B	Aut	mRNA	4	MEI
6641561	XM_002064405.2	1.08848	0.999698	0.479757	EQUAL	EQUAL	EQUAL	B	Aut	mRNA	10	NU
6641562	XM_002064406.3	9.86663	10.1144	9.42567	EQUAL	EQUAL	UP	B	Aut	mRNA	6	MEI
6641643	XM_002064407.3	10.4337	9.67971	9.8948	UP	UP	EQUAL	B	Aut	mRNA	3	MIT
6641644	XM_002064408.2	8.07216	6.83747	7.49418	UP	EQUAL	EQUAL	B	Aut	mRNA	3	MIT
6641645	XM_002064409.3	11.9645	11.8823	11.5659	EQUAL	UP	EQUAL	B	Aut	mRNA	10	NU
6641646	XM_002064410.3	10.9863	10.0826	10.7743	UP	EQUAL	DOWN	B	Aut	mRNA	3	MIT
6641647	XM_002064411.3	8.41688	7.78489	8.44895	UP	EQUAL	DOWN	B	Aut	mRNA	12	NU
6641648	XM_002064412.2	9.65183	8.85036	10.8372	UP	DOWN	DOWN	B	Aut	mRNA	8	PM
6641649	XM_002064413.3	10.648	9.91239	10.3105	UP	EQUAL	EQUAL	B	Aut	mRNA	3	MIT
6641514	XM_002064414.3	-0.604876	-0.467884	3.53249	EQUAL	DOWN	DOWN	B	Aut	mRNA	8	PM
6641516	XM_002064416.3	3.57314	4.55102	2.70477	EQUAL	EQUAL	UP	B	Aut	mRNA	4	MEI
6641517	XM_002064417.3	5.84987	5.69285	6.92585	EQUAL	EQUAL	EQUAL	B	Aut	mRNA	7	PM
6641707	XM_002064419.3	3.90176	3.59297	4.13056	EQUAL	EQUAL	EQUAL	B	Aut	mRNA	12	NU
6641708	XM_002064420.2	9.70505	8.29947	9.0938	UP	EQUAL	DOWN	B	Aut	mRNA	3	MIT
6641531	XM_002064423.2	7.65246	5.81186	3.99272	UP	UP	UP	B	Aut	mRNA	2	MIT
6641532	XM_002064424.3	5.20422	4.2246	3.49156	EQUAL	UP	EQUAL	B	Aut	mRNA	2	MIT
6641533	XM_002064425.2	6.12374	6.57878	4.44585	EQUAL	UP	UP	B	Aut	mRNA	6	MEI
6641534	XM_002064426.3	12.2177	11.4774	10.7789	UP	UP	UP	B	Aut	mRNA	1	MIT
6641535	XM_002064427.3	6.26598	6.22354	6.40684	EQUAL	EQUAL	EQUAL	B	Aut	mRNA	8	PM
6641563	XM_002064428.3	10.5549	9.12868	11.0638	UP	EQUAL	DOWN	B	Aut	mRNA	9	PM
6641564	XM_002064429.1	-1.43097	-1.55055	-1.53149	EQUAL	EQUAL	EQUAL	B	Aut	mRNA	2	MIT
6641567	XM_002064432.1	-1.29281	-1.27709	-1.3505	EQUAL	EQUAL	EQUAL	B	Aut	mRNA	10	NU
6641693	XM_002064434.3	3.6325	5.38512	2.87334	DOWN	EQUAL	UP	B	Aut	mRNA	4	MEI
6641694	XM_002064435.3	7.41116	8.4104	9.05265	DOWN	DOWN	EQUAL	B	Aut	mRNA	7	PM
6641695	XM_002064436.3	7.86857	8.15088	7.24646	EQUAL	UP	UP	B	Aut	mRNA	6	MEI
6641696	XM_002064437.3	8.97273	8.83329	7.62795	EQUAL	UP	UP	B	Aut	mRNA	10	NU
6641697	XM_002064438.3	5.75996	4.93524	6.84349	UP	DOWN	DOWN	B	Aut	mRNA	9	PM
6641698	XM_002064439.3	5.90775	5.18278	6.24601	UP	EQUAL	DOWN	B	Aut	mRNA	9	PM
6641722	XM_002064440.2	11.1437	10.4724	8.79135	EQUAL	UP	UP	B	Aut	mRNA	1	MIT
6641723	XM_002064441.3	9.00265	8.05937	7.99699	UP	UP	EQUAL	B	Aut	mRNA	2	MIT
6641726	XM_002064444.3	0	0	0	EQUAL	EQUAL	EQUAL	B	Aut	mRNA	13	NS
6641604	XM_002064445.2	8.94764	10.9977	9.82723	DOWN	DOWN	UP	B	Aut	mRNA	5	MEI
6641608	XM_002064449.3	8.67605	10.0028	8.50833	DOWN	EQUAL	UP	B	Aut	mRNA	4	MEI
6641610	XM_002064451.2	8.08565	9.94979	10.4795	DOWN	DOWN	EQUAL	B	Aut	mRNA	7	PM
6641674	XM_002064452.3	10.8729	10.4883	5.62795	EQUAL	UP	UP	B	Aut	mRNA	10	NU
6641675	XM_002064453.3	8.69919	10.6364	9.19123	DOWN	EQUAL	UP	B	Aut	mRNA	4	MEI
6641676	XM_002064454.2	8.27192	10.2293	7.59518	DOWN	EQUAL	UP	B	Aut	mRNA	4	MEI
6641680	XM_002064458.3	9.95824	9.41384	11.0091	UP	DOWN	DOWN	B	Aut	mRNA	8	PM
6641713	XM_002064461.3	8.58298	10.1516	10.1367	DOWN	DOWN	EQUAL	B	Aut	mRNA	11	NU
6641714	XM_002064462.3	7.58256	7.61853	7.79574	EQUAL	EQUAL	EQUAL	B	Aut	mRNA	8	PM
6641715	XM_002064463.2	3.19914	2.83687	1.69727	EQUAL	UP	EQUAL	B	Aut	mRNA	1	MIT
6641630	XM_002064464.3	11.2933	10.671	11.3794	EQUAL	EQUAL	EQUAL	B	Aut	mRNA	12	NU
6641631	XM_002064465.3	12.5755	12.403	12.2006	EQUAL	UP	EQUAL	B	Aut	mRNA	1	MIT
6641632	XM_002064466.3	4.31076	4.89586	7.11332	EQUAL	DOWN	DOWN	B	Aut	mRNA	8	PM
6641633	XM_002064467.3	2.54703	1.61213	3.93094	EQUAL	DOWN	DOWN	B	Aut	mRNA	8	PM
6641634	XM_002064468.2	2.87028	4.52585	2.61218	DOWN	EQUAL	UP	B	Aut	mRNA	4	MEI
6641635	XM_002064469.2	10.983	12.573	11.7182	DOWN	DOWN	EQUAL	B	Aut	mRNA	5	MEI
6641657	XM_002064470.3	8.48503	7.23059	10.9832	UP	DOWN	DOWN	B	Aut	mRNA	8	PM
6641658	XM_002064471.3	4.63952	2.02049	1.18395	EQUAL	UP	EQUAL	B	Aut	mRNA	2	MIT
6641660	XM_002064473.3	3.11604	4.29859	2.94038	EQUAL	EQUAL	EQUAL	B	Aut	mRNA	4	MEI
6641661	XM_002064474.2	1.15191	1.57259	0.431074	EQUAL	EQUAL	EQUAL	B	Aut	mRNA	6	MEI
6641662	XM_002064475.3	9.15938	9.46539	8.06678	EQUAL	UP	UP	B	Aut	mRNA	6	MEI
6641775	XM_002064478.3	2.67013	4.09559	8.59193	DOWN	DOWN	DOWN	B	Aut	mRNA	8	PM
6641740	XM_002064482.3	-1.8434	-1.82485	-1.68085	EQUAL	EQUAL	EQUAL	B	Aut	mRNA	8	PM
6641741	XM_002064483.3	1.70493	2.30057	0.919241	EQUAL	EQUAL	UP	B	Aut	mRNA	6	MEI
6641743	XM_002064485.3	7.12624	5.93182	9.21876	UP	DOWN	DOWN	B	Aut	mRNA	8	PM
6641745	XM_002064487.3	8.51442	10.1221	9.18018	DOWN	DOWN	UP	B	Aut	mRNA	5	MEI
6641736	XM_002064489.3	10.7967	11.6773	11.3055	DOWN	DOWN	EQUAL	B	Aut	mRNA	5	MEI
6641739	XM_002064492.2	9.44039	9.54989	9.79554	EQUAL	EQUAL	EQUAL	B	Aut	mRNA	8	PM
6641746	XM_002064493.3	-0.299775	0.109987	0.0361447	EQUAL	EQUAL	EQUAL	B	Aut	mRNA	11	NU
6641747	XM_002064494.3	3.93985	4.21404	6.97601	EQUAL	DOWN	DOWN	B	Aut	mRNA	8	PM
6641748	XM_002064495.3	9.41578	11.3398	10.1106	DOWN	EQUAL	UP	B	Aut	mRNA	5	MEI
6641749	XM_002064496.3	9.56997	9.96305	8.32096	EQUAL	UP	UP	B	Aut	mRNA	6	MEI
6641750	XM_002064497.3	9.67208	10.1204	8.89283	EQUAL	UP	UP	B	Aut	mRNA	6	MEI
6641767	XM_002064498.3	3.0489	3.17766	5.39903	EQUAL	DOWN	EQUAL	B	Aut	mRNA	8	PM
6641772	XM_002064503.3	-0.506117	-0.637874	0.0313444	EQUAL	EQUAL	EQUAL	B	Aut	mRNA	8	PM
6641636	XM_002064504.3	0.00365708	0.378792	1.65284	EQUAL	DOWN	EQUAL	B	Aut	mRNA	8	PM
6641637	XM_002064505.3	-1.27631	-1.24715	-1.33539	EQUAL	EQUAL	EQUAL	B	Aut	mRNA	6	MEI
6641638	XM_002064506.3	-2.1407	-2.10558	-2.11987	EQUAL	EQUAL	EQUAL	B	Aut	mRNA	4	MEI
6641641	XM_002064509.3	3.78028	4.75968	4.95067	DOWN	DOWN	EQUAL	B	Aut	mRNA	7	PM
6641642	XM_002064510.1	-1.55896	-1.52833	-1.50338	EQUAL	EQUAL	EQUAL	B	Aut	mRNA	8	PM
6641614	XM_002064513.3	9.73297	9.91579	9.36451	EQUAL	UP	UP	B	Aut	mRNA	6	MEI
6641615	XM_002064514.3	7.63218	7.39003	7.43911	EQUAL	EQUAL	EQUAL	B	Aut	mRNA	2	MIT
6641616	XM_002064515.3	8.55659	7.24386	6.63882	UP	UP	EQUAL	B	Aut	mRNA	2	MIT
6641617	XM_002064516.3	9.37814	9.26654	8.30469	EQUAL	UP	UP	B	Aut	mRNA	10	NU
6641625	XM_002064517.3	10.6221	9.91816	8.76838	UP	UP	UP	B	Aut	mRNA	1	MIT
6641626	XM_002064518.3	8.25093	7.49802	7.6769	UP	UP	EQUAL	B	Aut	mRNA	2	MIT
6641628	XM_002064520.3	9.73392	8.95082	7.94183	UP	UP	UP	B	Aut	mRNA	1	MIT
6641629	XM_002064521.3	1.40873	1.65826	2.17968	EQUAL	EQUAL	EQUAL	B	Aut	mRNA	8	PM
6641783	XM_002064522.1	-0.680317	-0.904102	-0.96422	EQUAL	EQUAL	EQUAL	B	Aut	mRNA	1	MIT
6641784	XM_002064523.1	-1.45016	-1.49656	-1.3509	EQUAL	EQUAL	EQUAL	B	Aut	mRNA	9	PM
6641786	XM_002064525.3	9.89863	9.41724	9.8741	UP	EQUAL	DOWN	B	Aut	mRNA	12	NU
6641787	XM_002064526.3	1.83624	2.53897	2.68313	EQUAL	EQUAL	EQUAL	B	Aut	mRNA	11	NU
6641588	XM_002064529.3	4.13149	5.40559	3.68757	DOWN	EQUAL	UP	B	Aut	mRNA	4	MEI
6641589	XM_002064530.3	10.0842	11.1318	6.43228	DOWN	UP	UP	B	Aut	mRNA	6	MEI
6641590	XM_002064531.1	1.86837	2.99142	2.20058	EQUAL	EQUAL	EQUAL	B	Aut	mRNA	5	MEI
6641591	XM_002064532.2	2.50439	3.005	2.53073	EQUAL	EQUAL	EQUAL	B	Aut	mRNA	5	MEI
6641582	XM_002064535.3	3.68499	4.06672	5.3143	EQUAL	DOWN	DOWN	B	Aut	mRNA	8	PM
6641586	XM_002064539.3	-0.161784	-0.802334	-0.785566	EQUAL	EQUAL	EQUAL	B	Aut	mRNA	2	MIT
6641593	XM_002064540.2	8.24797	6.83936	7.71122	UP	EQUAL	DOWN	B	Aut	mRNA	3	MIT
6641594	XM_002064541.3	6.70743	5.65513	6.28328	UP	EQUAL	EQUAL	B	Aut	mRNA	3	MIT
6641595	XM_002064542.3	8.00646	7.18591	7.02464	UP	UP	EQUAL	B	Aut	mRNA	2	MIT
6641596	XM_002064543.3	8.06227	6.63359	6.32332	UP	UP	EQUAL	B	Aut	mRNA	2	MIT
6641597	XM_002064544.3	7.30672	8.1158	6.70962	EQUAL	EQUAL	UP	B	Aut	mRNA	4	MEI
6641575	XM_002064545.3	8.66724	7.98011	8.25079	UP	EQUAL	EQUAL	B	Aut	mRNA	3	MIT
6641576	XM_002064546.3	2.23554	2.30166	2.04468	EQUAL	EQUAL	EQUAL	B	Aut	mRNA	6	MEI
6641577	XM_002064547.3	10.3343	9.93209	9.79219	EQUAL	UP	EQUAL	B	Aut	mRNA	2	MIT
6641578	XM_002064548.3	11.6332	11.0468	9.95755	UP	UP	UP	B	Aut	mRNA	1	MIT
6641579	XM_002064549.3	8.83102	8.85156	8.46804	EQUAL	EQUAL	EQUAL	B	Aut	mRNA	10	NU
6641580	XM_002064550.3	10.2699	10.0744	10.1533	EQUAL	EQUAL	EQUAL	B	Aut	mRNA	3	MIT
6641551	XM_002064551.3	6.0552	5.83592	9.22571	EQUAL	DOWN	DOWN	B	Aut	mRNA	8	PM
6641552	XM_002064552.3	9.95248	9.80764	9.65711	EQUAL	EQUAL	EQUAL	B	Aut	mRNA	1	MIT
6641553	XM_002064553.3	6.50069	6.61075	7.44466	EQUAL	DOWN	DOWN	B	Aut	mRNA	8	PM
6641780	XM_002064557.3	0.565631	0.297085	0.205855	EQUAL	EQUAL	EQUAL	B	Aut	mRNA	1	MIT
6641781	XM_002064558.3	8.95437	6.7631	8.3547	UP	EQUAL	DOWN	B	Aut	mRNA	3	MIT
6641782	XM_002064559.3	8.60945	6.79249	9.04486	UP	EQUAL	DOWN	B	Aut	mRNA	9	PM
6641598	XM_002064560.2	10.2551	11.2391	10.6345	DOWN	EQUAL	EQUAL	B	Aut	mRNA	5	MEI
6641602	XM_002064564.3	-0.76353	-0.491814	-0.864256	EQUAL	EQUAL	EQUAL	B	Aut	mRNA	4	MEI
6641618	XM_002064566.2	0	0	0	EQUAL	EQUAL	EQUAL	B	Aut	mRNA	13	NS
6641621	XM_002064569.3	5.20753	4.34806	6.67564	UP	DOWN	DOWN	B	Aut	mRNA	8	PM
6641624	XM_002064570.3	9.79834	9.55937	9.35557	EQUAL	EQUAL	EQUAL	B	Aut	mRNA	1	MIT
6641670	XM_002064574.3	7.5857	6.84481	5.60621	EQUAL	UP	UP	B	Aut	mRNA	1	MIT
6641672	XM_002064576.3	10.2479	11.9557	10.4617	DOWN	EQUAL	UP	B	Aut	mRNA	4	MEI
6641673	XM_002064577.3	4.73431	5.46406	6.50935	EQUAL	DOWN	EQUAL	B	Aut	mRNA	7	PM
6641762	XM_002064578.2	7.76978	9.29156	8.84468	DOWN	DOWN	EQUAL	B	Aut	mRNA	5	MEI
6641763	XM_002064579.3	9.72476	9.75142	8.84592	EQUAL	UP	UP	B	Aut	mRNA	10	NU
6641764	XM_002064580.3	9.3181	8.73614	8.81962	EQUAL	EQUAL	EQUAL	B	Aut	mRNA	2	MIT
6641765	XM_002064581.3	4.50769	5.34192	4.25696	EQUAL	EQUAL	EQUAL	B	Aut	mRNA	4	MEI
6641766	XM_002064582.3	4.42865	5.0976	9.20654	EQUAL	DOWN	DOWN	B	Aut	mRNA	8	PM
6641547	XM_002064584.3	0	0	0	EQUAL	EQUAL	EQUAL	B	Aut	mRNA	13	NS
6641549	XM_002064585.3	2.79454	2.79609	7.19648	EQUAL	DOWN	DOWN	B	Aut	mRNA	8	PM
6641550	XM_002064586.3	2.84155	0.585967	3.48746	UP	EQUAL	DOWN	B	Aut	mRNA	9	PM
6641537	XM_002064588.3	-1.80945	-1.7278	-1.78407	EQUAL	EQUAL	EQUAL	B	Aut	mRNA	4	MEI
6641538	XM_002064589.3	-0.477953	0.0454238	-0.655502	EQUAL	EQUAL	EQUAL	B	Aut	mRNA	4	MEI
6641539	XM_002064590.3	0.555797	1.23361	0.438219	EQUAL	EQUAL	EQUAL	B	Aut	mRNA	4	MEI
6641789	XM_002064591.3	3.35175	4.76058	3.93855	DOWN	EQUAL	EQUAL	B	Aut	mRNA	5	MEI
6641792	XM_002064594.3	9.17743	8.42973	9.61319	UP	EQUAL	DOWN	B	Aut	mRNA	9	PM
6641793	XM_002064595.2	6.74393	5.77488	7.99515	UP	DOWN	DOWN	B	Aut	mRNA	8	PM
6641569	XM_002064596.3	9.56451	11.6939	9.58813	DOWN	EQUAL	UP	B	Aut	mRNA	4	MEI
6641570	XM_002064597.3	8.86541	6.78821	8.21914	UP	EQUAL	DOWN	B	Aut	mRNA	3	MIT
6641571	XM_002064598.3	8.95215	8.6272	7.14337	EQUAL	UP	UP	B	Aut	mRNA	10	NU
6641572	XM_002064599.3	11.3056	11.5019	10.5065	EQUAL	UP	UP	B	Aut	mRNA	6	MEI
6641652	XM_002064604.3	6.31575	5.10017	4.04219	UP	UP	UP	B	Aut	mRNA	1	MIT
6641653	XM_002064605.3	0.856051	1.29778	4.34224	EQUAL	DOWN	DOWN	B	Aut	mRNA	8	PM
6641654	XM_002064606.3	-0.411918	-0.591779	-0.156771	EQUAL	EQUAL	EQUAL	B	Aut	mRNA	9	PM
6641655	XM_002064607.3	3.31672	0.871211	1.38595	UP	EQUAL	EQUAL	B	Aut	mRNA	2	MIT
6641656	XM_002064608.3	1.53565	2.18253	4.2412	EQUAL	DOWN	EQUAL	B	Aut	mRNA	8	PM
6641729	XM_002064609.3	9.65614	11.3654	11.6542	DOWN	DOWN	EQUAL	B	Aut	mRNA	7	PM
6641730	XM_002064610.3	13.2133	12.1276	12.9025	UP	EQUAL	DOWN	B	Aut	mRNA	3	MIT
6641731	XM_002064611.3	4.59513	6.84281	4.57453	DOWN	EQUAL	EQUAL	B	Aut	mRNA	4	MEI
6641732	XM_002064612.3	11.6686	12.0082	11.8902	EQUAL	EQUAL	EQUAL	B	Aut	mRNA	5	MEI
6641734	XM_002064614.3	9.33929	11.2434	10.8199	DOWN	DOWN	EQUAL	B	Aut	mRNA	5	MEI
6641757	XM_002064615.3	11.5634	13.2001	13.0795	DOWN	DOWN	EQUAL	B	Aut	mRNA	11	NU
6641758	XM_002064616.2	9.90161	11.4834	11.6727	DOWN	DOWN	EQUAL	B	Aut	mRNA	11	NU
6641760	XM_002064618.3	5.03342	5.76053	4.68169	EQUAL	EQUAL	UP	B	Aut	mRNA	4	MEI
6641751	XM_002064620.2	-1.006	-1.03764	-1.02986	EQUAL	EQUAL	EQUAL	B	Aut	mRNA	2	MIT
6641752	XM_002064621.3	10.1974	8.75815	7.78675	UP	UP	UP	B	Aut	mRNA	2	MIT
6641753	XM_002064622.3	10.4074	10.0861	9.93626	EQUAL	UP	EQUAL	B	Aut	mRNA	1	MIT
6641754	XM_002064623.3	2.47151	0.923715	5.18919	UP	DOWN	DOWN	B	Aut	mRNA	8	PM
6641755	XM_002064624.3	4.83665	4.38563	6.65097	EQUAL	DOWN	DOWN	B	Aut	mRNA	8	PM
6641716	XM_002064626.3	10.4782	10.6193	9.6218	EQUAL	UP	UP	B	Aut	mRNA	6	MEI
6641717	XM_002064627.2	10.372	10.866	10.9454	DOWN	DOWN	EQUAL	B	Aut	mRNA	11	NU
6641718	XM_002064628.3	9.53884	9.91269	9.58416	DOWN	EQUAL	UP	B	Aut	mRNA	4	MEI
6641719	XM_002064629.3	8.98706	9.45203	6.80385	EQUAL	UP	UP	B	Aut	mRNA	6	MEI
6641720	XM_002064630.3	9.56913	8.19618	10.2463	UP	DOWN	DOWN	B	Aut	mRNA	9	PM
6641681	XM_002064632.3	9.46876	9.25184	8.45749	EQUAL	UP	UP	B	Aut	mRNA	10	NU
6641682	XM_002064633.3	5.35696	3.194	3.10342	EQUAL	EQUAL	EQUAL	B	Aut	mRNA	3	MIT
6641683	XM_002064634.3	8.18523	9.60819	8.81558	DOWN	DOWN	UP	B	Aut	mRNA	5	MEI
6641685	XM_002064636.3	10.0349	11.2578	10.7061	DOWN	DOWN	UP	B	Aut	mRNA	5	MEI
6641699	XM_002064637.3	10.0765	9.85247	8.47424	EQUAL	UP	UP	B	Aut	mRNA	10	NU
6641701	XM_002064638.3	10.8552	10.384	9.339	EQUAL	UP	UP	B	Aut	mRNA	1	MIT
6641702	XM_002064639.3	11.6968	10.9386	10.8587	UP	UP	EQUAL	B	Aut	mRNA	2	MIT
6641703	XM_002064640.3	8.65206	8.66646	9.95131	EQUAL	DOWN	DOWN	B	Aut	mRNA	8	PM
6641704	XM_002064641.3	-1.7965	-1.72096	-1.7735	EQUAL	EQUAL	EQUAL	B	Aut	mRNA	4	MEI
6641686	XM_002064643.3	11.0734	10.5542	9.31784	EQUAL	UP	UP	B	Aut	mRNA	1	MIT
6641687	XM_002064644.3	6.37134	7.03037	5.7105	EQUAL	EQUAL	UP	B	Aut	mRNA	6	MEI
6641688	XM_002064645.3	-1.83077	-1.8186	-1.83394	EQUAL	EQUAL	EQUAL	B	Aut	mRNA	6	MEI
6641689	XM_002064646.3	1.87712	3.33392	2.94949	DOWN	EQUAL	EQUAL	B	Aut	mRNA	11	NU
6641690	XM_002064647.2	-0.0963828	0.662925	1.11914	EQUAL	EQUAL	EQUAL	B	Aut	mRNA	11	NU
6641691	XM_002064648.2	8.11378	9.71595	10.306	DOWN	DOWN	EQUAL	B	Aut	mRNA	7	PM
6641692	XM_002064649.3	1.66811	2.11239	1.41995	EQUAL	EQUAL	EQUAL	B	Aut	mRNA	4	MEI
6641663	XM_002064650.3	1.98263	3.23081	2.91422	DOWN	EQUAL	EQUAL	B	Aut	mRNA	11	NU
6641664	XM_002064651.3	8.79069	9.9679	8.84012	DOWN	EQUAL	UP	B	Aut	mRNA	4	MEI
6641833	XM_002064661.2	9.12103	9.85306	5.25958	EQUAL	UP	UP	B	Aut	mRNA	6	MEI
6642012	XM_002064662.1	-1.12489	-0.928318	-0.950501	EQUAL	EQUAL	EQUAL	B	Aut	mRNA	11	NU
6641869	XM_002064663.3	3.58316	2.72973	8.52026	EQUAL	DOWN	DOWN	B	Aut	mRNA	8	PM
6641984	XM_002064664.3	1.28687	0.903352	1.40964	EQUAL	EQUAL	EQUAL	B	Aut	mRNA	9	PM
6641847	XM_002064665.3	9.83343	9.95577	10.1062	EQUAL	EQUAL	EQUAL	B	Aut	mRNA	7	PM
6642824	XM_002064668.3	9.86778	8.07221	5.01805	UP	UP	UP	B	Aut	mRNA	2	MIT
6642781	XM_002064677.2	9.65164	11.4676	10.153	DOWN	EQUAL	UP	B	Aut	mRNA	5	MEI
6642782	XM_002064678.3	3.19466	3.16471	2.13365	EQUAL	EQUAL	EQUAL	B	Aut	mRNA	10	NU
6642783	XM_002064679.3	4.08882	5.19497	5.4454	DOWN	DOWN	EQUAL	B	Aut	mRNA	7	PM
6642784	XM_002064680.3	5.92856	5.22322	3.32324	EQUAL	UP	UP	B	Aut	mRNA	1	MIT
6642076	XM_002064683.3	3.99415	6.05391	4.62941	DOWN	EQUAL	UP	B	Aut	mRNA	4	MEI
6642077	XM_002064684.2	0	0	0	EQUAL	EQUAL	EQUAL	B	Aut	mRNA	13	NS
6642079	XM_002064686.3	0.793179	0.312106	0.594548	EQUAL	EQUAL	EQUAL	B	Aut	mRNA	12	NU
6642100	XM_002064688.3	9.083	9.62449	7.665	EQUAL	UP	UP	B	Aut	mRNA	6	MEI
6642101	XM_002064689.3	9.9976	10.5189	9.12451	DOWN	UP	UP	B	Aut	mRNA	6	MEI
6642102	XM_002064690.3	10.219	10.6285	10.7445	EQUAL	EQUAL	EQUAL	B	Aut	mRNA	7	PM
6642103	XM_002064691.3	10.6993	10.6004	10.7405	EQUAL	EQUAL	EQUAL	B	Aut	mRNA	9	PM
6642104	XM_002064692.3	4.6775	4.06462	5.08682	EQUAL	EQUAL	EQUAL	B	Aut	mRNA	9	PM
6642105	XM_002064693.3	10.515	9.48177	9.65552	UP	UP	EQUAL	B	Aut	mRNA	2	MIT
6642417	XM_002064696.2	9.72908	9.16277	7.94715	EQUAL	UP	UP	B	Aut	mRNA	1	MIT
6642418	XM_002064697.3	9.76575	9.59353	8.64115	EQUAL	UP	UP	B	Aut	mRNA	10	NU
6642419	XM_002064698.3	7.11883	6.88715	6.8106	EQUAL	EQUAL	EQUAL	B	Aut	mRNA	2	MIT
6642566	XM_002064699.3	8.50393	8.74491	7.72835	EQUAL	UP	UP	B	Aut	mRNA	6	MEI
6642567	XM_002064700.3	8.91728	7.91933	6.88827	UP	UP	UP	B	Aut	mRNA	1	MIT
6642568	XM_002064701.3	11.8023	13.7179	13.6282	DOWN	DOWN	EQUAL	B	Aut	mRNA	11	NU
6642570	XM_002064703.2	10.8207	11.0791	6.60959	EQUAL	UP	UP	B	Aut	mRNA	6	MEI
6642571	XM_002064704.1	-1.53856	-1.27971	-1.48798	EQUAL	EQUAL	EQUAL	B	Aut	mRNA	4	MEI
6642501	XM_002064706.3	8.59792	8.53459	8.74296	EQUAL	EQUAL	EQUAL	B	Aut	mRNA	9	PM
6642502	XM_002064707.1	-0.30142	-0.692705	-0.317226	EQUAL	EQUAL	EQUAL	B	Aut	mRNA	12	NU
6642503	XM_002064708.3	2.95018	3.99146	2.1907	EQUAL	EQUAL	EQUAL	B	Aut	mRNA	4	MEI
6642226	XM_002064710.1	8.79774	10.1548	10.1793	DOWN	DOWN	EQUAL	B	Aut	mRNA	11	NU
6642227	XM_002064711.1	8.60944	10.0382	10.2483	DOWN	DOWN	EQUAL	B	Aut	mRNA	7	PM
6642228	XM_002064712.3	5.92717	5.71604	8.19117	EQUAL	DOWN	DOWN	B	Aut	mRNA	8	PM
6642708	XM_002064714.3	10.5171	11.8534	11.5527	DOWN	DOWN	EQUAL	B	Aut	mRNA	11	NU
6642714	XM_002064718.3	7.31568	7.8697	9.77468	EQUAL	DOWN	DOWN	B	Aut	mRNA	8	PM
6642263	XM_002064720.2	-1.36335	-1.34702	-1.00524	EQUAL	EQUAL	EQUAL	B	Aut	mRNA	8	PM
6642264	XM_002064721.3	2.01859	2.68194	2.37231	EQUAL	EQUAL	EQUAL	B	Aut	mRNA	5	MEI
6642265	XM_002064722.3	8.25302	7.95664	10.2318	EQUAL	DOWN	DOWN	B	Aut	mRNA	8	PM
6642286	XM_002064724.3	0.156528	0.953094	0.951727	EQUAL	EQUAL	EQUAL	B	Aut	mRNA	11	NU
6642287	XM_002064725.3	0.658737	0.639672	0.208114	EQUAL	EQUAL	EQUAL	B	Aut	mRNA	10	NU
6642288	XM_002064726.3	9.32126	11.1553	9.43774	DOWN	EQUAL	UP	B	Aut	mRNA	4	MEI
6642289	XM_002064727.2	2.93642	2.82717	0.963206	EQUAL	UP	UP	B	Aut	mRNA	6	MEI
6642290	XM_002064728.2	-1.43135	-1.54931	-1.5306	EQUAL	EQUAL	EQUAL	B	Aut	mRNA	2	MIT
6642786	XM_002064729.2	0.390082	0.565822	0.26119	EQUAL	EQUAL	EQUAL	B	Aut	mRNA	6	MEI
6642787	XM_002064730.3	3.23246	4.27483	4.42881	DOWN	DOWN	EQUAL	B	Aut	mRNA	11	NU
6642789	XM_002064731.3	1.78017	1.67823	1.53588	EQUAL	EQUAL	EQUAL	B	Aut	mRNA	1	MIT
6642790	XM_002064732.1	1.64082	2.91751	0.939498	EQUAL	EQUAL	UP	B	Aut	mRNA	4	MEI
6642363	XM_002064735.3	0.730902	0.835835	0.641968	EQUAL	EQUAL	EQUAL	B	Aut	mRNA	4	MEI
6642364	XM_002064736.2	2.95391	2.76323	3.80382	EQUAL	EQUAL	EQUAL	B	Aut	mRNA	8	PM
6642365	XM_002064737.2	-0.158828	-0.320033	0.152082	EQUAL	EQUAL	EQUAL	B	Aut	mRNA	9	PM
6642366	XM_002064738.3	7.61862	7.85221	10.5857	EQUAL	DOWN	DOWN	B	Aut	mRNA	8	PM
6642368	XM_002064740.3	6.81516	6.64646	7.68373	EQUAL	EQUAL	DOWN	B	Aut	mRNA	8	PM
6642188	XM_002064742.3	0.922322	1.10998	0.981612	EQUAL	EQUAL	EQUAL	B	Aut	mRNA	11	NU
6642189	XM_002064743.3	0.922566	2.13221	1.7272	DOWN	EQUAL	EQUAL	B	Aut	mRNA	5	MEI
6642190	XM_002064744.3	0.132958	0.210155	2.07918	EQUAL	DOWN	DOWN	B	Aut	mRNA	8	PM
6642191	XM_002064745.2	0.543478	1.64307	1.54218	EQUAL	DOWN	EQUAL	B	Aut	mRNA	11	NU
6642421	XM_002064746.3	8.19602	9.75048	9.5983	DOWN	DOWN	EQUAL	B	Aut	mRNA	11	NU
6642423	XM_002064748.3	8.14521	8.19056	8.59107	EQUAL	EQUAL	EQUAL	B	Aut	mRNA	8	PM
6642424	XM_002064749.3	-0.648574	0.146645	-0.310406	EQUAL	EQUAL	EQUAL	B	Aut	mRNA	5	MEI
6642425	XM_002064750.3	3.00996	4.48354	4.43661	EQUAL	EQUAL	EQUAL	B	Aut	mRNA	11	NU
6642426	XM_002064751.3	3.11613	5.29231	3.53825	DOWN	EQUAL	UP	B	Aut	mRNA	4	MEI
6642806	XM_002064752.2	3.10221	5.26441	3.59004	DOWN	EQUAL	UP	B	Aut	mRNA	4	MEI
6642807	XM_002064753.3	1.5907	2.74172	1.54851	EQUAL	EQUAL	EQUAL	B	Aut	mRNA	4	MEI
6642808	XM_002064754.3	2.7279	3.58682	4.2015	EQUAL	EQUAL	EQUAL	B	Aut	mRNA	7	PM
6642810	XM_002064756.2	7.97163	7.71642	6.36817	EQUAL	UP	UP	B	Aut	mRNA	10	NU
6642811	XM_002064757.3	9.53016	8.73286	7.73704	UP	UP	UP	B	Aut	mRNA	1	MIT
6642812	XM_002064758.2	8.88582	7.63661	6.25047	UP	UP	UP	B	Aut	mRNA	1	MIT
6641899	XM_002064759.3	8.94333	7.95739	7.57497	UP	UP	EQUAL	B	Aut	mRNA	2	MIT
6641900	XM_002064760.3	5.87807	5.1017	5.02801	EQUAL	EQUAL	EQUAL	B	Aut	mRNA	2	MIT
6641901	XM_002064761.3	12.0591	11.583	12.9459	UP	DOWN	DOWN	B	Aut	mRNA	8	PM
6641902	XM_002064762.3	12.1376	11.587	10.9996	EQUAL	UP	EQUAL	B	Aut	mRNA	1	MIT
6641903	XM_002064763.2	7.67422	7.58159	7.46542	EQUAL	EQUAL	EQUAL	B	Aut	mRNA	1	MIT
6641904	XM_002064764.2	9.7431	9.27615	7.96668	EQUAL	UP	UP	B	Aut	mRNA	1	MIT
6641905	XM_002064765.3	6.65261	6.16627	8.73217	EQUAL	DOWN	DOWN	B	Aut	mRNA	8	PM
6641834	XM_002064766.3	7.70411	6.74507	8.1591	UP	EQUAL	DOWN	B	Aut	mRNA	9	PM
6641835	XM_002064767.3	7.75005	6.04062	5.50926	UP	UP	EQUAL	B	Aut	mRNA	2	MIT
6641836	XM_002064768.3	9.89112	10.8081	11.16	DOWN	DOWN	EQUAL	B	Aut	mRNA	7	PM
6641837	XM_002064769.3	7.6098	7.3813	10.4085	EQUAL	DOWN	DOWN	B	Aut	mRNA	8	PM
6641839	XM_002064771.3	7.59861	7.39469	9.11179	EQUAL	DOWN	DOWN	B	Aut	mRNA	8	PM
6642027	XM_002064772.3	9.83625	9.99938	9.23023	EQUAL	UP	UP	B	Aut	mRNA	6	MEI
6641935	XM_002064779.3	9.84985	8.60535	9.29315	UP	EQUAL	EQUAL	B	Aut	mRNA	3	MIT
6641936	XM_002064780.2	11.5056	11.6654	11.035	EQUAL	UP	UP	B	Aut	mRNA	6	MEI
6641937	XM_002064781.3	7.26442	8.03851	8.45985	DOWN	DOWN	EQUAL	B	Aut	mRNA	7	PM
6641913	XM_002064784.3	6.94437	5.58129	7.77252	UP	DOWN	DOWN	B	Aut	mRNA	9	PM
6641914	XM_002064785.3	8.29264	7.29338	8.39653	UP	EQUAL	DOWN	B	Aut	mRNA	12	NU
6641916	XM_002064787.3	10.0539	9.73776	8.59296	EQUAL	UP	UP	B	Aut	mRNA	10	NU
6641917	XM_002064788.3	8.69903	8.46796	7.3114	EQUAL	UP	UP	B	Aut	mRNA	10	NU
6642389	XM_002064789.2	10.2651	9.911	9.10005	EQUAL	UP	UP	B	Aut	mRNA	1	MIT
6642390	XM_002064790.3	10.6948	10.7235	9.5539	EQUAL	UP	UP	B	Aut	mRNA	10	NU
6642391	XM_002064791.3	6.375	6.36154	5.11624	EQUAL	UP	UP	B	Aut	mRNA	10	NU
6642392	XM_002064792.3	10.1004	10.7893	9.88641	EQUAL	EQUAL	UP	B	Aut	mRNA	4	MEI
6642006	XM_002064793.3	7.67094	6.87397	6.09599	UP	UP	EQUAL	B	Aut	mRNA	1	MIT
6642009	XM_002064796.3	10.0216	10.9275	10.8146	DOWN	DOWN	EQUAL	B	Aut	mRNA	11	NU
6642010	XM_002064797.2	7.16123	6.54402	6.34796	EQUAL	EQUAL	EQUAL	B	Aut	mRNA	2	MIT
6642011	XM_002064798.3	10.0943	10.447	10.7727	EQUAL	DOWN	EQUAL	B	Aut	mRNA	7	PM
6641888	XM_002064799.3	10.7386	10.3397	10.2026	EQUAL	EQUAL	EQUAL	B	Aut	mRNA	2	MIT
6641889	XM_002064800.3	8.95077	10.5935	10.0497	DOWN	DOWN	EQUAL	B	Aut	mRNA	5	MEI
6641890	XM_002064801.2	7.62491	9.07214	9.65368	DOWN	DOWN	DOWN	B	Aut	mRNA	7	PM
6641891	XM_002064802.2	4.93166	6.38893	6.77355	DOWN	DOWN	EQUAL	B	Aut	mRNA	7	PM
6641892	XM_002064803.2	9.72469	11.476	11.4944	DOWN	DOWN	EQUAL	B	Aut	mRNA	11	NU
6641893	XM_002064804.3	8.28211	9.49431	8.50643	DOWN	EQUAL	UP	B	Aut	mRNA	4	MEI
6642067	XM_002064805.3	9.99006	11.8218	12.1803	DOWN	DOWN	EQUAL	B	Aut	mRNA	7	PM
6642068	XM_002064806.3	10.0541	11.7801	12.3631	DOWN	DOWN	EQUAL	B	Aut	mRNA	7	PM
6642069	XM_002064807.3	6.24773	8.23528	7.35834	DOWN	DOWN	UP	B	Aut	mRNA	5	MEI
6642071	XM_002064809.2	11.0582	12.0433	11.4965	DOWN	EQUAL	EQUAL	B	Aut	mRNA	5	MEI
6642072	XM_002064810.3	4.51187	4.59686	8.78918	EQUAL	DOWN	DOWN	B	Aut	mRNA	8	PM
6642073	XM_002064811.3	5.64176	5.83608	5.5805	EQUAL	EQUAL	EQUAL	B	Aut	mRNA	4	MEI
6642074	XM_002064812.3	5.66545	5.6964	4.43136	EQUAL	UP	UP	B	Aut	mRNA	10	NU
6641894	XM_002064813.3	10.6821	10.3518	11.5788	EQUAL	DOWN	DOWN	B	Aut	mRNA	8	PM
6641895	XM_002064814.3	10.3033	10.7747	10.3643	EQUAL	EQUAL	EQUAL	B	Aut	mRNA	4	MEI
6641896	XM_002064815.3	4.47488	4.97436	5.81275	EQUAL	DOWN	EQUAL	B	Aut	mRNA	7	PM
6641897	XM_002064816.2	10.8692	11.1704	12.2091	EQUAL	DOWN	DOWN	B	Aut	mRNA	8	PM
6642868	XM_002064818.3	9.87877	9.6962	9.39782	EQUAL	UP	EQUAL	B	Aut	mRNA	1	MIT
6642869	XM_002064819.3	10.932	10.1582	9.85988	UP	UP	EQUAL	B	Aut	mRNA	2	MIT
6642870	XM_002064820.3	9.00001	8.73407	7.90671	EQUAL	UP	UP	B	Aut	mRNA	10	NU
6642871	XM_002064821.3	6.01078	5.95609	10.9374	EQUAL	DOWN	DOWN	B	Aut	mRNA	8	PM
6642872	XM_002064822.3	3.42837	3.25691	2.81357	EQUAL	EQUAL	EQUAL	B	Aut	mRNA	10	NU
6642873	XM_002064823.3	10.2965	9.2712	8.24153	UP	UP	UP	B	Aut	mRNA	1	MIT
6642203	XM_002064824.3	8.64186	8.30928	7.10244	EQUAL	UP	UP	B	Aut	mRNA	1	MIT
6642204	XM_002064825.3	0	0	0	EQUAL	EQUAL	EQUAL	B	Aut	mRNA	13	NS
6642205	XM_002064826.3	7.24462	6.1893	9.26106	UP	DOWN	DOWN	B	Aut	mRNA	8	PM
6642206	XM_002064827.3	11.5094	13.0003	12.9825	DOWN	DOWN	EQUAL	B	Aut	mRNA	11	NU
6642207	XM_002064828.2	9.47937	11.3565	10.011	DOWN	EQUAL	UP	B	Aut	mRNA	5	MEI
6642208	XM_002064829.3	6.39581	5.66345	6.32137	EQUAL	EQUAL	EQUAL	B	Aut	mRNA	12	NU
6641944	XM_002064830.3	8.94709	7.99873	8.10113	UP	UP	EQUAL	B	Aut	mRNA	2	MIT
6641945	XM_002064831.3	7.80635	6.56563	8.3517	UP	DOWN	DOWN	B	Aut	mRNA	9	PM
6641946	XM_002064832.2	-0.340228	-0.395396	-0.661639	EQUAL	EQUAL	EQUAL	B	Aut	mRNA	10	NU
6641947	XM_002064833.1	0.201998	-0.0679824	-0.0897168	EQUAL	EQUAL	EQUAL	B	Aut	mRNA	2	MIT
6641948	XM_002064834.3	7.44	4.09439	8.07604	UP	EQUAL	DOWN	B	Aut	mRNA	12	NU
6641949	XM_002064835.3	8.84442	8.37255	9.22132	UP	EQUAL	DOWN	B	Aut	mRNA	9	PM
6642210	XM_002064837.3	6.89744	4.58684	6.04051	UP	UP	DOWN	B	Aut	mRNA	3	MIT
6642212	XM_002064839.3	1.45402	2.01974	3.50615	EQUAL	DOWN	DOWN	B	Aut	mRNA	8	PM
6642213	XM_002064840.3	0.916861	2.35809	3.25803	DOWN	DOWN	EQUAL	B	Aut	mRNA	7	PM
6642214	XM_002064841.3	5.2211	5.23767	7.8151	EQUAL	DOWN	DOWN	B	Aut	mRNA	8	PM
6642730	XM_002064843.3	1.70243	1.12591	0.170602	EQUAL	EQUAL	EQUAL	B	Aut	mRNA	1	MIT
6642734	XM_002064847.3	1.34218	0.705754	1.92096	EQUAL	EQUAL	EQUAL	B	Aut	mRNA	9	PM
6642735	XM_002064848.1	9.89308	9.37066	4.80839	EQUAL	UP	UP	B	Aut	mRNA	1	MIT
6642578	XM_002064849.3	-0.848139	-0.678386	-0.823635	EQUAL	EQUAL	EQUAL	B	Aut	mRNA	4	MEI
6642583	XM_002064853.3	10.8092	10.5981	9.72544	EQUAL	UP	UP	B	Aut	mRNA	10	NU
6642584	XM_002064854.2	8.6115	8.35301	6.24295	EQUAL	UP	UP	B	Aut	mRNA	10	NU
6642585	XM_002064855.2	10.5533	10.3079	9.00311	EQUAL	UP	UP	B	Aut	mRNA	10	NU
6642349	XM_002064856.3	8.51842	7.00262	7.4576	UP	UP	EQUAL	B	Aut	mRNA	2	MIT
6642350	XM_002064857.2	9.45169	9.76083	8.64682	EQUAL	UP	UP	B	Aut	mRNA	6	MEI
6642351	XM_002064858.3	8.29372	7.23592	7.31027	UP	UP	EQUAL	B	Aut	mRNA	2	MIT
6642352	XM_002064859.3	10.3423	9.163	8.97606	UP	UP	EQUAL	B	Aut	mRNA	2	MIT
6642353	XM_002064860.3	9.22385	8.28109	8.59445	UP	UP	EQUAL	B	Aut	mRNA	3	MIT
6642354	XM_002064861.1	-1.5104	-1.53011	-1.55507	EQUAL	EQUAL	EQUAL	B	Aut	mRNA	1	MIT
6642474	XM_002064862.3	4.21828	3.23771	1.99056	EQUAL	UP	UP	B	Aut	mRNA	1	MIT
6642475	XM_002064863.3	9.19045	8.85367	8.06398	EQUAL	UP	UP	B	Aut	mRNA	1	MIT
6642476	XM_002064864.3	10.6392	10.0069	8.89967	UP	UP	UP	B	Aut	mRNA	1	MIT
6642477	XM_002064865.2	7.41248	6.26485	5.57989	UP	UP	EQUAL	B	Aut	mRNA	2	MIT
6642478	XM_002064866.3	7.63916	5.68052	7.85318	UP	EQUAL	DOWN	B	Aut	mRNA	12	NU
6642518	XM_002064868.3	11.5011	10.4231	10.5892	UP	UP	EQUAL	B	Aut	mRNA	2	MIT
6642519	XM_002064869.3	8.72367	9.19841	8.33217	DOWN	EQUAL	UP	B	Aut	mRNA	6	MEI
6642520	XM_002064870.2	4.79722	3.8671	4.97829	UP	EQUAL	DOWN	B	Aut	mRNA	12	NU
6642522	XM_002064872.3	9.40163	8.86733	9.96282	UP	DOWN	DOWN	B	Aut	mRNA	9	PM
6642523	XM_002064873.3	9.77672	10.2079	10.9349	EQUAL	DOWN	DOWN	B	Aut	mRNA	8	PM
6642855	XM_002064874.3	9.84968	9.09394	8.51212	UP	UP	UP	B	Aut	mRNA	1	MIT
6642856	XM_002064875.3	2.49868	2.24614	6.22013	EQUAL	DOWN	DOWN	B	Aut	mRNA	8	PM
6642857	XM_002064876.3	9.76889	11.0805	9.98265	DOWN	EQUAL	UP	B	Aut	mRNA	4	MEI
6642860	XM_002064879.1	-2.1182	-2.12667	-2.12112	EQUAL	EQUAL	EQUAL	B	Aut	mRNA	2	MIT
6642328	XM_002064880.3	3.58997	3.88778	3.86603	EQUAL	EQUAL	EQUAL	B	Aut	mRNA	11	NU
6642333	XM_002064884.2	9.34757	11.0104	10.8345	DOWN	DOWN	EQUAL	B	Aut	mRNA	11	NU
6642321	XM_002064885.2	9.8498	11.6543	11.5917	DOWN	DOWN	EQUAL	B	Aut	mRNA	11	NU
6642322	XM_002064886.2	9.31872	11.1522	10.8061	DOWN	DOWN	EQUAL	B	Aut	mRNA	11	NU
6642324	XM_002064888.3	2.77431	4.02467	2.92792	EQUAL	EQUAL	EQUAL	B	Aut	mRNA	4	MEI
6642326	XM_002064890.3	6.23928	6.76828	9.8581	EQUAL	DOWN	DOWN	B	Aut	mRNA	8	PM
6642327	XM_002064891.2	10.9527	11.9665	10.6498	DOWN	EQUAL	UP	B	Aut	mRNA	4	MEI
6642401	XM_002064893.2	9.46736	11.2572	10.3263	DOWN	DOWN	UP	B	Aut	mRNA	5	MEI
6642405	XM_002064894.2	-0.762018	-0.677038	0.155873	EQUAL	EQUAL	EQUAL	B	Aut	mRNA	8	PM
6642406	XM_002064895.1	1.81389	1.52032	2.70939	EQUAL	EQUAL	EQUAL	B	Aut	mRNA	9	PM
6642551	XM_002064896.2	2.13023	2.45076	1.77115	EQUAL	EQUAL	EQUAL	B	Aut	mRNA	6	MEI
6642552	XM_002064897.3	2.08745	1.63525	1.09385	EQUAL	EQUAL	EQUAL	B	Aut	mRNA	1	MIT
6642553	XM_002064898.2	2.03781	1.27628	0.556791	EQUAL	UP	EQUAL	B	Aut	mRNA	1	MIT
6642556	XM_002064901.3	7.52512	5.96426	6.87239	UP	UP	DOWN	B	Aut	mRNA	3	MIT
6642557	XM_002064902.1	-1.51882	-1.28587	-1.47211	EQUAL	EQUAL	EQUAL	B	Aut	mRNA	4	MEI
6642722	XM_002064903.1	0.584372	0.662963	0.783554	EQUAL	EQUAL	EQUAL	B	Aut	mRNA	11	NU
6642728	XM_002064908.3	13.5091	13.4272	12.6358	EQUAL	UP	UP	B	Aut	mRNA	10	NU
6642685	XM_002064909.3	10.3435	10.7548	7.41977	EQUAL	UP	UP	B	Aut	mRNA	6	MEI
6642689	XM_002064913.3	10.9925	11.8229	11.5244	DOWN	EQUAL	EQUAL	B	Aut	mRNA	5	MEI
6642035	XM_002064914.3	9.72927	9.36847	8.04403	EQUAL	UP	UP	B	Aut	mRNA	10	NU
6642036	XM_002064915.2	6.51271	4.45734	6.62177	UP	EQUAL	DOWN	B	Aut	mRNA	12	NU
6642037	XM_002064916.3	7.71335	8.18902	8.0952	EQUAL	EQUAL	EQUAL	B	Aut	mRNA	11	NU
6642267	XM_002064920.3	3.30786	4.80523	3.54856	DOWN	EQUAL	UP	B	Aut	mRNA	4	MEI
6642268	XM_002064921.3	1.1257	1.94714	0.847626	EQUAL	EQUAL	EQUAL	B	Aut	mRNA	4	MEI
6642269	XM_002064922.3	0	0	0	EQUAL	EQUAL	EQUAL	B	Aut	mRNA	13	NS
6642270	XM_002064923.3	2.75669	3.54148	5.86575	EQUAL	DOWN	EQUAL	B	Aut	mRNA	8	PM
6642271	XM_002064924.3	5.04776	6.3516	12.4589	DOWN	DOWN	DOWN	B	Aut	mRNA	8	PM
6642272	XM_002064925.3	2.26492	3.2029	8.23168	DOWN	DOWN	DOWN	B	Aut	mRNA	8	PM
6642508	XM_002064927.3	6.56292	5.22058	8.11298	UP	DOWN	DOWN	B	Aut	mRNA	8	PM
6642291	XM_002064933.3	0.093419	0.0593827	-0.205779	EQUAL	EQUAL	EQUAL	B	Aut	mRNA	10	NU
6642292	XM_002064934.3	0.688726	0.509919	0.0783037	EQUAL	EQUAL	EQUAL	B	Aut	mRNA	1	MIT
6642295	XM_002064936.2	5.57424	6.87563	4.03057	DOWN	UP	UP	B	Aut	mRNA	4	MEI
6642296	XM_002064937.3	8.81784	8.1196	6.74647	UP	UP	UP	B	Aut	mRNA	1	MIT
6642297	XM_002064938.3	7.94058	8.46079	7.23488	EQUAL	UP	UP	B	Aut	mRNA	6	MEI
6642774	XM_002064939.3	7.79088	6.98059	6.34049	UP	UP	UP	B	Aut	mRNA	1	MIT
6642777	XM_002064942.3	7.9692	9.95903	9.92714	DOWN	DOWN	EQUAL	B	Aut	mRNA	11	NU
6642778	XM_002064943.2	6.06839	7.13717	6.49232	EQUAL	EQUAL	EQUAL	B	Aut	mRNA	7	PM
6642298	XM_002064945.3	9.46532	8.0847	7.96156	UP	UP	EQUAL	B	Aut	mRNA	2	MIT
6642300	XM_002064947.3	6.48299	5.53951	6.01738	UP	EQUAL	EQUAL	B	Aut	mRNA	3	MIT
6642303	XM_002064950.1	2.96093	4.23044	9.06685	DOWN	DOWN	DOWN	B	Aut	mRNA	8	PM
6642833	XM_002064952.2	8.59501	9.01954	8.04054	EQUAL	UP	UP	B	Aut	mRNA	6	MEI
6642834	XM_002064953.3	8.94498	8.515	7.74096	EQUAL	UP	UP	B	Aut	mRNA	1	MIT
6642835	XM_002064954.2	6.08994	6.37676	5.63553	EQUAL	EQUAL	EQUAL	B	Aut	mRNA	6	MEI
6642836	XM_002064955.3	10.2465	10.0152	7.87165	EQUAL	UP	UP	B	Aut	mRNA	10	NU
6642455	XM_002064956.3	9.00041	8.39286	8.76947	UP	EQUAL	EQUAL	B	Aut	mRNA	3	MIT
6642457	XM_002064958.3	4.29906	5.94754	8.18837	DOWN	DOWN	DOWN	B	Aut	mRNA	8	PM
6642458	XM_002064959.2	1.66809	1.29415	4.62489	EQUAL	DOWN	DOWN	B	Aut	mRNA	8	PM
6642459	XM_002064960.3	9.16347	10.7832	9.7062	DOWN	EQUAL	EQUAL	B	Aut	mRNA	5	MEI
6642695	XM_002064961.3	10.9561	11.4363	10.5999	EQUAL	EQUAL	UP	B	Aut	mRNA	6	MEI
6642696	XM_002064962.3	6.36938	7.68693	4.77619	EQUAL	UP	UP	B	Aut	mRNA	6	MEI
6642698	XM_002064964.3	9.0916	9.01005	7.23255	EQUAL	UP	UP	B	Aut	mRNA	10	NU
6642699	XM_002064965.3	9.7852	10.0885	9.69812	EQUAL	EQUAL	UP	B	Aut	mRNA	4	MEI
6642700	XM_002064966.2	8.39821	8.13727	7.46439	EQUAL	UP	UP	B	Aut	mRNA	10	NU
6641997	XM_002064967.3	10.3153	10.2559	10.9117	EQUAL	DOWN	DOWN	B	Aut	mRNA	8	PM
6642001	XM_002064971.3	8.75902	9.00618	7.53497	EQUAL	UP	UP	B	Aut	mRNA	6	MEI
6642002	XM_002064972.3	3.54332	2.07875	2.43931	EQUAL	EQUAL	EQUAL	B	Aut	mRNA	2	MIT
6642633	XM_002064974.3	10.5931	12.0717	12.0343	DOWN	DOWN	EQUAL	B	Aut	mRNA	11	NU
6642634	XM_002064975.2	8.10006	6.61137	6.14085	UP	UP	EQUAL	B	Aut	mRNA	2	MIT
6642635	XM_002064976.3	10.6758	9.53062	9.38051	UP	UP	EQUAL	B	Aut	mRNA	2	MIT
6642636	XM_002064977.2	9.61941	10.661	6.86012	DOWN	UP	UP	B	Aut	mRNA	6	MEI
6642637	XM_002064978.3	1.64111	1.5306	0.771954	EQUAL	EQUAL	EQUAL	B	Aut	mRNA	10	NU
6642524	XM_002064979.3	13.0337	12.0789	11.3529	UP	UP	UP	B	Aut	mRNA	1	MIT
6642525	XM_002064980.3	8.62985	7.64629	6.84536	UP	UP	UP	B	Aut	mRNA	1	MIT
6642526	XM_002064981.3	6.67865	7.39124	3.78517	EQUAL	UP	UP	B	Aut	mRNA	6	MEI
6642527	XM_002064982.3	7.4969	6.48771	6.15487	UP	UP	EQUAL	B	Aut	mRNA	2	MIT
6642529	XM_002064984.3	10.88	10.2058	8.66126	UP	UP	UP	B	Aut	mRNA	1	MIT
6641956	XM_002064985.3	0	0	0	EQUAL	EQUAL	EQUAL	B	Aut	mRNA	13	NS
6641957	XM_002064986.3	-1.28848	-1.48824	-1.45978	EQUAL	EQUAL	EQUAL	B	Aut	mRNA	2	MIT
6641959	XM_002064988.3	6.9676	7.46176	8.3901	EQUAL	DOWN	DOWN	B	Aut	mRNA	8	PM
6641960	XM_002064989.3	0.183117	0.191563	0.0343528	EQUAL	EQUAL	EQUAL	B	Aut	mRNA	6	MEI
6641961	XM_002064990.3	1.72184	2.14959	0.911197	EQUAL	EQUAL	EQUAL	B	Aut	mRNA	6	MEI
6642003	XM_002064991.3	9.25461	8.8419	7.51962	EQUAL	UP	UP	B	Aut	mRNA	1	MIT
6642004	XM_002064992.3	9.90182	8.9627	6.97178	UP	UP	UP	B	Aut	mRNA	1	MIT
6642005	XM_002064993.3	10.0453	9.09738	7.60704	UP	UP	UP	B	Aut	mRNA	1	MIT
6641918	XM_002064994.3	8.14072	7.35156	6.4	UP	UP	UP	B	Aut	mRNA	1	MIT
6641919	XM_002064995.2	8.30458	10.482	8.79555	DOWN	EQUAL	UP	B	Aut	mRNA	4	MEI
6641920	XM_002064996.2	1.10991	1.07703	0.341395	EQUAL	EQUAL	EQUAL	B	Aut	mRNA	10	NU
6641921	XM_002064997.3	2.51005	3.11074	2.33197	EQUAL	EQUAL	EQUAL	B	Aut	mRNA	4	MEI
6641922	XM_002064998.3	7.93518	7.23799	7.06856	EQUAL	UP	EQUAL	B	Aut	mRNA	2	MIT
6641923	XM_002064999.3	1.43528	1.4135	4.35015	EQUAL	EQUAL	EQUAL	B	Aut	mRNA	8	PM
6641979	XM_002065001.3	11.4159	9.62012	5.70949	UP	UP	UP	B	Aut	mRNA	2	MIT
6641980	XM_002065002.2	8.82185	7.7544	7.32659	UP	UP	EQUAL	B	Aut	mRNA	2	MIT
6641982	XM_002065004.2	11.9963	9.89772	6.95725	UP	UP	UP	B	Aut	mRNA	2	MIT
6641983	XM_002065005.3	11.8216	9.6179	5.56065	UP	UP	UP	B	Aut	mRNA	2	MIT
6641849	XM_002065006.3	12.8483	12.0234	12.1348	UP	UP	EQUAL	B	Aut	mRNA	2	MIT
6641850	XM_002065007.3	9.72415	8.56618	7.39954	UP	UP	UP	B	Aut	mRNA	1	MIT
6641851	XM_002065008.3	10.0998	8.48099	7.63108	UP	UP	UP	B	Aut	mRNA	2	MIT
6641852	XM_002065009.3	8.98986	8.27917	8.08038	UP	UP	EQUAL	B	Aut	mRNA	2	MIT
6642081	XM_002065010.2	7.58051	5.15999	5.63974	UP	UP	EQUAL	B	Aut	mRNA	2	MIT
6642082	XM_002065011.3	6.6653	3.76422	5.50892	UP	UP	DOWN	B	Aut	mRNA	3	MIT
6642084	XM_002065013.3	4.54772	6.617	5.63004	EQUAL	EQUAL	EQUAL	B	Aut	mRNA	5	MEI
6642085	XM_002065014.2	-0.912678	-0.720588	-0.854757	EQUAL	EQUAL	EQUAL	B	Aut	mRNA	5	MEI
6641925	XM_002065015.3	10.5107	11.9971	12.2417	DOWN	DOWN	EQUAL	B	Aut	mRNA	7	PM
6641926	XM_002065016.3	-0.677676	0.0551832	-0.694152	EQUAL	EQUAL	EQUAL	B	Aut	mRNA	4	MEI
6641928	XM_002065018.2	9.30655	8.6882	7.18766	UP	UP	UP	B	Aut	mRNA	1	MIT
6641939	XM_002065020.2	8.19365	7.31319	7.68854	UP	EQUAL	EQUAL	B	Aut	mRNA	3	MIT
6641940	XM_002065021.3	9.69723	9.78026	9.83908	EQUAL	EQUAL	EQUAL	B	Aut	mRNA	7	PM
6641942	XM_002065023.3	11.1551	11.0963	11.675	EQUAL	DOWN	DOWN	B	Aut	mRNA	8	PM
6641943	XM_002065024.3	7.31722	7.41098	7.10543	EQUAL	EQUAL	EQUAL	B	Aut	mRNA	10	NU
6641853	XM_002065025.2	9.95547	9.95972	9.1732	EQUAL	UP	UP	B	Aut	mRNA	10	NU
6641854	XM_002065026.3	9.50871	9.12627	8.46243	EQUAL	UP	UP	B	Aut	mRNA	1	MIT
6641855	XM_002065027.2	9.77407	9.1524	7.28828	EQUAL	UP	UP	B	Aut	mRNA	1	MIT
6641856	XM_002065028.3	8.93854	8.70116	8.26648	EQUAL	EQUAL	EQUAL	B	Aut	mRNA	1	MIT
6641857	XM_002065029.2	11.402	12.6463	12.8515	DOWN	DOWN	EQUAL	B	Aut	mRNA	7	PM
6641991	XM_002065030.3	7.74134	6.37773	6.56308	UP	UP	EQUAL	B	Aut	mRNA	2	MIT
6641992	XM_002065031.2	6.75272	6.01858	4.43239	UP	UP	UP	B	Aut	mRNA	1	MIT
6641993	XM_002065032.3	5.96217	5.94797	5.92838	EQUAL	EQUAL	EQUAL	B	Aut	mRNA	1	MIT
6641994	XM_002065033.3	12.0838	13.0563	13.4737	DOWN	DOWN	DOWN	B	Aut	mRNA	7	PM
6641995	XM_002065034.3	11.4317	11.312	10.838	EQUAL	UP	UP	B	Aut	mRNA	10	NU
6641996	XM_002065035.2	10.3539	9.17254	9.26701	UP	UP	EQUAL	B	Aut	mRNA	2	MIT
6642645	XM_002065036.3	8.33156	5.73769	8.09278	UP	EQUAL	DOWN	B	Aut	mRNA	12	NU
6642647	XM_002065038.3	7.60198	7.7695	9.06372	EQUAL	DOWN	DOWN	B	Aut	mRNA	8	PM
6642649	XM_002065040.3	9.99931	9.37812	8.64353	UP	UP	UP	B	Aut	mRNA	1	MIT
6642650	XM_002065041.2	10.191	11.9442	10.7917	DOWN	EQUAL	UP	B	Aut	mRNA	5	MEI
6642172	XM_002065046.3	8.25748	10.2814	7.60017	DOWN	EQUAL	UP	B	Aut	mRNA	4	MEI
6642061	XM_002065047.3	8.387	8.4694	8.34968	EQUAL	EQUAL	EQUAL	B	Aut	mRNA	4	MEI
6642062	XM_002065048.2	5.86887	3.83245	5.83009	UP	EQUAL	DOWN	B	Aut	mRNA	12	NU
6642063	XM_002065049.3	9.86609	9.93868	9.84179	EQUAL	EQUAL	EQUAL	B	Aut	mRNA	10	NU
6642065	XM_002065051.3	9.40231	10.4665	10.0125	DOWN	DOWN	EQUAL	B	Aut	mRNA	5	MEI
6642066	XM_002065052.3	7.66861	8.60365	8.02205	DOWN	EQUAL	UP	B	Aut	mRNA	5	MEI
6641819	XM_002065053.3	8.96254	8.25577	8.34091	UP	UP	EQUAL	B	Aut	mRNA	2	MIT
6641820	XM_002065054.3	8.04153	8.69981	8.40722	EQUAL	EQUAL	EQUAL	B	Aut	mRNA	11	NU
6641821	XM_002065055.3	8.17672	7.82361	8.81015	EQUAL	EQUAL	DOWN	B	Aut	mRNA	9	PM
6641824	XM_002065058.3	0.703792	0.731967	0.837544	EQUAL	EQUAL	EQUAL	B	Aut	mRNA	8	PM
6641825	XM_002065059.2	0.551609	0.570285	0.819862	EQUAL	EQUAL	EQUAL	B	Aut	mRNA	8	PM
6642093	XM_002065060.1	-1.01144	-1.15195	-0.965363	EQUAL	EQUAL	EQUAL	B	Aut	mRNA	12	NU
6642094	XM_002065061.2	3.29319	4.21174	3.15601	EQUAL	EQUAL	EQUAL	B	Aut	mRNA	4	MEI
6642095	XM_002065062.2	7.56478	9.45367	9.28194	DOWN	DOWN	EQUAL	B	Aut	mRNA	11	NU
6642096	XM_002065063.3	8.76473	10.5388	9.56304	DOWN	DOWN	EQUAL	B	Aut	mRNA	5	MEI
6642097	XM_002065064.2	8.94388	10.7197	10.5906	DOWN	DOWN	EQUAL	B	Aut	mRNA	11	NU
6641841	XM_002065068.3	4.16125	4.09723	3.39098	EQUAL	EQUAL	EQUAL	B	Aut	mRNA	10	NU
6641844	XM_002065071.2	7.03527	9.05462	7.33814	DOWN	EQUAL	UP	B	Aut	mRNA	4	MEI
6641845	XM_002065072.2	10.0618	9.93387	9.46964	EQUAL	UP	UP	B	Aut	mRNA	10	NU
6641846	XM_002065073.2	1.3359	0.910458	0.943923	EQUAL	EQUAL	EQUAL	B	Aut	mRNA	2	MIT
6641950	XM_002065074.3	9.69424	11.3828	10.5949	DOWN	DOWN	EQUAL	B	Aut	mRNA	5	MEI
6641951	XM_002065075.3	0	0	0	EQUAL	EQUAL	EQUAL	B	Aut	mRNA	13	NS
6641952	XM_002065076.2	5.19924	7.51221	5.55666	DOWN	EQUAL	UP	B	Aut	mRNA	4	MEI
6641953	XM_002065077.2	0.65755	0.533178	0.370455	EQUAL	EQUAL	EQUAL	B	Aut	mRNA	1	MIT
6642825	XM_002065080.3	12.2804	11.5517	11.8719	UP	EQUAL	EQUAL	B	Aut	mRNA	3	MIT
6642827	XM_002065082.3	5.31723	4.56993	6.65098	EQUAL	EQUAL	EQUAL	B	Aut	mRNA	8	PM
6642828	XM_002065083.3	10.0213	10.1565	9.40252	EQUAL	UP	UP	B	Aut	mRNA	6	MEI
6642829	XM_002065084.3	11.1511	10.8453	11.1022	EQUAL	EQUAL	EQUAL	B	Aut	mRNA	12	NU
6642830	XM_002065085.3	7.68862	7.57523	6.40186	EQUAL	UP	UP	B	Aut	mRNA	10	NU
6642715	XM_002065086.3	12.087	12.0334	10.7133	EQUAL	UP	UP	B	Aut	mRNA	10	NU
6642716	XM_002065087.3	10.4377	9.76059	8.37699	UP	UP	UP	B	Aut	mRNA	1	MIT
6642717	XM_002065088.3	11.1841	12.1362	12.7682	DOWN	DOWN	DOWN	B	Aut	mRNA	7	PM
6642718	XM_002065089.3	10.375	9.02496	9.87062	UP	EQUAL	DOWN	B	Aut	mRNA	3	MIT
6642719	XM_002065090.2	10.4638	10.1934	10.1333	EQUAL	EQUAL	EQUAL	B	Aut	mRNA	2	MIT
6642720	XM_002065091.3	11.4709	11.3857	10.4842	EQUAL	UP	UP	B	Aut	mRNA	10	NU
6642721	XM_002065092.3	9.25255	7.74161	7.23291	UP	UP	EQUAL	B	Aut	mRNA	2	MIT
6642539	XM_002065095.1	0.921915	0.947866	0.983989	EQUAL	EQUAL	EQUAL	B	Aut	mRNA	11	NU
6642541	XM_002065097.2	9.8115	11.0177	9.5805	DOWN	EQUAL	UP	B	Aut	mRNA	4	MEI
6642543	XM_002065099.2	7.24794	9.19837	8.28205	DOWN	DOWN	UP	B	Aut	mRNA	5	MEI
6642801	XM_002065101.3	8.66725	8.02615	10.1719	EQUAL	DOWN	DOWN	B	Aut	mRNA	8	PM
6642802	XM_002065102.3	9.45421	9.7431	9.52573	EQUAL	EQUAL	EQUAL	B	Aut	mRNA	5	MEI
6642803	XM_002065103.3	7.5754	7.83869	6.93497	EQUAL	UP	UP	B	Aut	mRNA	6	MEI
6642662	XM_002065106.2	6.74214	8.5814	8.61042	DOWN	DOWN	EQUAL	B	Aut	mRNA	11	NU
6642664	XM_002065108.3	4.06559	3.41552	5.68642	EQUAL	DOWN	DOWN	B	Aut	mRNA	8	PM
6642666	XM_002065110.3	11.5355	11.5177	11.4744	EQUAL	EQUAL	EQUAL	B	Aut	mRNA	10	NU
6642667	XM_002065111.3	3.17564	2.75465	1.87267	EQUAL	EQUAL	EQUAL	B	Aut	mRNA	1	MIT
6642242	XM_002065112.3	6.98073	5.95315	7.54877	UP	EQUAL	DOWN	B	Aut	mRNA	9	PM
6642245	XM_002065115.2	8.12318	7.7638	7.70058	EQUAL	UP	EQUAL	B	Aut	mRNA	2	MIT
6642246	XM_002065116.3	8.42621	9.59863	8.40316	DOWN	EQUAL	EQUAL	B	Aut	mRNA	5	MEI
6642247	XM_002065117.2	3.24053	4.89121	3.93137	EQUAL	EQUAL	EQUAL	B	Aut	mRNA	5	MEI
6642248	XM_002065118.3	10.3153	11.3889	11.7611	DOWN	DOWN	EQUAL	B	Aut	mRNA	7	PM
6642769	XM_002065121.2	13.5387	12.5144	12.8756	UP	UP	EQUAL	B	Aut	mRNA	2	MIT
6642770	XM_002065122.3	10.4666	11.0943	10.2294	EQUAL	EQUAL	UP	B	Aut	mRNA	4	MEI
6642771	XM_002065123.3	7.681	6.37919	9.03093	UP	DOWN	DOWN	B	Aut	mRNA	8	PM
6642772	XM_002065124.3	8.70673	8.6999	10.6622	EQUAL	DOWN	DOWN	B	Aut	mRNA	8	PM
6642773	XM_002065125.3	10.7538	10.6135	9.64207	EQUAL	UP	UP	B	Aut	mRNA	10	NU
6642304	XM_002065126.3	11.1935	12.1746	11.3973	DOWN	EQUAL	UP	B	Aut	mRNA	4	MEI
6642305	XM_002065127.2	2.22097	2.82695	2.85181	EQUAL	EQUAL	EQUAL	B	Aut	mRNA	5	MEI
6642306	XM_002065128.3	3.12018	4.06713	4.76586	DOWN	DOWN	EQUAL	B	Aut	mRNA	7	PM
6642307	XM_002065129.3	5.26559	2.6452	5.67568	UP	EQUAL	DOWN	B	Aut	mRNA	12	NU
6642546	XM_002065132.3	-0.743298	-0.756543	-0.953834	EQUAL	EQUAL	EQUAL	B	Aut	mRNA	6	MEI
6642547	XM_002065133.3	11.9907	11.0682	13.3168	UP	DOWN	DOWN	B	Aut	mRNA	8	PM
6642548	XM_002065134.3	10.084	11.2917	11.7766	DOWN	DOWN	EQUAL	B	Aut	mRNA	7	PM
6642549	XM_002065135.3	11.0257	11.0316	10.4977	EQUAL	UP	UP	B	Aut	mRNA	10	NU
6642343	XM_002065137.3	8.86088	7.24137	7.92859	UP	UP	DOWN	B	Aut	mRNA	3	MIT
6642344	XM_002065138.3	10.511	10.4176	9.96128	EQUAL	UP	EQUAL	B	Aut	mRNA	10	NU
6642345	XM_002065139.3	10.4537	10.6634	9.40307	EQUAL	UP	UP	B	Aut	mRNA	6	MEI
6642346	XM_002065140.3	7.8569	6.91807	9.86145	EQUAL	DOWN	DOWN	B	Aut	mRNA	8	PM
6642347	XM_002065141.3	8.11875	9.86837	8.21147	DOWN	EQUAL	UP	B	Aut	mRNA	4	MEI
6642348	XM_002065142.2	4.34347	4.8728	4.02102	EQUAL	EQUAL	EQUAL	B	Aut	mRNA	6	MEI
6642741	XM_002065143.3	10.6653	11.9169	11.9809	DOWN	DOWN	EQUAL	B	Aut	mRNA	11	NU
6642743	XM_002065145.2	8.81892	8.68212	4.48064	EQUAL	UP	UP	B	Aut	mRNA	10	NU
6642745	XM_002065147.3	11.2829	12.195	11.7518	DOWN	DOWN	UP	B	Aut	mRNA	5	MEI
6642746	XM_002065148.3	10.1227	10.4568	9.63507	DOWN	UP	UP	B	Aut	mRNA	6	MEI
6642613	XM_002065150.3	8.95173	8.92668	8.61309	EQUAL	EQUAL	EQUAL	B	Aut	mRNA	10	NU
6642614	XM_002065151.3	7.00456	7.14411	6.80368	EQUAL	EQUAL	EQUAL	B	Aut	mRNA	6	MEI
6642615	XM_002065152.3	10.1977	9.32194	9.12633	UP	UP	EQUAL	B	Aut	mRNA	2	MIT
6642618	XM_002065154.3	10.4947	11.3849	9.91503	DOWN	EQUAL	UP	B	Aut	mRNA	4	MEI
6642837	XM_002065155.2	11.0715	11.5386	10.244	EQUAL	EQUAL	UP	B	Aut	mRNA	6	MEI
6642838	XM_002065156.3	10.2974	9.63364	11.5262	UP	DOWN	DOWN	B	Aut	mRNA	8	PM
6642840	XM_002065158.3	8.83846	8.41787	9.28882	EQUAL	EQUAL	DOWN	B	Aut	mRNA	9	PM
6642841	XM_002065159.1	1.26833	1.61585	1.15062	EQUAL	EQUAL	EQUAL	B	Aut	mRNA	6	MEI
6642818	XM_002065160.2	10.4872	9.5253	6.36197	UP	UP	UP	B	Aut	mRNA	1	MIT
6642819	XM_002065161.2	5.28515	5.51577	2.91055	EQUAL	UP	UP	B	Aut	mRNA	6	MEI
6642820	XM_002065162.2	3.0294	4.02519	2.95199	EQUAL	EQUAL	EQUAL	B	Aut	mRNA	4	MEI
6642822	XM_002065164.3	8.04994	7.73625	9.92526	EQUAL	DOWN	DOWN	B	Aut	mRNA	8	PM
6642842	XM_002065165.3	4.99302	4.08924	4.12241	EQUAL	EQUAL	EQUAL	B	Aut	mRNA	2	MIT
6642843	XM_002065166.2	11.4054	11.0303	10.5456	EQUAL	UP	EQUAL	B	Aut	mRNA	1	MIT
6642844	XM_002065167.3	11.4012	13.5275	12.1662	DOWN	DOWN	UP	B	Aut	mRNA	5	MEI
6642845	XM_002065168.2	9.48257	7.75824	8.02951	UP	UP	EQUAL	B	Aut	mRNA	2	MIT
6642846	XM_002065169.3	8.84326	6.3845	8.80831	UP	EQUAL	DOWN	B	Aut	mRNA	12	NU
6642847	XM_002065170.3	5.85877	4.51752	5.46756	UP	EQUAL	DOWN	B	Aut	mRNA	3	MIT
6642736	XM_002065172.3	0.714723	1.41177	1.22436	EQUAL	EQUAL	EQUAL	B	Aut	mRNA	5	MEI
6642737	XM_002065173.3	7.62837	9.32889	8.09886	DOWN	EQUAL	EQUAL	B	Aut	mRNA	5	MEI
6642738	XM_002065174.3	4.79868	2.85013	7.28149	UP	DOWN	DOWN	B	Aut	mRNA	8	PM
6642739	XM_002065175.3	4.64681	4.4855	6.39228	EQUAL	DOWN	DOWN	B	Aut	mRNA	8	PM
6642851	XM_002065179.2	5.99147	7.55273	9.04015	DOWN	DOWN	DOWN	B	Aut	mRNA	8	PM
6642852	XM_002065180.3	11.2285	13.0589	12.7612	DOWN	DOWN	EQUAL	B	Aut	mRNA	11	NU
6642853	XM_002065181.3	6.56939	5.26732	5.91322	UP	UP	EQUAL	B	Aut	mRNA	3	MIT
6642854	XM_002065182.3	1.13811	1.42514	2.45343	EQUAL	EQUAL	EQUAL	B	Aut	mRNA	8	PM
6642427	XM_002065183.3	10.449	12.0808	11.9856	DOWN	DOWN	EQUAL	B	Aut	mRNA	11	NU
6642428	XM_002065184.3	0	0	0	EQUAL	EQUAL	EQUAL	B	Aut	mRNA	13	NS
6642429	XM_002065185.3	10.9287	11.8787	11.3025	DOWN	DOWN	UP	B	Aut	mRNA	5	MEI
6642431	XM_002065187.2	1.23899	2.38344	1.70849	EQUAL	EQUAL	EQUAL	B	Aut	mRNA	5	MEI
6642651	XM_002065188.3	9.76722	10.6289	10.9891	DOWN	DOWN	EQUAL	B	Aut	mRNA	7	PM
6642652	XM_002065189.3	2.35811	3.5407	4.65042	EQUAL	DOWN	EQUAL	B	Aut	mRNA	7	PM
6642653	XM_002065190.3	1.97295	3.07773	1.55939	EQUAL	EQUAL	UP	B	Aut	mRNA	4	MEI
6642654	XM_002065191.3	7.27753	6.54878	7.70009	UP	EQUAL	DOWN	B	Aut	mRNA	9	PM
6642655	XM_002065192.3	8.70586	7.93357	8.55791	UP	EQUAL	DOWN	B	Aut	mRNA	12	NU
6641906	XM_002065193.3	10.9707	11.8609	10.6626	DOWN	EQUAL	UP	B	Aut	mRNA	4	MEI
6641907	XM_002065194.3	9.02014	8.11943	10.7766	UP	DOWN	DOWN	B	Aut	mRNA	8	PM
6641908	XM_002065195.3	6.80264	7.43768	5.93872	EQUAL	EQUAL	UP	B	Aut	mRNA	6	MEI
6641910	XM_002065197.3	10.5592	9.84137	9.52924	UP	UP	EQUAL	B	Aut	mRNA	2	MIT
6641814	XM_002065198.3	9.11815	8.47897	8.26701	UP	UP	EQUAL	B	Aut	mRNA	2	MIT
6641816	XM_002065200.3	9.22216	10.6857	10.2548	DOWN	DOWN	EQUAL	B	Aut	mRNA	5	MEI
6641817	XM_002065201.3	8.87925	7.97117	8.09322	UP	UP	EQUAL	B	Aut	mRNA	2	MIT
6641818	XM_002065202.3	11.5368	12.0426	11.9886	DOWN	DOWN	EQUAL	B	Aut	mRNA	11	NU
6641967	XM_002065203.3	-1.51588	-1.49151	-1.18527	EQUAL	EQUAL	EQUAL	B	Aut	mRNA	8	PM
6641968	XM_002065204.3	8.50564	10.5355	9.79506	DOWN	DOWN	UP	B	Aut	mRNA	5	MEI
6641971	XM_002065207.3	6.69793	6.63817	6.21299	EQUAL	EQUAL	EQUAL	B	Aut	mRNA	10	NU
6641972	XM_002065208.3	4.74025	3.65314	8.14986	EQUAL	DOWN	DOWN	B	Aut	mRNA	8	PM
6642047	XM_002065209.3	0	0	0	EQUAL	EQUAL	EQUAL	B	Aut	mRNA	13	NS
6642049	XM_002065211.1	-1.54058	-1.39554	-1.43	EQUAL	EQUAL	EQUAL	B	Aut	mRNA	5	MEI
6642050	XM_002065212.2	-2.13071	-2.10749	-2.11743	EQUAL	EQUAL	EQUAL	B	Aut	mRNA	4	MEI
6642052	XM_002065214.3	9.25839	7.92245	8.09757	UP	UP	EQUAL	B	Aut	mRNA	2	MIT
6641878	XM_002065218.3	10.5695	9.80739	9.0225	UP	UP	UP	B	Aut	mRNA	1	MIT
6641879	XM_002065219.3	8.91161	7.47444	8.36826	UP	EQUAL	DOWN	B	Aut	mRNA	3	MIT
6641880	XM_002065220.3	9.59932	10.6821	9.90968	DOWN	EQUAL	EQUAL	B	Aut	mRNA	5	MEI
6642573	XM_002065223.3	0	0	0	EQUAL	EQUAL	EQUAL	B	Aut	mRNA	13	NS
6642574	XM_002065224.3	7.93224	6.57926	8.3187	UP	EQUAL	DOWN	B	Aut	mRNA	9	PM
6642575	XM_002065225.3	8.62604	9.07334	8.48279	EQUAL	EQUAL	UP	B	Aut	mRNA	4	MEI
6642576	XM_002065226.3	3.69783	4.14054	5.89336	EQUAL	DOWN	DOWN	B	Aut	mRNA	8	PM
6642479	XM_002065228.2	1.759	1.61185	0.646976	EQUAL	UP	EQUAL	B	Aut	mRNA	10	NU
6642481	XM_002065230.3	0.345394	0.695947	6.55991	EQUAL	DOWN	DOWN	B	Aut	mRNA	8	PM
6642484	XM_002065233.2	0	0	0	EQUAL	EQUAL	EQUAL	B	Aut	mRNA	13	NS
6642020	XM_002065234.3	4.52665	2.81561	6.21694	UP	DOWN	DOWN	B	Aut	mRNA	8	PM
6642021	XM_002065235.3	0.237405	0.635088	-0.120427	EQUAL	EQUAL	EQUAL	B	Aut	mRNA	6	MEI
6642022	XM_002065236.3	0	0	0	EQUAL	EQUAL	EQUAL	B	Aut	mRNA	13	NS
6642023	XM_002065237.1	0.771197	0.592622	0.354915	EQUAL	EQUAL	EQUAL	B	Aut	mRNA	1	MIT
6642024	XM_002065238.1	-1.87403	-1.90054	-1.89247	EQUAL	EQUAL	EQUAL	B	Aut	mRNA	2	MIT
6642026	XM_002065240.2	0.64906	1.08054	0.682677	EQUAL	EQUAL	EQUAL	B	Aut	mRNA	4	MEI
6642754	XM_002065241.3	4.40261	4.62109	7.2075	EQUAL	DOWN	DOWN	B	Aut	mRNA	8	PM
6642755	XM_002065242.2	0.585658	1.08533	2.12037	EQUAL	DOWN	EQUAL	B	Aut	mRNA	8	PM
6642756	XM_002065243.3	8.51843	8.28217	11.627	EQUAL	DOWN	DOWN	B	Aut	mRNA	8	PM
6642757	XM_002065244.3	9.14198	7.95223	10.4342	UP	DOWN	DOWN	B	Aut	mRNA	9	PM
6642758	XM_002065245.3	9.48224	9.39767	10.2494	EQUAL	DOWN	DOWN	B	Aut	mRNA	8	PM
6642759	XM_002065246.3	8.61684	8.37609	7.26451	EQUAL	UP	UP	B	Aut	mRNA	10	NU
6642130	XM_002065253.1	-0.799122	-1.02813	-1.07468	EQUAL	EQUAL	EQUAL	B	Aut	mRNA	2	MIT
6642131	XM_002065254.3	-1.19216	-0.990273	-1.19913	EQUAL	EQUAL	EQUAL	B	Aut	mRNA	4	MEI
6642132	XM_002065255.3	3.04226	2.70873	4.21012	EQUAL	EQUAL	EQUAL	B	Aut	mRNA	8	PM
6642133	XM_002065256.3	-1.84763	-1.87904	-1.86984	EQUAL	EQUAL	EQUAL	B	Aut	mRNA	2	MIT
6642134	XM_002065257.3	0.697577	0.308026	-0.122835	EQUAL	EQUAL	EQUAL	B	Aut	mRNA	1	MIT
6642135	XM_002065258.2	3.58193	3.20326	5.22737	EQUAL	EQUAL	EQUAL	B	Aut	mRNA	8	PM
6642671	XM_002065263.3	0	0	0	EQUAL	EQUAL	EQUAL	B	Aut	mRNA	13	NS
6642672	XM_002065264.2	1.58923	3.21999	1.94179	DOWN	EQUAL	EQUAL	B	Aut	mRNA	4	MEI
6642673	XM_002065265.3	1.57631	2.10684	2.69383	EQUAL	EQUAL	EQUAL	B	Aut	mRNA	7	PM
6642674	XM_002065266.2	-0.0835488	-0.0220364	-0.460559	EQUAL	EQUAL	EQUAL	B	Aut	mRNA	6	MEI
6642485	XM_002065267.3	2.50343	1.95266	3.33084	EQUAL	EQUAL	EQUAL	B	Aut	mRNA	9	PM
6642489	XM_002065271.3	5.88053	4.28191	5.71922	UP	EQUAL	DOWN	B	Aut	mRNA	12	NU
6642600	XM_002065274.2	-1.7033	-1.75591	-1.74422	EQUAL	EQUAL	EQUAL	B	Aut	mRNA	2	MIT
6642601	XM_002065275.3	10.1217	11.7727	11.3755	DOWN	DOWN	EQUAL	B	Aut	mRNA	5	MEI
6642602	XM_002065276.3	4.87596	5.82738	2.39071	EQUAL	UP	UP	B	Aut	mRNA	6	MEI
6642603	XM_002065277.3	11.8312	13.4199	14.2557	DOWN	DOWN	DOWN	B	Aut	mRNA	7	PM
6642604	XM_002065278.3	5.06236	4.90702	1.82009	EQUAL	UP	UP	B	Aut	mRNA	1	MIT
6642605	XM_002065279.2	9.9837	10.1822	9.01981	EQUAL	UP	UP	B	Aut	mRNA	6	MEI
6642792	XM_002065280.2	7.3336	9.0901	7.8914	DOWN	EQUAL	EQUAL	B	Aut	mRNA	5	MEI
6642793	XM_002065281.3	9.50098	8.5204	6.53624	UP	UP	UP	B	Aut	mRNA	1	MIT
6642794	XM_002065282.3	8.85192	7.82605	9.63508	UP	EQUAL	DOWN	B	Aut	mRNA	9	PM
6642795	XM_002065283.3	1.64106	0.610402	5.2405	UP	DOWN	DOWN	B	Aut	mRNA	8	PM
6642798	XM_002065284.3	9.82282	10.1705	9.04583	EQUAL	UP	UP	B	Aut	mRNA	6	MEI
6642799	XM_002065285.3	8.69881	9.25703	7.27498	DOWN	UP	UP	B	Aut	mRNA	6	MEI
6642626	XM_002065286.3	6.84832	7.53731	6.36089	DOWN	EQUAL	UP	B	Aut	mRNA	4	MEI
6642627	XM_002065287.2	9.56689	10.1468	8.85768	DOWN	UP	UP	B	Aut	mRNA	6	MEI
[truncated: 17,546 more rows]
