# Supplementary material for: Meiotic Sex Chromosome Inactivation: Conservation across the Drosophila genus
Source: PLoS Genet. 2025 Sep 11;21(9):e1011511. doi: 10.1371/journal.pgen.1011511 (PMC12425233; doi:10.1371/journal.pgen.1011511)
Supplement: S4 Table — (XLSX) [file pgen.1011511.s011.xlsx]

## Sheet: S4 Table
S4 Table . RNA-seq results of D. mojavensis
RefSeq Gene_ID	Transcript_ID	ave_mit	ave_mei	ave_pm	Mit.vs.Mei	Mit.vs.PM	Mei.vs.PM	Muller	X_A	Gene_type	Cluster	Profile
moj_ARY	moj_ARY	1.51345	3.08666	4.93827	DOWN	DOWN	DOWN	Y	Y	CDS	8	PM
moj_CCY	moj_CCY	6.30701	7.80228	7.95696	DOWN	DOWN	EQUAL	Y	Y	CDS	11	NU
moj_CG10469	moj_CG10469	2.71617	1.3942	1.80004	UP	UP	EQUAL	Y	Y	CDS	2	MIT
moj_CG1172	moj_CG1172	-1.61163	-1.68304	-1.62682	EQUAL	EQUAL	EQUAL	Y	Y	CDS	2	MIT
moj_CG12530	moj_CG12530	6.0854	4.68339	7.27387	UP	DOWN	DOWN	Y	Y	CDS	9	PM
moj_CG14980	moj_CG14980	7.06594	6.37898	6.45994	UP	UP	EQUAL	Y	Y	CDS	2	MIT
moj_CG14992	moj_CG14992	0	0	0	EQUAL	EQUAL	EQUAL	Y	Y	CDS	13	NS
moj_CG15418	moj_CG15418	0	0	0	EQUAL	EQUAL	EQUAL	Y	Y	CDS	13	NS
moj_CG31324	moj_CG31324	0	0	0	EQUAL	EQUAL	EQUAL	Y	Y	CDS	13	NS
moj_GI14515	moj_GI14515	-1.52347	-1.31981	-1.34828	EQUAL	EQUAL	EQUAL	Y	Y	CDS	5	MEI
moj_GI21415	moj_GI21415	0	0	0	EQUAL	EQUAL	EQUAL	Y	Y	CDS	13	NS
moj_Pp1Y2	moj_Pp1Y2	7.38825	8.89322	9.51131	DOWN	DOWN	DOWN	Y	Y	CDS	7	PM
moj_PRY	moj_PRY	5.26684	6.29504	3.56981	DOWN	UP	UP	Y	Y	CDS	4	MEI
moj_TfIIFbeta	moj_TfIIFbeta	11.9222	12.9168	11.7452	DOWN	EQUAL	UP	Y	Y	CDS	4	MEI
moj_WDY	moj_WDY	6.93694	8.58311	6.37139	DOWN	EQUAL	UP	Y	Y	CDS	4	MEI
mojCG2964	mojCG2964	6.27102	7.90486	9.67371	DOWN	DOWN	DOWN	Y	Y	CDS	7	PM
mojDipep	mojDipep	6.713	8.47813	9.88154	DOWN	DOWN	DOWN	Y	Y	CDS	7	PM
mojG12783	mojG12783	4.79325	6.52955	5.84267	DOWN	DOWN	UP	Y	Y	CDS	5	MEI
mojGI18320	mojGI18320	10.3755	11.6287	14.4418	DOWN	DOWN	DOWN	Y	Y	CDS	8	PM
mojGI26128	mojGI26128	8.37752	8.41379	4.91787	EQUAL	EQUAL	EQUAL	Y	Y	CDS	10	NU
mojJYalfa	mojJYalfa	5.3906	6.96513	8.19233	DOWN	DOWN	DOWN	Y	Y	CDS	7	PM
mojkl2	mojkl2	5.26816	6.54527	6.52765	DOWN	DOWN	EQUAL	Y	Y	CDS	11	NU
mojkl3	mojkl3	5.94008	7.36089	7.37383	DOWN	DOWN	EQUAL	Y	Y	CDS	11	NU
mojkl5	mojkl5	7.06315	8.60407	8.32065	DOWN	DOWN	EQUAL	Y	Y	CDS	5	MEI
mojOry	mojOry	5.25953	6.94181	4.86878	DOWN	EQUAL	UP	Y	Y	CDS	4	MEI
mojPPrY	mojPPrY	5.11542	6.04353	6.17969	DOWN	DOWN	EQUAL	Y	Y	CDS	11	NU
mojTes123	mojTes123	9.63201	9.87842	8.09164	EQUAL	UP	UP	Y	Y	CDS	6	MEI
6571991	XM_001998109.3	5.02678	4.31581	5.55158	EQUAL	EQUAL	DOWN	E	Aut	mRNA	9	PM
6571997	XM_001998115.3	6.98108	6.15263	6.43748	UP	UP	DOWN	E	Aut	mRNA	3	MIT
6571998	XM_001998116.3	4.88499	2.66657	2.76032	UP	UP	EQUAL	E	Aut	mRNA	2	MIT
6572000	XM_001998118.3	5.52009	5.22409	5.0235	EQUAL	EQUAL	EQUAL	E	Aut	mRNA	1	MIT
6572001	XM_001998119.3	11.4402	9.80067	10.5654	UP	UP	DOWN	E	Aut	mRNA	3	MIT
6572002	XM_001998120.3	7.98235	6.3967	6.83993	UP	UP	DOWN	E	Aut	mRNA	2	MIT
6572004	XM_001998122.3	0.772508	1.64005	0.417587	EQUAL	EQUAL	UP	E	Aut	mRNA	4	MEI
6572012	XM_001998130.3	9.45837	9.30156	9.29027	EQUAL	EQUAL	EQUAL	E	Aut	mRNA	2	MIT
6572013	XM_001998131.3	3.21347	1.81671	2.85854	EQUAL	EQUAL	EQUAL	E	Aut	mRNA	12	NU
6572014	XM_001998132.3	8.22599	7.76594	6.29646	UP	UP	UP	E	Aut	mRNA	1	MIT
6572016	XM_001998134.3	8.50805	8.2082	8.2476	UP	UP	EQUAL	E	Aut	mRNA	2	MIT
6572018	XM_001998136.2	-2.09673	-2.10598	-2.08363	EQUAL	EQUAL	EQUAL	E	Aut	mRNA	2	MIT
6572019	XM_001998137.3	6.89351	5.97594	6.10673	UP	UP	EQUAL	E	Aut	mRNA	2	MIT
6572022	XM_001998140.3	2.39445	3.13709	3.27325	DOWN	DOWN	EQUAL	E	Aut	mRNA	11	NU
6572023	XM_001998141.3	8.48805	8.72186	9.29572	EQUAL	DOWN	DOWN	E	Aut	mRNA	7	PM
6572024	XM_001998142.3	8.97191	8.30972	9.835	UP	DOWN	DOWN	E	Aut	mRNA	9	PM
6572026	XM_001998144.3	6.91796	7.27135	6.88775	DOWN	EQUAL	EQUAL	E	Aut	mRNA	4	MEI
6572027	XM_001998145.3	3.87113	3.47335	3.9881	EQUAL	EQUAL	EQUAL	E	Aut	mRNA	12	NU
6572028	XM_001998146.3	-0.187643	-0.125152	0.0379022	EQUAL	EQUAL	EQUAL	E	Aut	mRNA	8	PM
6572029	XM_001998147.3	-1.55235	-1.67225	-1.54129	EQUAL	EQUAL	EQUAL	E	Aut	mRNA	2	MIT
6572031	XM_001998149.3	0.140978	-0.129487	0.17786	EQUAL	EQUAL	EQUAL	E	Aut	mRNA	9	PM
6572032	XM_001998150.3	7.58057	6.9692	6.33125	UP	UP	EQUAL	E	Aut	mRNA	1	MIT
6572033	XM_001998151.3	7.15201	7.3901	6.86562	EQUAL	EQUAL	UP	E	Aut	mRNA	6	MEI
6572035	XM_001998153.3	4.92896	4.63236	6.01906	EQUAL	DOWN	DOWN	E	Aut	mRNA	8	PM
6572036	XM_001998154.3	9.19266	8.34311	8.89555	UP	UP	DOWN	E	Aut	mRNA	3	MIT
6572039	XM_001998157.3	0.136108	-0.319814	-0.523763	EQUAL	EQUAL	EQUAL	E	Aut	mRNA	1	MIT
6572040	XM_001998158.3	9.9819	10.064	9.55269	EQUAL	EQUAL	UP	E	Aut	mRNA	6	MEI
6572041	XM_001998159.3	7.30881	6.85956	6.85036	UP	UP	EQUAL	E	Aut	mRNA	2	MIT
6572042	XM_001998160.3	6.55377	5.51316	5.03572	UP	UP	UP	E	Aut	mRNA	2	MIT
6572044	XM_001998162.3	5.8611	5.09297	4.42413	UP	UP	EQUAL	E	Aut	mRNA	1	MIT
6572045	XM_001998163.3	5.8546	5.19183	5.72451	UP	EQUAL	DOWN	E	Aut	mRNA	12	NU
6572049	XM_001998166.3	4.62491	3.00387	4.24532	UP	EQUAL	DOWN	E	Aut	mRNA	3	MIT
6572050	XM_001998167.3	-0.919464	-0.865095	-0.962798	EQUAL	EQUAL	EQUAL	E	Aut	mRNA	6	MEI
6572051	XM_001998168.3	5.99573	7.67996	9.00894	DOWN	DOWN	DOWN	E	Aut	mRNA	7	PM
6572052	XM_001998169.3	7.66131	7.0382	6.18774	UP	UP	UP	E	Aut	mRNA	1	MIT
6572053	XM_001998170.3	7.99408	7.56228	7.40679	UP	UP	EQUAL	E	Aut	mRNA	2	MIT
6572054	XM_001998171.3	4.84218	4.27126	3.83429	UP	UP	EQUAL	E	Aut	mRNA	1	MIT
6572055	XM_001998172.3	-1.24107	-1.11273	-1.18074	EQUAL	EQUAL	EQUAL	E	Aut	mRNA	4	MEI
6572056	XM_001998173.2	-1.2549	-1.23158	-0.927396	EQUAL	EQUAL	EQUAL	E	Aut	mRNA	8	PM
6572057	XM_001998174.2	-1.90088	-1.86698	-1.85993	EQUAL	EQUAL	EQUAL	E	Aut	mRNA	4	MEI
6572058	XM_001998175.3	-0.252897	-0.430951	-0.218565	EQUAL	EQUAL	EQUAL	E	Aut	mRNA	12	NU
6572059	XM_001998176.2	-1.33521	-1.47936	-0.773161	EQUAL	EQUAL	EQUAL	E	Aut	mRNA	8	PM
6572061	XM_001998178.2	0.468011	-0.060073	0.143375	EQUAL	EQUAL	EQUAL	E	Aut	mRNA	3	MIT
6572062	XM_001998179.3	-1.06983	-1.08737	-0.751844	EQUAL	EQUAL	EQUAL	E	Aut	mRNA	8	PM
6572063	XM_001998180.3	1.12802	0.882302	0.551125	EQUAL	EQUAL	EQUAL	E	Aut	mRNA	1	MIT
6572064	XM_001998181.3	-0.584264	-1.01545	0.609576	EQUAL	EQUAL	DOWN	E	Aut	mRNA	8	PM
6572069	XM_001998185.3	1.93973	3.15213	3.81427	DOWN	DOWN	EQUAL	E	Aut	mRNA	7	PM
6572070	XM_001998186.3	0.732079	1.65798	0.226143	EQUAL	EQUAL	EQUAL	E	Aut	mRNA	4	MEI
6572072	XM_001998188.3	3.07828	2.77655	1.76464	EQUAL	EQUAL	EQUAL	E	Aut	mRNA	1	MIT
6572073	XM_001998189.3	8.40536	8.35531	8.5952	EQUAL	EQUAL	DOWN	E	Aut	mRNA	8	PM
6572074	XM_001998190.3	7.07819	6.528	5.9713	UP	UP	UP	E	Aut	mRNA	1	MIT
6572075	XM_001998191.3	7.8661	7.38676	6.86044	UP	UP	UP	E	Aut	mRNA	1	MIT
6572076	XM_001998192.3	4.30502	2.90205	6.81266	UP	DOWN	DOWN	E	Aut	mRNA	8	PM
6572078	XM_001998194.3	0.174094	0.527421	1.67352	EQUAL	DOWN	DOWN	E	Aut	mRNA	8	PM
6572080	XM_001998196.3	4.05937	4.19263	2.70158	EQUAL	UP	UP	E	Aut	mRNA	10	NU
6572081	XM_001998197.3	4.64498	3.5815	4.45627	UP	EQUAL	DOWN	E	Aut	mRNA	12	NU
6572082	XM_001998198.3	7.62324	6.91002	5.30352	UP	UP	UP	E	Aut	mRNA	1	MIT
6572084	XM_001998200.3	7.06168	5.749	5.81516	UP	UP	EQUAL	E	Aut	mRNA	2	MIT
6572085	XM_001998201.3	7.78287	7.16097	7.30894	UP	UP	EQUAL	E	Aut	mRNA	2	MIT
6572087	XM_001998203.3	4.27216	3.66873	4.11672	UP	EQUAL	EQUAL	E	Aut	mRNA	12	NU
6572089	XM_001998205.3	0.215087	0.209345	0.314893	EQUAL	EQUAL	EQUAL	E	Aut	mRNA	7	PM
6572090	XM_001998206.3	6.37231	6.95217	7.04013	DOWN	DOWN	EQUAL	E	Aut	mRNA	11	NU
6572091	XM_001998207.3	5.81345	7.29973	7.1858	DOWN	DOWN	EQUAL	E	Aut	mRNA	11	NU
6572092	XM_001998208.3	0.412923	-0.209727	0.480633	EQUAL	EQUAL	EQUAL	E	Aut	mRNA	12	NU
6572093	XM_001998209.2	0.895928	0.225603	2.90205	UP	DOWN	DOWN	E	Aut	mRNA	8	PM
6572094	XM_001998210.3	7.18606	6.22451	4.53516	UP	UP	UP	E	Aut	mRNA	1	MIT
6572095	XM_001998211.3	6.83076	5.48989	5.381	UP	UP	EQUAL	E	Aut	mRNA	2	MIT
6572096	XM_001998212.3	7.48109	7.16242	7.22628	UP	EQUAL	EQUAL	E	Aut	mRNA	2	MIT
6572097	XM_001998213.3	8.32381	8.17508	6.41331	EQUAL	UP	UP	E	Aut	mRNA	10	NU
6572098	XM_001998214.3	3.37607	3.42403	3.71112	EQUAL	EQUAL	EQUAL	E	Aut	mRNA	8	PM
6572100	XM_001998216.3	0.999546	0.241596	2.73208	UP	DOWN	DOWN	E	Aut	mRNA	8	PM
6572102	XM_001998218.3	3.66216	3.77436	2.31938	EQUAL	UP	UP	E	Aut	mRNA	10	NU
6572103	XM_001998219.3	6.98381	6.80538	7.22277	EQUAL	EQUAL	DOWN	E	Aut	mRNA	9	PM
6572104	XM_001998220.3	3.10347	4.31332	1.76413	DOWN	UP	UP	E	Aut	mRNA	4	MEI
6572105	XM_001998221.3	1.0549	1.63706	1.41902	DOWN	EQUAL	EQUAL	E	Aut	mRNA	5	MEI
6572108	XM_001998224.3	0.903461	1.0141	0.344047	EQUAL	EQUAL	UP	E	Aut	mRNA	6	MEI
6572109	XM_001998225.3	7.54029	9.38808	7.69612	DOWN	EQUAL	UP	E	Aut	mRNA	4	MEI
6572110	XM_001998226.3	0	0	0	EQUAL	EQUAL	EQUAL	E	Aut	mRNA	13	NS
6572111	XM_001998227.3	5.85812	4.49583	3.53759	UP	UP	UP	E	Aut	mRNA	2	MIT
6572112	XM_001998228.3	7.60465	6.51977	6.34486	UP	UP	EQUAL	E	Aut	mRNA	2	MIT
6572113	XM_001998229.3	9.17179	9.69024	9.00104	DOWN	EQUAL	UP	E	Aut	mRNA	4	MEI
6572114	XM_001998230.3	0.583292	-0.923359	0.563466	EQUAL	EQUAL	EQUAL	E	Aut	mRNA	3	MIT
6572115	XM_001998231.3	2.95742	3.67372	3.59484	DOWN	EQUAL	EQUAL	E	Aut	mRNA	5	MEI
6572116	XM_001998232.3	6.95001	6.43673	4.91679	UP	UP	UP	E	Aut	mRNA	1	MIT
6572117	XM_001998233.3	6.4137	5.83351	4.32337	UP	UP	UP	E	Aut	mRNA	1	MIT
6572118	XM_001998234.3	7.16399	7.04406	5.2914	EQUAL	UP	UP	E	Aut	mRNA	10	NU
6572119	XM_001998235.3	7.61804	6.89844	4.02049	UP	UP	UP	E	Aut	mRNA	1	MIT
6572120	XM_001998236.3	2.84058	2.86777	2.58244	EQUAL	EQUAL	EQUAL	E	Aut	mRNA	10	NU
6572121	XM_001998237.3	6.1106	5.05012	4.97735	UP	UP	EQUAL	E	Aut	mRNA	2	MIT
6572122	XM_001998238.2	0.434118	-0.217255	-0.199019	UP	EQUAL	EQUAL	E	Aut	mRNA	2	MIT
6572123	XM_001998239.3	7.39221	7.19101	4.88676	EQUAL	UP	UP	E	Aut	mRNA	10	NU
6572124	XM_001998240.3	8.51602	9.08201	9.27683	DOWN	DOWN	EQUAL	E	Aut	mRNA	11	NU
6572125	XM_001998241.3	6.67649	6.25737	5.04186	UP	UP	UP	E	Aut	mRNA	1	MIT
6572126	XM_001998242.3	8.33292	8.78902	6.2592	DOWN	UP	UP	E	Aut	mRNA	6	MEI
6572129	XM_001998245.3	5.91882	4.86641	4.8681	UP	UP	EQUAL	E	Aut	mRNA	2	MIT
6572130	XM_001998246.3	8.47962	7.78275	7.8042	UP	UP	EQUAL	E	Aut	mRNA	2	MIT
6572131	XM_001998247.3	7.2729	7.23112	6.50651	EQUAL	UP	UP	E	Aut	mRNA	10	NU
6572132	XM_001998248.3	5.25595	6.7641	3.83701	DOWN	EQUAL	UP	E	Aut	mRNA	4	MEI
6572133	XM_001998249.3	5.69757	7.41931	5.42356	DOWN	EQUAL	UP	E	Aut	mRNA	4	MEI
6572134	XM_001998250.3	6.7383	8.48015	6.04513	DOWN	EQUAL	UP	E	Aut	mRNA	4	MEI
6572135	XM_001998251.3	-1.34135	-1.49769	-1.38937	EQUAL	EQUAL	EQUAL	E	Aut	mRNA	2	MIT
6572136	XM_001998252.3	5.48352	6.5863	4.83601	DOWN	UP	UP	E	Aut	mRNA	4	MEI
6572139	XM_001998255.3	7.07296	8.67932	10.9088	DOWN	DOWN	DOWN	E	Aut	mRNA	8	PM
6572140	XM_001998256.3	1.99443	1.15273	2.53887	EQUAL	EQUAL	DOWN	E	Aut	mRNA	9	PM
6572141	XM_001998257.3	1.28737	0.122812	5.81801	UP	DOWN	DOWN	E	Aut	mRNA	8	PM
6572144	XM_001998260.3	0	0	0	EQUAL	EQUAL	EQUAL	E	Aut	mRNA	13	NS
6572147	XM_001998263.3	7.23257	8.76957	10.7267	DOWN	DOWN	DOWN	E	Aut	mRNA	8	PM
6572148	XM_001998264.3	6.96908	8.09106	5.32088	DOWN	UP	UP	E	Aut	mRNA	4	MEI
6572149	XM_001998265.3	7.63635	6.73866	6.42786	UP	UP	EQUAL	E	Aut	mRNA	2	MIT
6572150	XM_001998266.3	5.83851	4.99956	5.3634	UP	UP	DOWN	E	Aut	mRNA	3	MIT
6572151	XM_001998267.3	6.42476	6.72343	4.80165	DOWN	UP	UP	E	Aut	mRNA	6	MEI
6572152	XM_001998268.3	0.0733708	-0.178287	-0.0961668	EQUAL	EQUAL	EQUAL	E	Aut	mRNA	2	MIT
6572153	XM_001998269.3	5.28012	4.6729	4.13952	UP	UP	UP	E	Aut	mRNA	1	MIT
6572154	XM_001998270.3	7.34947	7.25489	6.14981	EQUAL	UP	UP	E	Aut	mRNA	10	NU
6572155	XM_001998271.3	7.39425	6.89069	6.04943	UP	UP	UP	E	Aut	mRNA	1	MIT
6572156	XM_001998272.3	9.62687	10.5276	14.8792	DOWN	DOWN	DOWN	E	Aut	mRNA	8	PM
6572157	XM_001998273.3	8.11971	8.90945	14.0397	DOWN	DOWN	DOWN	E	Aut	mRNA	8	PM
6572158	XM_001998274.3	10.7964	9.30425	9.98775	UP	UP	DOWN	E	Aut	mRNA	3	MIT
6572162	XM_001998275.3	8.10157	7.62058	6.88648	UP	UP	UP	E	Aut	mRNA	1	MIT
6572163	XM_001998276.3	7.22896	7.2537	6.39815	EQUAL	UP	UP	E	Aut	mRNA	10	NU
6572164	XM_001998277.3	0.758213	0.898049	1.0637	EQUAL	EQUAL	EQUAL	E	Aut	mRNA	7	PM
6572165	XM_001998278.3	5.51451	6.77806	7.91991	DOWN	DOWN	DOWN	E	Aut	mRNA	7	PM
6572166	XM_001998279.3	0.851925	1.12306	1.07486	EQUAL	EQUAL	EQUAL	E	Aut	mRNA	5	MEI
6572167	XM_001998280.3	6.24115	7.76656	8.92339	DOWN	DOWN	DOWN	E	Aut	mRNA	7	PM
6572169	XM_001998282.3	8.65204	10.4257	10.4617	DOWN	DOWN	EQUAL	E	Aut	mRNA	11	NU
6572170	XM_001998283.3	3.93893	2.4173	3.75103	UP	EQUAL	DOWN	E	Aut	mRNA	12	NU
6572171	XM_001998284.3	6.78557	5.93079	5.47017	UP	UP	UP	E	Aut	mRNA	2	MIT
6572172	XM_001998285.3	5.64136	6.84801	9.66995	DOWN	DOWN	DOWN	E	Aut	mRNA	8	PM
6572173	XM_001998286.3	7.69275	9.18739	9.09584	DOWN	DOWN	EQUAL	E	Aut	mRNA	11	NU
6572174	XM_001998287.3	7.60261	6.97264	7.09225	UP	UP	EQUAL	E	Aut	mRNA	2	MIT
6572177	XM_001998290.3	7.60943	9.43728	8.78238	DOWN	DOWN	UP	E	Aut	mRNA	5	MEI
6572178	XM_001998291.3	9.31837	9.70044	9.00513	DOWN	UP	UP	E	Aut	mRNA	6	MEI
6572179	XM_001998292.3	0.809474	0.768032	0.405872	EQUAL	EQUAL	EQUAL	E	Aut	mRNA	10	NU
6572180	XM_001998293.3	0	0	0	EQUAL	EQUAL	EQUAL	E	Aut	mRNA	13	NS
6572181	XM_001998294.3	3.20836	2.84381	5.74922	EQUAL	DOWN	DOWN	E	Aut	mRNA	8	PM
6572182	XM_001998295.3	5.52263	4.08209	7.02095	UP	DOWN	DOWN	E	Aut	mRNA	8	PM
6572183	XM_001998296.3	7.95063	7.32454	6.22274	UP	UP	UP	E	Aut	mRNA	1	MIT
6572184	XM_001998297.3	0.349185	0.513808	1.70288	EQUAL	DOWN	DOWN	E	Aut	mRNA	8	PM
6572186	XM_001998299.3	0.488741	0.224915	3.82323	EQUAL	DOWN	DOWN	E	Aut	mRNA	8	PM
6572187	XM_001998300.3	0.000379937	-0.432328	0.259639	EQUAL	EQUAL	EQUAL	E	Aut	mRNA	9	PM
6572188	XM_001998301.3	0.945318	0.857818	4.77311	EQUAL	DOWN	DOWN	E	Aut	mRNA	8	PM
6572189	XM_001998302.3	2.2728	2.162	6.05171	EQUAL	DOWN	DOWN	E	Aut	mRNA	8	PM
6572192	XM_001998305.3	-1.60505	-1.59887	-1.57529	EQUAL	EQUAL	EQUAL	E	Aut	mRNA	10	NU
6572193	XM_001998306.3	5.80056	4.95795	4.61098	UP	UP	EQUAL	E	Aut	mRNA	2	MIT
6572195	XM_001998308.3	1.72402	1.36292	4.12726	EQUAL	EQUAL	EQUAL	E	Aut	mRNA	8	PM
6572197	XM_001998310.2	-1.81847	-1.71568	-1.33524	EQUAL	EQUAL	EQUAL	E	Aut	mRNA	8	PM
6572199	XM_001998312.3	-1.67158	-1.65927	-1.63903	EQUAL	EQUAL	EQUAL	E	Aut	mRNA	6	MEI
6572200	XM_001998313.3	6.12128	6.48253	4.98875	DOWN	UP	UP	E	Aut	mRNA	6	MEI
6572201	XM_001998314.3	2.70355	2.58439	2.94512	EQUAL	EQUAL	EQUAL	E	Aut	mRNA	8	PM
6572202	XM_001998315.3	-2.25418	-2.25848	-2.23419	EQUAL	EQUAL	EQUAL	E	Aut	mRNA	2	MIT
6572204	XM_001998317.3	7.73391	6.60056	5.03485	UP	UP	UP	E	Aut	mRNA	1	MIT
6572205	XM_001998318.3	6.70132	5.85099	5.75449	UP	UP	EQUAL	E	Aut	mRNA	2	MIT
6572206	XM_001998319.3	7.0529	6.27765	6.99046	UP	EQUAL	DOWN	E	Aut	mRNA	12	NU
6572207	XM_001998320.3	8.55359	9.11125	10.6351	DOWN	DOWN	DOWN	E	Aut	mRNA	8	PM
6572215	XM_001998321.3	10.5277	10.2819	9.97054	EQUAL	UP	UP	E	Aut	mRNA	1	MIT
6572217	XM_001998323.3	3.6099	2.61422	3.40076	UP	EQUAL	DOWN	E	Aut	mRNA	12	NU
6572218	XM_001998324.3	7.93255	6.16017	7.00468	UP	UP	DOWN	E	Aut	mRNA	3	MIT
6572220	XM_001998326.3	6.83308	5.48879	5.20135	UP	UP	EQUAL	E	Aut	mRNA	2	MIT
6572221	XM_001998327.3	7.0039	6.53154	6.32623	UP	UP	EQUAL	E	Aut	mRNA	2	MIT
6572222	XM_001998328.3	3.25422	4.20016	5.57552	DOWN	DOWN	DOWN	E	Aut	mRNA	7	PM
6572223	XM_001998329.3	7.68243	7.34758	5.89831	UP	UP	UP	E	Aut	mRNA	10	NU
6572224	XM_001998330.3	2.37612	1.46433	3.36652	UP	DOWN	DOWN	E	Aut	mRNA	9	PM
6572226	XM_001998332.3	-0.677104	-0.433762	0.437653	EQUAL	DOWN	EQUAL	E	Aut	mRNA	8	PM
6572227	XM_001998333.3	4.27852	1.74661	1.76834	UP	UP	EQUAL	E	Aut	mRNA	2	MIT
6572229	XM_001998335.3	1.66566	1.06343	0.862247	UP	UP	EQUAL	E	Aut	mRNA	2	MIT
6572230	XM_001998336.3	2.14588	1.06348	1.03907	UP	UP	EQUAL	E	Aut	mRNA	2	MIT
6572231	XM_001998337.3	0.381535	0.189948	-0.0750943	EQUAL	EQUAL	EQUAL	E	Aut	mRNA	1	MIT
6572232	XM_001998338.3	0.522023	0.908382	-0.134119	EQUAL	EQUAL	EQUAL	E	Aut	mRNA	6	MEI
6572233	XM_001998339.3	1.84523	0.334884	2.10525	UP	EQUAL	DOWN	E	Aut	mRNA	9	PM
6572235	XM_001998341.3	8.96805	9.8332	10.0236	DOWN	DOWN	EQUAL	E	Aut	mRNA	11	NU
6572236	XM_001998342.3	8.50801	8.51654	6.96384	EQUAL	UP	UP	E	Aut	mRNA	10	NU
6572237	XM_001998343.3	4.92041	4.61279	2.76932	EQUAL	UP	UP	E	Aut	mRNA	10	NU
6572239	XM_001998345.3	8.44849	8.27342	8.35837	UP	EQUAL	EQUAL	E	Aut	mRNA	3	MIT
6572242	XM_001998348.2	8.93895	7.43488	8.90752	UP	EQUAL	DOWN	E	Aut	mRNA	12	NU
6572243	XM_001998349.2	8.53131	8.95058	9.62134	DOWN	DOWN	DOWN	E	Aut	mRNA	7	PM
6572244	XM_001998350.3	8.70524	8.34327	8.98363	UP	DOWN	DOWN	E	Aut	mRNA	9	PM
6572245	XM_001998351.3	6.79582	5.31522	5.61867	UP	UP	EQUAL	E	Aut	mRNA	2	MIT
6572246	XM_001998352.3	7.85111	6.80441	6.33072	UP	UP	EQUAL	E	Aut	mRNA	2	MIT
6572247	XM_001998353.3	7.05542	6.1705	6.32397	UP	EQUAL	EQUAL	E	Aut	mRNA	3	MIT
6572249	XM_001998355.3	6.10703	6.45802	6.52691	DOWN	DOWN	EQUAL	E	Aut	mRNA	11	NU
6572251	XM_001998357.3	8.05901	7.94242	7.58598	EQUAL	UP	UP	E	Aut	mRNA	10	NU
6572252	XM_001998358.3	6.63996	6.00915	4.93976	UP	UP	UP	E	Aut	mRNA	1	MIT
6572253	XM_001998359.3	7.74003	6.82071	6.9288	UP	UP	EQUAL	E	Aut	mRNA	2	MIT
6572255	XM_001998361.3	2.48696	1.35668	2.02905	UP	EQUAL	DOWN	E	Aut	mRNA	3	MIT
6572256	XM_001998362.3	10.5272	9.8075	8.98853	UP	UP	UP	E	Aut	mRNA	1	MIT
6572257	XM_001998363.3	3.83533	3.01566	1.91449	UP	UP	UP	E	Aut	mRNA	1	MIT
6572259	XM_001998365.3	3.08525	3.95217	3.43144	EQUAL	EQUAL	EQUAL	E	Aut	mRNA	5	MEI
6572261	XM_001998367.3	5.99887	7.44615	9.13162	DOWN	DOWN	DOWN	E	Aut	mRNA	7	PM
6572262	XM_001998368.3	7.05842	8.72133	10.5909	DOWN	DOWN	DOWN	E	Aut	mRNA	7	PM
6572264	XM_001998370.3	8.05711	9.13578	9.6058	DOWN	DOWN	DOWN	E	Aut	mRNA	11	NU
6572265	XM_001998371.3	1.76061	5.38082	3.47904	DOWN	EQUAL	EQUAL	E	Aut	mRNA	5	MEI
6572266	XM_001998372.3	8.41948	10.1925	12.0157	DOWN	DOWN	DOWN	E	Aut	mRNA	7	PM
6572269	XM_001998374.3	4.78335	6.31728	3.5329	DOWN	UP	UP	E	Aut	mRNA	4	MEI
6572271	XM_001998375.3	9.17543	9.32694	10.6004	EQUAL	DOWN	DOWN	E	Aut	mRNA	8	PM
6572272	XM_001998376.2	0.744182	1.36636	0.3653	DOWN	EQUAL	UP	E	Aut	mRNA	4	MEI
6572273	XM_001998377.3	-2.06321	-2.05605	-2.03127	EQUAL	EQUAL	EQUAL	E	Aut	mRNA	10	NU
6572274	XM_001998378.3	-0.373825	-0.103036	-0.134065	EQUAL	EQUAL	EQUAL	E	Aut	mRNA	11	NU
6572275	XM_001998379.3	7.22034	8.70666	7.27839	DOWN	EQUAL	UP	E	Aut	mRNA	4	MEI
6572277	XM_001998381.3	7.35314	7.95007	5.58254	DOWN	UP	UP	E	Aut	mRNA	6	MEI
6572279	XM_001998383.3	8.91681	9.50075	9.57165	DOWN	DOWN	EQUAL	E	Aut	mRNA	11	NU
6572280	XM_001998384.3	8.77631	8.66424	7.85261	EQUAL	UP	UP	E	Aut	mRNA	10	NU
6572281	XM_001998385.3	4.15618	2.26453	3.50874	UP	EQUAL	DOWN	E	Aut	mRNA	3	MIT
6572283	XM_001998387.3	5.77861	5.05447	3.58549	UP	UP	UP	E	Aut	mRNA	1	MIT
6572284	XM_001998388.3	5.2332	6.78818	7.79107	DOWN	DOWN	DOWN	E	Aut	mRNA	7	PM
6572285	XM_001998389.3	3.04181	3.88632	3.14891	DOWN	EQUAL	EQUAL	E	Aut	mRNA	4	MEI
6572286	XM_001998390.3	4.93964	4.61411	3.31352	EQUAL	UP	UP	E	Aut	mRNA	10	NU
6572287	XM_001998391.3	1.20615	1.71166	1.54863	EQUAL	EQUAL	EQUAL	E	Aut	mRNA	5	MEI
6572288	XM_001998392.3	0	0	0	EQUAL	EQUAL	EQUAL	E	Aut	mRNA	13	NS
6572292	XM_001998396.3	6.78563	6.32975	5.22544	UP	UP	UP	E	Aut	mRNA	1	MIT
6572293	XM_001998397.3	3.78041	4.34722	2.92999	EQUAL	UP	UP	E	Aut	mRNA	6	MEI
6572294	XM_001998398.3	6.09375	5.1794	5.30384	UP	UP	EQUAL	E	Aut	mRNA	2	MIT
6572295	XM_001998399.3	5.14063	4.97757	5.44354	EQUAL	EQUAL	DOWN	E	Aut	mRNA	9	PM
6572296	XM_001998400.3	9.75238	9.81796	10.4474	EQUAL	DOWN	DOWN	E	Aut	mRNA	8	PM
6572297	XM_001998401.3	10.9287	11.0638	11.4352	EQUAL	DOWN	DOWN	E	Aut	mRNA	7	PM
6572299	XM_001998402.2	9.799	8.28367	9.15486	UP	UP	DOWN	E	Aut	mRNA	3	MIT
6572300	XM_001998403.3	0.35585	0.214472	0.345657	EQUAL	EQUAL	EQUAL	E	Aut	mRNA	9	PM
6572301	XM_001998404.3	2.96808	3.83043	3.64904	DOWN	DOWN	EQUAL	E	Aut	mRNA	5	MEI
6572302	XM_001998405.3	8.45761	8.25634	7.3199	EQUAL	UP	UP	E	Aut	mRNA	10	NU
6572303	XM_001998406.3	7.13324	6.78224	5.21817	UP	UP	UP	E	Aut	mRNA	10	NU
6572305	XM_001998408.3	5.91208	4.54839	3.6262	UP	UP	UP	E	Aut	mRNA	2	MIT
6572306	XM_001998409.3	6.9048	6.03876	6.6227	UP	EQUAL	DOWN	E	Aut	mRNA	3	MIT
6572307	XM_001998410.3	-1.41008	-1.38862	0.0906199	EQUAL	EQUAL	EQUAL	E	Aut	mRNA	8	PM
6572308	XM_001998411.3	-1.40006	-1.41339	-1.3866	EQUAL	EQUAL	EQUAL	E	Aut	mRNA	10	NU
6572309	XM_001998412.3	0.940496	1.19617	1.02939	EQUAL	EQUAL	EQUAL	E	Aut	mRNA	5	MEI
6572310	XM_001998413.3	1.01883	1.26625	1.21902	EQUAL	EQUAL	EQUAL	E	Aut	mRNA	11	NU
6572313	XM_001998416.3	-1.53855	-1.51504	-1.40737	EQUAL	EQUAL	EQUAL	E	Aut	mRNA	7	PM
6572315	XM_001998418.3	0.0151692	-0.801307	3.35921	EQUAL	EQUAL	DOWN	E	Aut	mRNA	8	PM
6572316	XM_001998419.3	8.02703	9.571	11.8694	DOWN	DOWN	DOWN	E	Aut	mRNA	8	PM
6572317	XM_001998420.3	8.58423	8.14059	8.62058	UP	EQUAL	DOWN	E	Aut	mRNA	12	NU
6572318	XM_001998421.3	10.4436	10.043	10.0659	UP	UP	EQUAL	E	Aut	mRNA	2	MIT
6572319	XM_001998422.3	-0.586438	-0.36401	-0.354817	EQUAL	EQUAL	EQUAL	E	Aut	mRNA	11	NU
6572320	XM_001998423.3	8.69512	8.36276	6.61028	UP	UP	UP	E	Aut	mRNA	10	NU
6572321	XM_001998424.3	7.44876	6.50127	5.72784	UP	UP	UP	E	Aut	mRNA	1	MIT
6572322	XM_001998425.3	7.17346	6.63075	5.74355	UP	UP	UP	E	Aut	mRNA	1	MIT
6572323	XM_001998426.3	6.99553	6.3137	7.38134	UP	DOWN	DOWN	E	Aut	mRNA	9	PM
6572324	XM_001998427.3	7.83001	6.9532	7.05428	UP	UP	EQUAL	E	Aut	mRNA	2	MIT
6572326	XM_001998429.3	6.99458	6.14885	5.68686	UP	UP	EQUAL	E	Aut	mRNA	2	MIT
6572327	XM_001998430.3	4.81183	4.17073	4.06731	UP	UP	EQUAL	E	Aut	mRNA	2	MIT
6572328	XM_001998431.3	7.31663	7.88911	5.00338	DOWN	UP	UP	E	Aut	mRNA	6	MEI
6572329	XM_001998432.3	6.85467	6.30001	5.80255	UP	UP	EQUAL	E	Aut	mRNA	1	MIT
6572330	XM_001998433.2	0.621397	0.652245	1.99438	EQUAL	DOWN	DOWN	E	Aut	mRNA	8	PM
6572332	XM_001998435.3	7.4856	7.15424	7.20122	UP	UP	EQUAL	E	Aut	mRNA	2	MIT
6572333	XM_001998436.3	9.04002	8.60953	9.12398	UP	EQUAL	DOWN	E	Aut	mRNA	12	NU
6572334	XM_001998437.3	-2.10406	-2.0625	-1.98315	EQUAL	EQUAL	EQUAL	E	Aut	mRNA	7	PM
6572336	XM_001998438.3	3.89949	4.59472	4.29302	DOWN	EQUAL	EQUAL	E	Aut	mRNA	5	MEI
6572337	XM_001998439.3	4.48154	2.56555	3.18347	UP	UP	EQUAL	E	Aut	mRNA	3	MIT
6572339	XM_001998441.3	6.90553	6.47817	7.20183	UP	EQUAL	DOWN	E	Aut	mRNA	9	PM
6572340	XM_001998442.3	4.72487	6.36525	8.11865	DOWN	DOWN	DOWN	E	Aut	mRNA	7	PM
6572341	XM_001998443.3	-0.174323	-0.383008	-0.436155	EQUAL	EQUAL	EQUAL	E	Aut	mRNA	1	MIT
6572342	XM_001998444.3	0.794723	1.36721	0.726876	EQUAL	EQUAL	EQUAL	E	Aut	mRNA	4	MEI
6572343	XM_001998445.3	8.3253	8.57804	7.14338	EQUAL	UP	UP	E	Aut	mRNA	6	MEI
6572344	XM_001998446.2	5.90144	4.8556	3.84182	UP	UP	UP	E	Aut	mRNA	1	MIT
6572346	XM_001998448.3	5.34639	4.56799	4.7045	UP	UP	EQUAL	E	Aut	mRNA	2	MIT
6572349	XM_001998451.3	-1.26977	-1.31175	-1.28424	EQUAL	EQUAL	EQUAL	E	Aut	mRNA	1	MIT
6572382	XM_001998455.3	6.1571	7.64849	5.96565	DOWN	EQUAL	UP	E	Aut	mRNA	4	MEI
6572383	XM_001998456.3	-1.08373	-1.14823	-0.933572	EQUAL	EQUAL	EQUAL	E	Aut	mRNA	9	PM
6572385	XM_001998458.3	6.59414	6.16436	6.89906	UP	DOWN	DOWN	E	Aut	mRNA	9	PM
6572386	XM_001998459.3	7.59311	7.41891	7.12276	EQUAL	UP	EQUAL	E	Aut	mRNA	1	MIT
6572387	XM_001998460.3	2.53561	2.3671	3.37219	EQUAL	DOWN	DOWN	E	Aut	mRNA	8	PM
6572388	XM_001998461.3	0.355293	0.376148	1.29739	EQUAL	DOWN	DOWN	E	Aut	mRNA	8	PM
6572390	XM_001998463.3	-0.358109	-0.272457	-0.477102	EQUAL	EQUAL	EQUAL	E	Aut	mRNA	6	MEI
6572391	XM_001998464.3	5.31685	5.14932	4.79141	EQUAL	UP	EQUAL	E	Aut	mRNA	1	MIT
6572392	XM_001998465.3	5.81829	4.87645	4.87181	UP	UP	EQUAL	E	Aut	mRNA	2	MIT
6572393	XM_001998466.3	7.58367	7.91962	8.20317	DOWN	DOWN	DOWN	E	Aut	mRNA	7	PM
6572394	XM_001998467.3	0.899984	0.634056	0.173316	EQUAL	EQUAL	EQUAL	E	Aut	mRNA	10	NU
6572395	XM_001998468.3	7.55141	7.6939	7.08186	EQUAL	UP	UP	E	Aut	mRNA	6	MEI
6572397	XM_001998470.3	11.3239	12.9863	12.6703	DOWN	DOWN	EQUAL	E	Aut	mRNA	5	MEI
6572398	XM_001998471.3	5.23469	5.03343	4.14505	EQUAL	UP	UP	E	Aut	mRNA	10	NU
6572399	XM_001998472.3	8.87782	9.20286	6.65973	DOWN	UP	UP	E	Aut	mRNA	6	MEI
6572400	XM_001998473.3	-0.149132	0.938595	1.47387	EQUAL	DOWN	EQUAL	E	Aut	mRNA	7	PM
6572401	XM_001998474.3	4.81863	3.61777	4.41839	UP	EQUAL	DOWN	E	Aut	mRNA	3	MIT
6572402	XM_001998475.3	0.707774	0.535902	1.3845	EQUAL	EQUAL	DOWN	E	Aut	mRNA	8	PM
6572404	XM_001998477.3	2.86329	4.5498	4.72694	DOWN	DOWN	EQUAL	E	Aut	mRNA	11	NU
6572405	XM_001998478.3	4.19269	3.72553	5.00341	EQUAL	DOWN	DOWN	E	Aut	mRNA	8	PM
6572406	XM_001998479.3	7.85581	8.60394	8.2984	DOWN	DOWN	UP	E	Aut	mRNA	5	MEI
6572407	XM_001998480.3	3.7514	4.81763	2.88275	DOWN	UP	UP	E	Aut	mRNA	4	MEI
6572408	XM_001998481.3	9.33594	8.97294	7.77996	EQUAL	UP	UP	E	Aut	mRNA	10	NU
6572410	XM_001998483.3	7.39936	7.64608	4.53856	EQUAL	UP	UP	E	Aut	mRNA	6	MEI
6572411	XM_001998484.3	5.71262	5.97305	6.43896	EQUAL	DOWN	DOWN	E	Aut	mRNA	7	PM
6572412	XM_001998485.3	6.35206	6.18147	4.83221	EQUAL	UP	UP	E	Aut	mRNA	10	NU
6572413	XM_001998486.3	6.46446	6.16783	8.05503	EQUAL	DOWN	DOWN	E	Aut	mRNA	8	PM
6572414	XM_001998487.3	8.40211	8.69906	9.60447	DOWN	DOWN	DOWN	E	Aut	mRNA	7	PM
6572417	XM_001998490.3	5.4358	4.50041	3.25696	UP	UP	UP	E	Aut	mRNA	1	MIT
6572418	XM_001998491.3	7.99962	7.77081	8.04157	EQUAL	EQUAL	DOWN	E	Aut	mRNA	12	NU
6572419	XM_001998492.3	5.78222	6.83234	6.91737	DOWN	DOWN	EQUAL	E	Aut	mRNA	11	NU
6572420	XM_001998493.3	4.37121	4.91679	4.92587	DOWN	EQUAL	EQUAL	E	Aut	mRNA	11	NU
6572421	XM_001998494.3	6.93019	7.15252	3.9169	EQUAL	UP	UP	E	Aut	mRNA	6	MEI
6572422	XM_001998495.3	0	0	0	EQUAL	EQUAL	EQUAL	E	Aut	mRNA	13	NS
6572423	XM_001998496.3	-2.25474	-2.25434	-2.23852	EQUAL	EQUAL	EQUAL	E	Aut	mRNA	2	MIT
6572426	XM_001998499.3	7.94648	7.98384	5.65571	EQUAL	UP	UP	E	Aut	mRNA	10	NU
6572429	XM_001998502.3	1.59478	0.184903	0.749165	UP	EQUAL	EQUAL	E	Aut	mRNA	3	MIT
6572430	XM_001998503.3	6.92568	7.34038	7.22764	DOWN	EQUAL	EQUAL	E	Aut	mRNA	5	MEI
6572431	XM_001998504.3	3.77077	2.27771	1.85192	UP	UP	EQUAL	E	Aut	mRNA	2	MIT
6572432	XM_001998505.3	8.92902	9.11167	5.75119	EQUAL	EQUAL	EQUAL	E	Aut	mRNA	6	MEI
6572434	XM_001998507.3	9.40005	9.16302	7.98497	EQUAL	UP	UP	E	Aut	mRNA	10	NU
6572435	XM_001998508.3	4.03351	2.53487	6.55786	UP	DOWN	DOWN	E	Aut	mRNA	8	PM
6572437	XM_001998510.3	7.23116	6.98907	4.35198	EQUAL	UP	UP	E	Aut	mRNA	10	NU
6572440	XM_001998512.3	9.38859	9.95192	9.45988	DOWN	EQUAL	UP	E	Aut	mRNA	4	MEI
6572441	XM_001998513.3	3.88325	5.11745	3.47049	DOWN	EQUAL	UP	E	Aut	mRNA	4	MEI
6572444	XM_001998516.3	6.50833	7.13472	5.77994	DOWN	UP	UP	E	Aut	mRNA	4	MEI
6572445	XM_001998517.3	0.16461	2.12781	0.211793	DOWN	EQUAL	UP	E	Aut	mRNA	4	MEI
6572447	XM_001998519.3	3.00806	1.82605	4.69123	UP	DOWN	DOWN	E	Aut	mRNA	8	PM
6572451	XM_001998523.3	7.79955	7.25541	3.78206	EQUAL	UP	UP	E	Aut	mRNA	1	MIT
6572452	XM_001998524.3	5.80863	5.40128	3.58548	EQUAL	UP	UP	E	Aut	mRNA	1	MIT
6572453	XM_001998525.3	6.7363	6.93692	8.79833	EQUAL	DOWN	DOWN	E	Aut	mRNA	8	PM
6572454	XM_001998526.3	8.84046	9.69891	8.37214	DOWN	UP	UP	E	Aut	mRNA	4	MEI
6572455	XM_001998527.3	6.97224	8.57881	6.87472	DOWN	EQUAL	UP	E	Aut	mRNA	4	MEI
6572456	XM_001998528.3	7.72675	7.15985	6.38776	UP	UP	UP	E	Aut	mRNA	1	MIT
6572457	XM_001998529.3	4.24561	4.28932	3.95972	EQUAL	EQUAL	EQUAL	E	Aut	mRNA	6	MEI
6572458	XM_001998530.3	3.99869	3.11439	4.03974	UP	EQUAL	DOWN	E	Aut	mRNA	12	NU
6572460	XM_001998532.1	2.39138	1.13998	0.675871	UP	UP	EQUAL	E	Aut	mRNA	2	MIT
6572461	XM_001998533.3	5.80754	6.58296	7.87722	DOWN	DOWN	DOWN	E	Aut	mRNA	7	PM
6572462	XM_001998534.3	7.71758	7.82956	7.79318	EQUAL	EQUAL	EQUAL	E	Aut	mRNA	5	MEI
6572464	XM_001998535.3	6.04645	5.05743	3.1267	UP	UP	UP	E	Aut	mRNA	1	MIT
6572465	XM_001998536.3	7.3009	7.10752	5.45033	EQUAL	UP	UP	E	Aut	mRNA	10	NU
6572471	XM_001998542.3	4.24839	3.86282	2.87557	EQUAL	UP	EQUAL	E	Aut	mRNA	1	MIT
6572474	XM_001998545.3	3.64779	4.6622	5.21349	DOWN	DOWN	DOWN	E	Aut	mRNA	7	PM
6572475	XM_001998546.3	2.48229	2.49905	1.86982	EQUAL	EQUAL	EQUAL	E	Aut	mRNA	10	NU
6572477	XM_001998548.3	6.39826	5.71713	4.8609	UP	UP	UP	E	Aut	mRNA	1	MIT
6572478	XM_001998549.3	7.24231	8.36187	8.63687	DOWN	DOWN	EQUAL	E	Aut	mRNA	11	NU
6572479	XM_001998550.2	5.65242	4.54185	3.08689	UP	UP	UP	E	Aut	mRNA	1	MIT
6572480	XM_001998551.3	4.80855	3.87215	5.49107	UP	DOWN	DOWN	E	Aut	mRNA	9	PM
6572481	XM_001998552.3	3.72905	2.87498	3.90183	UP	EQUAL	DOWN	E	Aut	mRNA	12	NU
6572483	XM_001998554.3	2.48496	3.28731	4.23732	EQUAL	DOWN	EQUAL	E	Aut	mRNA	7	PM
6572484	XM_001998555.3	3.99686	4.58527	3.41319	DOWN	EQUAL	UP	E	Aut	mRNA	6	MEI
6572485	XM_001998556.3	7.4711	8.07062	5.90396	DOWN	UP	UP	E	Aut	mRNA	6	MEI
6572486	XM_001998557.3	1.85294	0.59944	2.4943	EQUAL	EQUAL	EQUAL	E	Aut	mRNA	9	PM
6572487	XM_001998558.3	8.58934	9.33937	9.20829	DOWN	DOWN	EQUAL	E	Aut	mRNA	5	MEI
6572488	XM_001998559.3	3.56771	3.92654	5.93386	EQUAL	DOWN	DOWN	E	Aut	mRNA	8	PM
6572489	XM_001998560.3	-1.74523	-1.76366	-1.72403	EQUAL	EQUAL	EQUAL	E	Aut	mRNA	1	MIT
6572490	XM_001998561.3	2.9889	0.82794	2.82656	UP	EQUAL	DOWN	E	Aut	mRNA	12	NU
6572491	XM_001998562.3	5.54832	5.37535	7.03634	EQUAL	DOWN	DOWN	E	Aut	mRNA	8	PM
6572492	XM_001998563.3	3.8189	3.28654	5.59853	UP	DOWN	DOWN	E	Aut	mRNA	8	PM
6572495	XM_001998566.3	6.63493	6.05578	5.44126	UP	UP	UP	E	Aut	mRNA	1	MIT
6572496	XM_001998567.3	6.30448	6.06201	4.5658	EQUAL	UP	UP	E	Aut	mRNA	10	NU
6572497	XM_001998568.3	6.74807	7.95393	4.77632	DOWN	UP	UP	E	Aut	mRNA	4	MEI
6572498	XM_001998569.3	8.78468	9.03333	9.88581	DOWN	DOWN	DOWN	E	Aut	mRNA	7	PM
6572499	XM_001998570.3	4.57215	4.4889	4.71501	EQUAL	EQUAL	EQUAL	E	Aut	mRNA	9	PM
6572500	XM_001998571.3	5.40991	4.99911	4.16485	UP	UP	UP	E	Aut	mRNA	1	MIT
6572501	XM_001998572.3	7.43288	7.10988	7.1011	UP	UP	EQUAL	E	Aut	mRNA	2	MIT
6572502	XM_001998573.3	7.58273	7.23774	6.90818	UP	UP	UP	E	Aut	mRNA	1	MIT
6572504	XM_001998575.3	6.46226	5.36421	5.76001	UP	UP	EQUAL	E	Aut	mRNA	3	MIT
6572505	XM_001998576.3	6.44455	6.0131	4.63265	EQUAL	UP	UP	E	Aut	mRNA	1	MIT
6572506	XM_001998577.3	4.2921	2.90042	4.48384	UP	EQUAL	DOWN	E	Aut	mRNA	12	NU
6572507	XM_001998578.3	9.18856	9.45088	8.75324	DOWN	UP	UP	E	Aut	mRNA	6	MEI
6572508	XM_001998579.3	5.83736	4.85277	8.01093	UP	DOWN	DOWN	E	Aut	mRNA	8	PM
6572510	XM_001998581.3	5.02054	5.02157	3.63143	EQUAL	UP	UP	E	Aut	mRNA	10	NU
6572511	XM_001998582.3	5.23645	7.15333	7.19815	DOWN	DOWN	EQUAL	E	Aut	mRNA	11	NU
6572515	XM_001998586.3	4.08899	5.40674	7.53097	DOWN	DOWN	DOWN	E	Aut	mRNA	8	PM
6572517	XM_001998588.3	2.13817	4.05483	3.01351	DOWN	DOWN	EQUAL	E	Aut	mRNA	5	MEI
6572518	XM_001998589.3	10.7628	12.2969	14.0004	DOWN	DOWN	DOWN	E	Aut	mRNA	7	PM
6572519	XM_001998590.2	0.0616692	0.346604	0.126622	EQUAL	EQUAL	EQUAL	E	Aut	mRNA	5	MEI
6572520	XM_001998591.3	1.09794	2.6814	1.74926	DOWN	DOWN	EQUAL	E	Aut	mRNA	5	MEI
6572521	XM_001998592.3	0.226972	0.470435	0.133732	EQUAL	EQUAL	EQUAL	E	Aut	mRNA	4	MEI
6572522	XM_001998593.3	7.23307	7.11158	5.95404	EQUAL	UP	UP	E	Aut	mRNA	10	NU
6572523	XM_001998594.3	0	0	0	EQUAL	EQUAL	EQUAL	E	Aut	mRNA	13	NS
6572528	XM_001998599.3	8.35204	8.69974	8.56861	DOWN	DOWN	EQUAL	E	Aut	mRNA	5	MEI
6572531	XM_001998602.3	0	0	0	EQUAL	EQUAL	EQUAL	E	Aut	mRNA	13	NS
6572533	XM_001998604.3	7.51303	7.58644	5.40051	EQUAL	EQUAL	EQUAL	E	Aut	mRNA	10	NU
6572534	XM_001998605.3	2.19598	2.92903	2.64411	DOWN	EQUAL	EQUAL	E	Aut	mRNA	5	MEI
6572535	XM_001998606.2	-0.113844	0.221497	0.79355	EQUAL	DOWN	EQUAL	E	Aut	mRNA	7	PM
6572536	XM_001998607.3	6.77534	5.53982	4.80837	UP	UP	UP	E	Aut	mRNA	2	MIT
6572538	XM_001998609.3	8.30553	7.73975	6.53543	UP	UP	UP	E	Aut	mRNA	1	MIT
6572539	XM_001998610.3	5.74803	4.8932	4.76308	UP	UP	EQUAL	E	Aut	mRNA	2	MIT
6572540	XM_001998611.3	4.66924	4.07076	4.32218	UP	EQUAL	EQUAL	E	Aut	mRNA	3	MIT
6572541	XM_001998612.3	6.40014	6.18728	5.56354	EQUAL	UP	UP	E	Aut	mRNA	10	NU
6572542	XM_001998613.3	0.229741	1.4621	0.807106	EQUAL	EQUAL	EQUAL	E	Aut	mRNA	11	NU
6572543	XM_001998614.3	9.22842	9.8458	10.8322	DOWN	DOWN	DOWN	E	Aut	mRNA	7	PM
6572544	XM_001998615.3	4.57455	4.43431	4.8173	EQUAL	EQUAL	EQUAL	E	Aut	mRNA	9	PM
6572545	XM_001998616.3	4.47507	4.75755	4.29127	EQUAL	EQUAL	EQUAL	E	Aut	mRNA	4	MEI
6572546	XM_001998617.3	8.10024	8.67728	7.44649	DOWN	UP	UP	E	Aut	mRNA	6	MEI
6572547	XM_001998618.3	4.0393	3.06666	5.78967	UP	DOWN	DOWN	E	Aut	mRNA	8	PM
6572548	XM_001998619.3	10.2496	10.5025	9.21255	DOWN	UP	UP	E	Aut	mRNA	6	MEI
6572549	XM_001998620.3	6.47678	5.82868	5.30503	UP	UP	UP	E	Aut	mRNA	1	MIT
6572550	XM_001998621.3	4.503	4.95019	3.91695	EQUAL	EQUAL	UP	E	Aut	mRNA	6	MEI
6572551	XM_001998622.3	9.85027	9.9651	9.71796	DOWN	UP	UP	E	Aut	mRNA	6	MEI
6572552	XM_001998623.3	8.31696	8.47897	6.36649	EQUAL	UP	UP	E	Aut	mRNA	6	MEI
6572553	XM_001998624.3	8.92649	8.39306	7.47887	UP	UP	UP	E	Aut	mRNA	1	MIT
6572554	XM_001998625.3	7.3858	7.07672	7.07288	UP	EQUAL	EQUAL	E	Aut	mRNA	2	MIT
6572555	XM_001998626.3	1.71433	2.07449	1.01137	EQUAL	EQUAL	EQUAL	E	Aut	mRNA	6	MEI
6572556	XM_001998627.3	4.45733	3.9142	2.57621	UP	UP	UP	E	Aut	mRNA	1	MIT
6572557	XM_001998628.3	2.37752	2.56898	3.41139	EQUAL	DOWN	DOWN	E	Aut	mRNA	8	PM
6572558	XM_001998629.3	5.28831	5.64312	4.7564	DOWN	UP	UP	E	Aut	mRNA	6	MEI
6572559	XM_001998630.3	1.13853	0.83458	3.26804	EQUAL	DOWN	DOWN	E	Aut	mRNA	8	PM
6572560	XM_001998631.3	2.17352	1.72207	2.2506	EQUAL	EQUAL	EQUAL	E	Aut	mRNA	12	NU
6572561	XM_001998632.3	7.72666	6.7636	3.99129	EQUAL	UP	UP	E	Aut	mRNA	1	MIT
6572562	XM_001998633.3	6.81167	7.13905	7.32687	DOWN	DOWN	EQUAL	E	Aut	mRNA	11	NU
6572563	XM_001998634.3	5.16675	4.63247	4.84826	UP	EQUAL	EQUAL	E	Aut	mRNA	3	MIT
6572564	XM_001998635.3	-0.126967	-0.251042	-0.367241	EQUAL	EQUAL	EQUAL	E	Aut	mRNA	1	MIT
6572566	XM_001998637.3	8.78915	8.20329	6.93435	UP	UP	UP	E	Aut	mRNA	1	MIT
6572569	XM_001998640.3	7.83766	7.44571	7.23796	UP	UP	EQUAL	E	Aut	mRNA	1	MIT
6572570	XM_001998641.3	0	0	0	EQUAL	EQUAL	EQUAL	E	Aut	mRNA	13	NS
6572571	XM_001998642.3	8.21689	10.3321	9.46641	DOWN	DOWN	UP	E	Aut	mRNA	5	MEI
6572572	XM_001998643.3	8.9119	10.4648	10.1585	DOWN	DOWN	UP	E	Aut	mRNA	5	MEI
6572573	XM_001998644.3	8.44405	10.0477	10.7539	DOWN	DOWN	DOWN	E	Aut	mRNA	7	PM
6572576	XM_001998647.3	-1.88055	-1.91122	-1.86948	EQUAL	EQUAL	EQUAL	E	Aut	mRNA	2	MIT
6572578	XM_001998649.3	3.33019	4.32828	2.8535	DOWN	EQUAL	UP	E	Aut	mRNA	4	MEI
6572579	XM_001998650.3	7.26691	6.97488	4.92107	UP	UP	UP	E	Aut	mRNA	10	NU
6572580	XM_001998651.3	5.32126	4.88829	3.51761	UP	UP	UP	E	Aut	mRNA	1	MIT
6572581	XM_001998652.3	5.7562	4.75646	4.99371	UP	UP	EQUAL	E	Aut	mRNA	2	MIT
6572582	XM_001998653.3	5.76392	4.43309	2.74392	UP	UP	UP	E	Aut	mRNA	1	MIT
6572585	XM_001998656.3	0	0	0	EQUAL	EQUAL	EQUAL	E	Aut	mRNA	13	NS
6572586	XM_001998657.3	-0.61347	-0.449135	-0.523604	EQUAL	EQUAL	EQUAL	E	Aut	mRNA	4	MEI
6572587	XM_001998658.2	0	0	0	EQUAL	EQUAL	EQUAL	E	Aut	mRNA	13	NS
6572590	XM_001998661.3	4.35434	5.89751	5.96262	EQUAL	EQUAL	EQUAL	E	Aut	mRNA	11	NU
6572595	XM_001998666.3	1.28113	0.890869	2.38532	EQUAL	EQUAL	EQUAL	E	Aut	mRNA	8	PM
6572596	XM_001998667.3	6.05465	5.30225	3.13782	UP	UP	UP	E	Aut	mRNA	1	MIT
6572601	XM_001998672.3	6.40085	8.21702	8.86824	DOWN	DOWN	DOWN	E	Aut	mRNA	7	PM
6572602	XM_001998673.1	-2.07078	-2.03823	-2.02593	EQUAL	EQUAL	EQUAL	E	Aut	mRNA	4	MEI
6572603	XM_001998674.3	3.65086	4.14013	1.67526	EQUAL	UP	UP	E	Aut	mRNA	6	MEI
6572604	XM_001998675.3	9.75729	11.1438	8.16473	DOWN	UP	UP	E	Aut	mRNA	4	MEI
6572605	XM_001998676.3	0	0	0	EQUAL	EQUAL	EQUAL	E	Aut	mRNA	13	NS
6572608	XM_001998678.3	1.72425	0.933271	1.86171	UP	EQUAL	DOWN	E	Aut	mRNA	12	NU
6572609	XM_001998679.3	8.35642	9.89749	11.6766	DOWN	DOWN	DOWN	E	Aut	mRNA	7	PM
6572610	XM_001998680.3	2.49742	2.17127	4.48581	EQUAL	DOWN	DOWN	E	Aut	mRNA	8	PM
6572611	XM_001998681.3	5.74605	7.14947	9.56184	DOWN	DOWN	DOWN	E	Aut	mRNA	8	PM
6572614	XM_001998684.3	8.02158	9.46561	10.7858	DOWN	DOWN	DOWN	E	Aut	mRNA	7	PM
6572617	XM_001998687.3	-1.83063	-1.80935	-0.601727	EQUAL	EQUAL	EQUAL	E	Aut	mRNA	8	PM
6572618	XM_001998688.3	8.28644	9.38985	11.1618	DOWN	DOWN	DOWN	E	Aut	mRNA	8	PM
6572619	XM_001998689.3	3.92988	5.15925	6.71265	DOWN	DOWN	DOWN	E	Aut	mRNA	7	PM
6572620	XM_001998690.3	0.289475	0.617597	0.22998	EQUAL	EQUAL	EQUAL	E	Aut	mRNA	4	MEI
6572622	XM_001998692.3	8.15124	8.87688	8.84459	DOWN	DOWN	EQUAL	E	Aut	mRNA	11	NU
6572623	XM_001998693.3	7.37813	8.94425	9.21372	DOWN	DOWN	EQUAL	E	Aut	mRNA	11	NU
6572624	XM_001998694.3	1.41698	1.66155	3.83729	EQUAL	DOWN	DOWN	E	Aut	mRNA	8	PM
6572625	XM_001998695.3	4.26644	5.35015	5.4124	DOWN	DOWN	EQUAL	E	Aut	mRNA	11	NU
6572626	XM_001998696.3	0.619887	0.0219256	3.71026	EQUAL	DOWN	DOWN	E	Aut	mRNA	8	PM
6572627	XM_001998697.3	2.00552	2.37761	4.29561	EQUAL	DOWN	DOWN	E	Aut	mRNA	8	PM
6572628	XM_001998698.3	0.0562705	-0.0416965	0.130377	EQUAL	EQUAL	EQUAL	E	Aut	mRNA	9	PM
6572629	XM_001998699.3	1.16929	1.89752	0.985661	DOWN	EQUAL	EQUAL	E	Aut	mRNA	4	MEI
6572630	XM_001998700.3	3.30375	3.07258	5.48161	EQUAL	DOWN	DOWN	E	Aut	mRNA	8	PM
6572631	XM_001998701.3	1.49879	1.56011	1.61538	EQUAL	EQUAL	EQUAL	E	Aut	mRNA	7	PM
6572632	XM_001998702.3	2.70461	2.95545	3.13847	EQUAL	DOWN	EQUAL	E	Aut	mRNA	7	PM
6572633	XM_001998703.3	9.84208	11.3407	12.7288	DOWN	DOWN	DOWN	E	Aut	mRNA	7	PM
6572635	XM_001998705.3	-0.088564	-0.811803	1.23567	EQUAL	EQUAL	EQUAL	E	Aut	mRNA	8	PM
6572636	XM_001998706.3	7.30292	8.83899	9.48542	DOWN	DOWN	DOWN	E	Aut	mRNA	7	PM
6572640	XM_001998710.3	6.25027	5.44916	5.31984	UP	UP	EQUAL	E	Aut	mRNA	2	MIT
6572641	XM_001998711.3	3.32227	4.31068	5.84928	DOWN	DOWN	DOWN	E	Aut	mRNA	7	PM
6572642	XM_001998712.3	5.59296	5.4964	6.44582	EQUAL	DOWN	DOWN	E	Aut	mRNA	8	PM
6572643	XM_001998713.3	-0.872331	-0.871371	-0.447662	EQUAL	EQUAL	EQUAL	E	Aut	mRNA	8	PM
6572644	XM_001998714.3	8.53052	7.9869	6.6709	EQUAL	UP	UP	E	Aut	mRNA	1	MIT
6572645	XM_001998715.3	7.41054	6.95548	6.79809	UP	UP	EQUAL	E	Aut	mRNA	2	MIT
6572647	XM_001998717.3	0.20172	-0.113004	-0.208621	EQUAL	EQUAL	EQUAL	E	Aut	mRNA	1	MIT
6572648	XM_001998718.3	6.95982	5.92281	6.98069	UP	EQUAL	DOWN	E	Aut	mRNA	12	NU
6572649	XM_001998719.3	5.08744	4.10675	4.41638	UP	UP	EQUAL	E	Aut	mRNA	3	MIT
6572650	XM_001998720.3	4.23854	4.59122	3.76406	EQUAL	EQUAL	EQUAL	E	Aut	mRNA	6	MEI
6572651	XM_001998721.3	8.12222	8.17878	8.74171	EQUAL	DOWN	DOWN	E	Aut	mRNA	8	PM
6572652	XM_001998722.3	3.43603	2.62882	2.42821	EQUAL	EQUAL	EQUAL	E	Aut	mRNA	3	MIT
6572653	XM_001998723.3	2.80133	4.11968	3.00831	EQUAL	EQUAL	EQUAL	E	Aut	mRNA	5	MEI
6572654	XM_001998724.3	6.21187	5.59951	4.39177	UP	UP	UP	E	Aut	mRNA	1	MIT
6572655	XM_001998725.3	5.99995	5.95074	6.28536	EQUAL	EQUAL	EQUAL	E	Aut	mRNA	7	PM
6572656	XM_001998726.3	7.16669	8.58524	5.40935	DOWN	UP	UP	E	Aut	mRNA	4	MEI
6572657	XM_001998727.3	7.60468	6.48359	5.19282	UP	UP	UP	E	Aut	mRNA	1	MIT
6572658	XM_001998728.3	6.88204	8.19172	10.2856	DOWN	DOWN	DOWN	E	Aut	mRNA	8	PM
6572660	XM_001998730.3	5.95702	7.60638	8.53245	DOWN	DOWN	DOWN	E	Aut	mRNA	7	PM
6572661	XM_001998731.3	7.36721	7.31137	5.4441	EQUAL	UP	UP	E	Aut	mRNA	10	NU
6572662	XM_001998732.2	2.5929	2.22451	2.63875	EQUAL	EQUAL	EQUAL	E	Aut	mRNA	9	PM
6572663	XM_001998733.3	7.18982	7.15317	7.16569	EQUAL	EQUAL	EQUAL	E	Aut	mRNA	3	MIT
6572664	XM_001998734.3	7.68527	7.68977	7.02707	EQUAL	UP	UP	E	Aut	mRNA	10	NU
6572665	XM_001998735.3	7.9325	6.8951	6.47266	UP	UP	UP	E	Aut	mRNA	2	MIT
6572666	XM_001998736.3	1.14646	1.79736	0.809624	DOWN	EQUAL	UP	E	Aut	mRNA	4	MEI
6572667	XM_001998737.3	0.217978	-0.345024	-0.171947	UP	EQUAL	EQUAL	E	Aut	mRNA	2	MIT
6572668	XM_001998738.3	-0.598463	-0.842058	-0.702189	EQUAL	EQUAL	EQUAL	E	Aut	mRNA	3	MIT
6572669	XM_001998739.3	1.84726	1.03621	1.60422	EQUAL	EQUAL	EQUAL	E	Aut	mRNA	12	NU
6572670	XM_001998740.3	3.74571	1.83081	2.7639	UP	EQUAL	DOWN	E	Aut	mRNA	3	MIT
6572671	XM_001998741.3	-0.474506	-0.647358	-0.716571	EQUAL	EQUAL	EQUAL	E	Aut	mRNA	1	MIT
6572672	XM_001998742.3	5.10084	3.50699	3.3304	UP	UP	EQUAL	E	Aut	mRNA	2	MIT
6572673	XM_001998743.3	0.217978	-0.345024	-0.171947	UP	EQUAL	EQUAL	E	Aut	mRNA	2	MIT
6572674	XM_001998744.3	-0.598463	-0.842058	-0.702189	EQUAL	EQUAL	EQUAL	E	Aut	mRNA	3	MIT
6572675	XM_001998745.3	1.84726	1.03621	1.60422	EQUAL	EQUAL	EQUAL	E	Aut	mRNA	12	NU
6572676	XM_001998746.3	5.10084	3.50699	3.3304	UP	UP	EQUAL	E	Aut	mRNA	2	MIT
6572678	XM_001998748.3	-0.598463	-0.842058	-0.702189	EQUAL	EQUAL	EQUAL	E	Aut	mRNA	3	MIT
6572679	XM_001998749.3	-0.474506	-0.647358	-0.716571	EQUAL	EQUAL	EQUAL	E	Aut	mRNA	1	MIT
6572680	XM_001998750.3	5.10084	3.50699	3.3304	UP	UP	EQUAL	E	Aut	mRNA	2	MIT
6572682	XM_001998752.3	-0.598463	-0.842058	-0.702189	EQUAL	EQUAL	EQUAL	E	Aut	mRNA	3	MIT
6572686	XM_001998756.3	8.91255	8.5299	6.26853	EQUAL	UP	UP	E	Aut	mRNA	10	NU
6572687	XM_001998757.3	7.37214	6.34672	5.60969	UP	UP	UP	E	Aut	mRNA	2	MIT
6572691	XM_001998761.3	6.82123	8.64764	7.28731	DOWN	DOWN	UP	E	Aut	mRNA	4	MEI
6572692	XM_001998762.3	5.09743	4.38773	3.97426	UP	UP	EQUAL	E	Aut	mRNA	2	MIT
6572693	XM_001998763.3	6.76465	6.57222	5.73722	EQUAL	UP	UP	E	Aut	mRNA	10	NU
6572694	XM_001998764.3	0.335567	0.253108	1.07132	EQUAL	EQUAL	EQUAL	E	Aut	mRNA	8	PM
6572695	XM_001998765.3	-1.1564	-1.04115	-1.10916	EQUAL	EQUAL	EQUAL	E	Aut	mRNA	6	MEI
6572696	XM_001998766.3	5.69719	5.18056	4.41235	UP	UP	UP	E	Aut	mRNA	1	MIT
6572697	XM_001998767.3	3.35569	1.17383	1.61643	EQUAL	EQUAL	EQUAL	E	Aut	mRNA	2	MIT
6572698	XM_001998768.3	7.42971	6.46182	6.39599	UP	UP	EQUAL	E	Aut	mRNA	2	MIT
6572699	XM_001998769.3	0.390223	-0.165078	2.38409	EQUAL	DOWN	DOWN	E	Aut	mRNA	8	PM
6572700	XM_001998770.3	3.47722	2.49895	3.1498	UP	EQUAL	EQUAL	E	Aut	mRNA	3	MIT
6572701	XM_001998771.3	5.43133	3.66496	4.41255	UP	UP	DOWN	E	Aut	mRNA	3	MIT
6572702	XM_001998772.3	5.42303	4.90767	4.29644	EQUAL	UP	EQUAL	E	Aut	mRNA	1	MIT
6572703	XM_001998773.3	7.22674	7.10117	5.67577	EQUAL	UP	UP	E	Aut	mRNA	10	NU
6572704	XM_001998774.3	2.57766	2.47112	1.08459	EQUAL	UP	UP	E	Aut	mRNA	6	MEI
6572705	XM_001998775.3	5.17453	4.25699	3.42592	UP	UP	UP	E	Aut	mRNA	1	MIT
6572706	XM_001998776.3	5.99195	4.6547	4.73337	UP	UP	EQUAL	E	Aut	mRNA	2	MIT
6572707	XM_001998777.3	5.54543	4.25123	2.75826	UP	UP	UP	E	Aut	mRNA	1	MIT
6572708	XM_001998778.3	8.33808	8.32205	8.4081	EQUAL	EQUAL	EQUAL	E	Aut	mRNA	8	PM
6572709	XM_001998779.3	0	0	0	EQUAL	EQUAL	EQUAL	E	Aut	mRNA	13	NS
6572710	XM_001998780.2	7.77034	6.71954	5.29062	UP	UP	UP	E	Aut	mRNA	1	MIT
6572711	XM_001998781.3	6.97741	6.72571	6.73195	EQUAL	EQUAL	EQUAL	E	Aut	mRNA	2	MIT
6572712	XM_001998782.3	6.05361	5.12534	3.73374	UP	UP	UP	E	Aut	mRNA	1	MIT
6572713	XM_001998783.3	6.88944	7.58889	5.90192	DOWN	UP	UP	E	Aut	mRNA	6	MEI
6572714	XM_001998784.3	5.58467	5.42879	5.15979	EQUAL	EQUAL	EQUAL	E	Aut	mRNA	1	MIT
6572719	XM_001998789.3	7.8121	6.81079	7.86505	UP	EQUAL	DOWN	E	Aut	mRNA	12	NU
6572721	XM_001998791.3	8.41735	7.59326	6.71233	UP	UP	UP	E	Aut	mRNA	1	MIT
6572722	XM_001998792.2	0	0	0	EQUAL	EQUAL	EQUAL	E	Aut	mRNA	13	NS
6572724	XM_001998794.3	-1.56419	-1.60647	-1.5591	EQUAL	EQUAL	EQUAL	E	Aut	mRNA	1	MIT
6572725	XM_001998795.3	-2.25956	-2.24986	-2.23685	EQUAL	EQUAL	EQUAL	E	Aut	mRNA	4	MEI
6572727	XM_001998797.3	7.84765	7.14981	6.4965	UP	UP	UP	E	Aut	mRNA	1	MIT
6572728	XM_001998798.3	-0.615479	-0.927635	1.04455	EQUAL	EQUAL	EQUAL	E	Aut	mRNA	8	PM
6572729	XM_001998799.3	6.97752	6.83405	5.58171	EQUAL	UP	UP	E	Aut	mRNA	10	NU
6572730	XM_001998800.3	4.39865	4.60576	3.80666	EQUAL	EQUAL	EQUAL	E	Aut	mRNA	6	MEI
6572731	XM_001998801.3	6.78881	6.13885	4.66358	UP	UP	UP	E	Aut	mRNA	1	MIT
6572732	XM_001998802.3	5.13352	6.05107	3.9866	DOWN	UP	UP	E	Aut	mRNA	4	MEI
6572733	XM_001998803.3	5.05613	5.66815	6.30057	DOWN	DOWN	DOWN	E	Aut	mRNA	7	PM
6572735	XM_001998805.3	7.44823	7.91899	5.83329	DOWN	UP	UP	E	Aut	mRNA	6	MEI
6572736	XM_001998806.3	6.55707	6.69904	4.48284	EQUAL	UP	UP	E	Aut	mRNA	10	NU
6572738	XM_001998808.3	8.32939	8.50612	7.03413	EQUAL	UP	UP	E	Aut	mRNA	6	MEI
6572739	XM_001998809.3	1.10497	0.845817	2.38385	EQUAL	DOWN	DOWN	E	Aut	mRNA	8	PM
6572741	XM_001998811.3	2.22413	2.5782	4.62615	EQUAL	DOWN	DOWN	E	Aut	mRNA	8	PM
6572742	XM_001998812.3	7.17581	5.67998	5.34871	UP	UP	EQUAL	E	Aut	mRNA	2	MIT
6572744	XM_001998814.3	1.34273	2.41928	4.14886	DOWN	DOWN	DOWN	E	Aut	mRNA	8	PM
6572746	XM_001998816.2	0.538107	0.858211	0.737667	EQUAL	EQUAL	EQUAL	E	Aut	mRNA	5	MEI
6572747	XM_001998817.3	4.24474	3.29158	2.31792	EQUAL	EQUAL	EQUAL	E	Aut	mRNA	1	MIT
6572748	XM_001998818.3	4.73972	6.97728	3.45603	DOWN	EQUAL	UP	E	Aut	mRNA	4	MEI
6572749	XM_001998819.3	2.74785	3.34931	1.90264	EQUAL	EQUAL	EQUAL	E	Aut	mRNA	6	MEI
6572750	XM_001998820.3	5.04202	4.52727	4.04134	UP	UP	EQUAL	E	Aut	mRNA	1	MIT
6572751	XM_001998821.3	6.3995	6.02436	4.85729	EQUAL	UP	UP	E	Aut	mRNA	1	MIT
6572752	XM_001998822.3	7.34594	7.626	5.11215	DOWN	UP	UP	E	Aut	mRNA	6	MEI
6572754	XM_001998824.3	10.5741	9.65955	9.81725	UP	UP	EQUAL	E	Aut	mRNA	2	MIT
6572755	XM_001998825.3	6.57665	7.90655	9.11446	DOWN	DOWN	DOWN	E	Aut	mRNA	7	PM
6572756	XM_001998826.3	7.16169	7.88337	8.17046	DOWN	DOWN	DOWN	E	Aut	mRNA	11	NU
6572757	XM_001998827.3	7.51544	6.79305	4.60591	EQUAL	UP	UP	E	Aut	mRNA	1	MIT
6572758	XM_001998828.3	6.18636	5.55577	5.17109	UP	UP	UP	E	Aut	mRNA	1	MIT
6572759	XM_001998829.3	9.04122	8.76491	7.83603	EQUAL	UP	UP	E	Aut	mRNA	10	NU
6572760	XM_001998830.3	7.48745	7.31902	7.1036	EQUAL	UP	EQUAL	E	Aut	mRNA	1	MIT
6572761	XM_001998831.3	5.04527	6.46243	2.30205	DOWN	UP	UP	E	Aut	mRNA	4	MEI
6572762	XM_001998832.3	6.52707	5.47475	5.17634	UP	UP	EQUAL	E	Aut	mRNA	2	MIT
6572764	XM_001998834.3	8.12341	8.47327	7.72671	DOWN	UP	UP	E	Aut	mRNA	6	MEI
6572765	XM_001998835.3	7.00496	7.12863	8.32678	EQUAL	DOWN	DOWN	E	Aut	mRNA	8	PM
6572766	XM_001998836.3	7.34719	7.6824	6.20388	DOWN	UP	UP	E	Aut	mRNA	6	MEI
6572767	XM_001998837.2	1.37916	1.10201	0.519334	EQUAL	UP	EQUAL	E	Aut	mRNA	1	MIT
6572768	XM_001998838.3	5.68057	4.60274	3.8388	UP	UP	EQUAL	E	Aut	mRNA	2	MIT
6572769	XM_001998839.3	9.14165	7.58552	8.17741	UP	UP	DOWN	E	Aut	mRNA	3	MIT
6572770	XM_001998840.3	6.48257	6.97807	7.36846	DOWN	DOWN	DOWN	E	Aut	mRNA	7	PM
6572771	XM_001998841.3	3.1019	2.74918	3.17439	EQUAL	EQUAL	EQUAL	E	Aut	mRNA	12	NU
6572772	XM_001998842.3	6.38112	6.14182	4.49032	UP	UP	UP	E	Aut	mRNA	10	NU
6572773	XM_001998843.3	7.53892	7.37608	6.67788	EQUAL	UP	UP	E	Aut	mRNA	10	NU
6572774	XM_001998844.2	5.00895	5.17068	4.41795	EQUAL	UP	UP	E	Aut	mRNA	6	MEI
6572775	XM_001998845.3	7.73756	7.4774	7.09763	UP	UP	UP	E	Aut	mRNA	1	MIT
6572777	XM_001998847.3	6.74915	6.76609	6.17955	EQUAL	UP	UP	E	Aut	mRNA	10	NU
6572779	XM_001998849.3	10.4431	11.8494	13.2594	DOWN	DOWN	DOWN	E	Aut	mRNA	7	PM
6572780	XM_001998850.3	9.22396	10.6698	10.7266	DOWN	DOWN	EQUAL	E	Aut	mRNA	11	NU
6572781	XM_001998851.3	7.53967	9.14677	11.0219	DOWN	DOWN	DOWN	E	Aut	mRNA	7	PM
6572782	XM_001998852.3	7.86878	9.11104	10.6563	DOWN	DOWN	DOWN	E	Aut	mRNA	7	PM
6572783	XM_001998853.3	-0.872273	-1.10059	-0.893949	EQUAL	EQUAL	EQUAL	E	Aut	mRNA	12	NU
6572784	XM_001998854.3	0.424101	-0.364038	-0.235814	UP	EQUAL	EQUAL	E	Aut	mRNA	2	MIT
6572785	XM_001998855.3	-0.418881	-0.735451	-0.653436	EQUAL	EQUAL	EQUAL	E	Aut	mRNA	2	MIT
6572786	XM_001998856.3	4.0441	5.79292	3.18267	DOWN	EQUAL	UP	E	Aut	mRNA	4	MEI
6572787	XM_001998857.3	3.94696	2.83332	4.56383	UP	EQUAL	DOWN	E	Aut	mRNA	9	PM
6572788	XM_001998858.3	6.48984	3.91495	9.20017	UP	DOWN	DOWN	E	Aut	mRNA	8	PM
6572789	XM_001998859.3	5.04486	4.72418	3.69716	EQUAL	UP	UP	E	Aut	mRNA	10	NU
6572790	XM_001998860.3	5.59617	6.8715	8.54306	DOWN	DOWN	DOWN	E	Aut	mRNA	7	PM
6572791	XM_001998861.3	6.06351	5.91373	5.19226	EQUAL	UP	UP	E	Aut	mRNA	10	NU
6572792	XM_001998862.3	1.5686	0.683441	2.79733	UP	DOWN	DOWN	E	Aut	mRNA	8	PM
6572793	XM_001998863.3	2.96845	0.305091	0.921644	UP	UP	EQUAL	E	Aut	mRNA	2	MIT
6572794	XM_001998864.3	7.55109	9.14888	10.4382	DOWN	DOWN	DOWN	E	Aut	mRNA	7	PM
6572795	XM_001998865.3	-0.438359	-0.600756	-0.502018	EQUAL	EQUAL	EQUAL	E	Aut	mRNA	2	MIT
6572796	XM_001998866.2	-1.89215	-1.81762	-1.8227	EQUAL	EQUAL	EQUAL	E	Aut	mRNA	4	MEI
6572797	XM_001998867.3	7.29019	8.68361	9.17616	DOWN	DOWN	DOWN	E	Aut	mRNA	11	NU
6572798	XM_001998868.3	4.72495	6.11569	8.42193	DOWN	DOWN	DOWN	E	Aut	mRNA	8	PM
6572799	XM_001998869.3	4.73546	3.55938	1.96764	UP	UP	UP	E	Aut	mRNA	1	MIT
6572803	XM_001998873.3	9.50005	9.65423	8.09354	EQUAL	UP	UP	E	Aut	mRNA	6	MEI
6572804	XM_001998874.3	8.29281	7.21957	7.52962	UP	UP	DOWN	E	Aut	mRNA	3	MIT
6572805	XM_001998875.3	6.52849	6.34262	5.66327	EQUAL	UP	UP	E	Aut	mRNA	10	NU
6572806	XM_001998876.3	7.982	7.83241	7.70197	EQUAL	UP	EQUAL	E	Aut	mRNA	1	MIT
6572807	XM_001998877.3	8.57745	7.93615	7.67306	UP	UP	EQUAL	E	Aut	mRNA	2	MIT
6572808	XM_001998878.3	4.71725	2.78371	1.53105	UP	UP	UP	E	Aut	mRNA	2	MIT
6572809	XM_001998879.3	7.09121	6.84915	7.23328	UP	EQUAL	DOWN	E	Aut	mRNA	9	PM
6572810	XM_001998880.3	3.77383	2.25148	2.35057	UP	UP	EQUAL	E	Aut	mRNA	2	MIT
6572812	XM_001998882.3	-1.85138	-1.85895	-1.82527	EQUAL	EQUAL	EQUAL	E	Aut	mRNA	1	MIT
6572813	XM_001998883.3	8.68167	10.2745	11.3306	DOWN	DOWN	DOWN	E	Aut	mRNA	7	PM
6572814	XM_001998884.3	5.06785	3.94951	2.99229	UP	UP	UP	E	Aut	mRNA	1	MIT
6572815	XM_001998885.3	6.37656	6.55673	6.33317	EQUAL	EQUAL	EQUAL	E	Aut	mRNA	4	MEI
6572816	XM_001998886.3	3.86878	3.05305	2.64775	UP	UP	EQUAL	E	Aut	mRNA	2	MIT
6572818	XM_001998888.3	3.81913	2.24438	2.3098	EQUAL	EQUAL	EQUAL	E	Aut	mRNA	3	MIT
6572819	XM_001998889.3	6.90333	6.66826	6.89476	EQUAL	EQUAL	EQUAL	E	Aut	mRNA	12	NU
6572820	XM_001998890.3	8.7333	10.4216	10.1073	DOWN	DOWN	EQUAL	E	Aut	mRNA	5	MEI
6572821	XM_001998891.3	7.33254	7.10197	5.85376	EQUAL	EQUAL	EQUAL	E	Aut	mRNA	10	NU
6572822	XM_001998892.3	5.08097	5.52133	3.64772	DOWN	UP	UP	E	Aut	mRNA	6	MEI
6572823	XM_001998893.3	7.25065	6.65691	6.12842	UP	UP	UP	E	Aut	mRNA	1	MIT
6572824	XM_001998894.3	5.11541	6.55764	5.62203	DOWN	DOWN	UP	E	Aut	mRNA	5	MEI
6572826	XM_001998896.3	1.95216	2.98717	6.57183	DOWN	DOWN	DOWN	E	Aut	mRNA	8	PM
6572827	XM_001998897.3	5.07626	4.87503	3.76129	EQUAL	UP	UP	E	Aut	mRNA	10	NU
6572828	XM_001998898.3	3.01801	2.5805	2.22061	EQUAL	EQUAL	EQUAL	E	Aut	mRNA	2	MIT
6572829	XM_001998899.3	1.37681	1.70706	2.144	EQUAL	DOWN	EQUAL	E	Aut	mRNA	7	PM
6572830	XM_001998900.3	7.14463	6.577	5.18102	UP	UP	UP	E	Aut	mRNA	1	MIT
6572831	XM_001998901.3	3.77961	5.93704	2.77392	DOWN	EQUAL	UP	E	Aut	mRNA	4	MEI
6572834	XM_001998904.2	5.11699	7.13389	6.77892	DOWN	DOWN	EQUAL	E	Aut	mRNA	5	MEI
6572835	XM_001998905.3	3.77573	2.44494	6.91101	UP	DOWN	DOWN	E	Aut	mRNA	8	PM
6572836	XM_001998906.3	0.560135	0.449815	0.0777761	EQUAL	EQUAL	EQUAL	E	Aut	mRNA	10	NU
6572838	XM_001998908.3	9.18647	10.4347	12.7835	DOWN	DOWN	DOWN	E	Aut	mRNA	8	PM
6572840	XM_001998910.3	-2.05085	-2.06393	-2.03679	EQUAL	EQUAL	EQUAL	E	Aut	mRNA	2	MIT
6572842	XM_001998912.1	-1.85695	-1.85689	-1.83264	EQUAL	EQUAL	EQUAL	E	Aut	mRNA	10	NU
6572843	XM_001998913.1	0	0	0	EQUAL	EQUAL	EQUAL	E	Aut	mRNA	13	NS
6572844	XM_001998914.3	8.7289	9.55534	9.34892	DOWN	DOWN	EQUAL	E	Aut	mRNA	5	MEI
6572845	XM_001998915.2	-1.24764	-1.12367	-1.18991	EQUAL	EQUAL	EQUAL	E	Aut	mRNA	4	MEI
6572846	XM_001998916.3	9.58843	11.0226	11.404	DOWN	DOWN	DOWN	E	Aut	mRNA	11	NU
6572848	XM_001998918.3	7.66277	7.73376	6.65816	EQUAL	UP	UP	E	Aut	mRNA	10	NU
6572849	XM_001998919.3	7.16989	7.15323	7.00425	EQUAL	EQUAL	EQUAL	E	Aut	mRNA	10	NU
6572850	XM_001998920.3	8.2218	7.31977	5.94291	UP	UP	UP	E	Aut	mRNA	1	MIT
6572851	XM_001998921.3	8.82122	8.61664	8.70104	UP	EQUAL	EQUAL	E	Aut	mRNA	3	MIT
6572854	XM_001998924.3	9.31135	8.79978	5.9886	EQUAL	UP	UP	E	Aut	mRNA	10	NU
6572855	XM_001998925.3	-0.205688	-0.338269	0.532385	EQUAL	EQUAL	DOWN	E	Aut	mRNA	8	PM
6572857	XM_001998926.3	7.88734	9.4595	10.9915	DOWN	DOWN	DOWN	E	Aut	mRNA	7	PM
6572862	XM_001998931.3	5.66169	6.63323	8.98397	DOWN	DOWN	DOWN	E	Aut	mRNA	8	PM
6572864	XM_001998933.2	6.40453	5.63936	3.66122	UP	UP	UP	E	Aut	mRNA	1	MIT
6572870	XM_001998939.3	1.0781	1.21561	1.1686	EQUAL	EQUAL	EQUAL	E	Aut	mRNA	11	NU
6572872	XM_001998941.3	5.10571	4.42723	3.19013	UP	UP	UP	E	Aut	mRNA	1	MIT
6572873	XM_001998942.3	7.87976	8.32783	7.91828	DOWN	EQUAL	UP	E	Aut	mRNA	4	MEI
6572874	XM_001998943.3	4.75546	3.83696	4.06769	UP	UP	EQUAL	E	Aut	mRNA	2	MIT
6572875	XM_001998944.3	5.22218	5.13108	5.90318	EQUAL	DOWN	DOWN	E	Aut	mRNA	8	PM
6572876	XM_001998945.3	1.53983	2.29647	1.28464	DOWN	EQUAL	UP	E	Aut	mRNA	4	MEI
6572877	XM_001998946.3	-0.0306133	0.289177	-0.025923	EQUAL	EQUAL	EQUAL	E	Aut	mRNA	4	MEI
6572878	XM_001998947.3	-0.82653	-0.491983	1.10502	EQUAL	DOWN	EQUAL	E	Aut	mRNA	8	PM
6572880	XM_001998949.3	8.15324	7.77007	6.23617	UP	UP	UP	E	Aut	mRNA	1	MIT
6572881	XM_001998950.3	5.70678	5.94847	3.72242	EQUAL	UP	UP	E	Aut	mRNA	6	MEI
6572882	XM_001998951.3	6.2761	7.5783	7.78217	DOWN	DOWN	EQUAL	E	Aut	mRNA	11	NU
6572883	XM_001998952.3	-1.45989	-1.38311	-1.03852	EQUAL	EQUAL	EQUAL	E	Aut	mRNA	8	PM
6572885	XM_001998954.3	0.818261	0.304303	0.385244	EQUAL	EQUAL	EQUAL	E	Aut	mRNA	2	MIT
6572888	XM_001998957.2	-2.26094	-2.24945	-2.23533	EQUAL	EQUAL	EQUAL	E	Aut	mRNA	4	MEI
6572889	XM_001998958.3	7.80087	7.5659	6.12431	EQUAL	UP	UP	E	Aut	mRNA	10	NU
6572890	XM_001998959.3	5.42343	5.55706	5.88764	EQUAL	DOWN	EQUAL	E	Aut	mRNA	7	PM
6572891	XM_001998960.3	7.9338	7.28836	6.75418	UP	UP	UP	E	Aut	mRNA	1	MIT
6572892	XM_001998961.3	11.0144	10.9787	11.4163	EQUAL	DOWN	DOWN	E	Aut	mRNA	8	PM
6572893	XM_001998962.3	7.92394	7.42622	6.24225	UP	UP	UP	E	Aut	mRNA	1	MIT
6572895	XM_001998964.3	5.01594	5.04965	3.26955	EQUAL	UP	UP	E	Aut	mRNA	10	NU
6572896	XM_001998965.3	10.2007	11.0974	11.5271	DOWN	DOWN	DOWN	E	Aut	mRNA	7	PM
6572897	XM_001998966.3	3.25368	3.31158	2.86786	EQUAL	EQUAL	EQUAL	E	Aut	mRNA	10	NU
6572898	XM_001998967.3	9.45486	10.298	11.8424	DOWN	DOWN	DOWN	E	Aut	mRNA	7	PM
6572899	XM_001998968.3	8.12481	8.02122	7.08635	EQUAL	UP	UP	E	Aut	mRNA	10	NU
6572900	XM_001998969.3	8.14569	7.8146	6.09879	UP	UP	UP	E	Aut	mRNA	10	NU
6572901	XM_001998970.3	3.5943	2.52707	5.18861	UP	DOWN	DOWN	E	Aut	mRNA	8	PM
6572902	XM_001998971.3	2.59303	2.63593	2.86425	EQUAL	EQUAL	EQUAL	E	Aut	mRNA	8	PM
6572903	XM_001998972.3	4.90397	4.31872	8.4284	EQUAL	DOWN	DOWN	E	Aut	mRNA	8	PM
6572904	XM_001998973.3	-2.28709	-2.27706	-2.16175	EQUAL	EQUAL	EQUAL	E	Aut	mRNA	8	PM
6572905	XM_001998974.3	0.205604	0.625848	0.281724	EQUAL	EQUAL	EQUAL	E	Aut	mRNA	5	MEI
6572907	XM_001998976.3	7.39757	7.21587	5.37232	EQUAL	UP	UP	E	Aut	mRNA	10	NU
6572908	XM_001998977.3	5.07445	4.0454	2.68948	UP	UP	UP	E	Aut	mRNA	1	MIT
6572910	XM_001998979.3	6.29068	7.31863	4.9946	DOWN	UP	UP	E	Aut	mRNA	4	MEI
6572911	XM_001998980.3	-1.79324	-1.73758	0.213089	EQUAL	EQUAL	EQUAL	E	Aut	mRNA	8	PM
6572915	XM_001998982.3	6.72716	6.11366	5.53869	UP	UP	UP	E	Aut	mRNA	1	MIT
6572916	XM_001998983.3	7.39676	6.96239	6.76614	UP	UP	EQUAL	E	Aut	mRNA	2	MIT
6572917	XM_001998984.3	8.07806	8.41744	5.32983	DOWN	UP	UP	E	Aut	mRNA	6	MEI
6572918	XM_001998985.3	3.30136	2.56994	4.49201	UP	DOWN	DOWN	E	Aut	mRNA	8	PM
6572919	XM_001998986.3	3.21665	3.66062	3.96172	DOWN	DOWN	EQUAL	E	Aut	mRNA	7	PM
6572920	XM_001998987.3	6.90282	7.7854	8.1789	DOWN	DOWN	DOWN	E	Aut	mRNA	11	NU
6572921	XM_001998988.3	0.631787	0.424503	0.346176	EQUAL	EQUAL	EQUAL	E	Aut	mRNA	1	MIT
6572923	XM_001998990.3	-1.55579	-1.66055	-1.57072	EQUAL	EQUAL	EQUAL	E	Aut	mRNA	2	MIT
6572928	XM_001998995.3	-1.17079	-0.87661	-0.840822	EQUAL	EQUAL	EQUAL	E	Aut	mRNA	11	NU
6572929	XM_001998996.3	-0.565856	-0.163266	-0.52381	EQUAL	EQUAL	EQUAL	E	Aut	mRNA	4	MEI
6572930	XM_001998997.3	-1.04818	-1.07185	-1.08185	EQUAL	EQUAL	EQUAL	E	Aut	mRNA	10	NU
6572932	XM_001998999.3	6.28603	8.01193	5.97162	DOWN	EQUAL	UP	E	Aut	mRNA	4	MEI
6572933	XM_001999000.3	3.22061	2.65841	1.79377	UP	UP	UP	E	Aut	mRNA	1	MIT
6572934	XM_001999001.3	5.13226	3.75044	3.60826	UP	UP	EQUAL	E	Aut	mRNA	2	MIT
6572937	XM_001999004.3	6.40281	5.38174	4.98671	UP	UP	EQUAL	E	Aut	mRNA	2	MIT
6572938	XM_001999005.3	-1.97254	-1.96207	-1.30247	EQUAL	EQUAL	EQUAL	E	Aut	mRNA	8	PM
6572939	XM_001999006.3	5.80407	5.07139	7.93951	UP	DOWN	DOWN	E	Aut	mRNA	8	PM
6572940	XM_001999007.3	0.77171	0.818419	1.48739	EQUAL	EQUAL	EQUAL	E	Aut	mRNA	8	PM
6572941	XM_001999008.3	-0.522252	-0.325026	0.493847	EQUAL	DOWN	EQUAL	E	Aut	mRNA	8	PM
6572942	XM_001999009.3	-1.88288	-1.81843	-1.82147	EQUAL	EQUAL	EQUAL	E	Aut	mRNA	4	MEI
6572943	XM_001999010.3	-1.21625	-1.28761	-0.433101	EQUAL	EQUAL	EQUAL	E	Aut	mRNA	8	PM
6572944	XM_001999011.3	-1.60803	-1.69618	-1.61776	EQUAL	EQUAL	EQUAL	E	Aut	mRNA	2	MIT
6572945	XM_001999012.2	-1.03074	-1.03181	-1.0485	EQUAL	EQUAL	EQUAL	E	Aut	mRNA	10	NU
6572948	XM_001999015.3	0.687697	0.150588	1.5965	EQUAL	EQUAL	EQUAL	E	Aut	mRNA	8	PM
6572950	XM_001999017.3	-1.23157	-1.38325	-0.700904	EQUAL	EQUAL	EQUAL	E	Aut	mRNA	8	PM
6572951	XM_001999018.3	-2.27108	-2.26578	-2.19981	EQUAL	EQUAL	EQUAL	E	Aut	mRNA	8	PM
6572952	XM_001999019.3	-1.14174	-1.0852	-1.02469	EQUAL	EQUAL	EQUAL	E	Aut	mRNA	11	NU
6572953	XM_001999020.3	5.96677	7.43861	7.99338	DOWN	DOWN	DOWN	E	Aut	mRNA	7	PM
6572954	XM_001999021.3	0.0521636	0.0604644	0.793752	EQUAL	EQUAL	EQUAL	E	Aut	mRNA	8	PM
6572956	XM_001999023.2	-2.28735	-2.27824	-2.15988	EQUAL	EQUAL	EQUAL	E	Aut	mRNA	8	PM
6572957	XM_001999024.3	-2.07729	-2.07075	-2.04993	EQUAL	EQUAL	EQUAL	E	Aut	mRNA	6	MEI
6572958	XM_001999025.3	0.0350014	0.157008	1.66956	EQUAL	DOWN	DOWN	E	Aut	mRNA	8	PM
6572960	XM_001999027.2	-2.25982	-2.24954	-2.23688	EQUAL	EQUAL	EQUAL	E	Aut	mRNA	4	MEI
6572961	XM_001999028.3	-1.87606	-1.84188	-1.82526	EQUAL	EQUAL	EQUAL	E	Aut	mRNA	6	MEI
6572963	XM_001999030.3	0.451782	0.925844	2.27384	EQUAL	DOWN	DOWN	E	Aut	mRNA	8	PM
6572964	XM_001999031.3	2.8609	2.98453	5.2203	EQUAL	DOWN	DOWN	E	Aut	mRNA	8	PM
6572965	XM_001999032.3	7.7528	7.53374	6.57185	EQUAL	UP	UP	E	Aut	mRNA	10	NU
6572966	XM_001999033.3	6.38841	6.64192	3.93806	EQUAL	UP	UP	E	Aut	mRNA	6	MEI
6572968	XM_001999035.3	1.83443	1.72368	1.2899	EQUAL	EQUAL	EQUAL	E	Aut	mRNA	1	MIT
6572969	XM_001999036.3	7.4452	6.7649	5.58725	UP	UP	UP	E	Aut	mRNA	1	MIT
6572970	XM_001999037.3	10.8265	9.51668	9.7425	UP	UP	EQUAL	E	Aut	mRNA	2	MIT
6572972	XM_001999038.3	5.08388	5.61038	2.9574	EQUAL	UP	UP	E	Aut	mRNA	6	MEI
6572973	XM_001999039.3	2.25086	0.771804	0.567676	UP	UP	EQUAL	E	Aut	mRNA	2	MIT
6572974	XM_001999040.3	7.12331	6.84625	4.75398	EQUAL	UP	UP	E	Aut	mRNA	10	NU
6572975	XM_001999041.3	7.63702	8.11144	5.26697	EQUAL	UP	UP	E	Aut	mRNA	6	MEI
6572976	XM_001999042.3	7.5488	8.24269	7.56395	DOWN	EQUAL	UP	E	Aut	mRNA	4	MEI
6572977	XM_001999043.3	10.5081	10.237	8.71191	EQUAL	UP	UP	E	Aut	mRNA	10	NU
6572978	XM_001999044.3	6.19723	4.9419	4.10293	UP	UP	UP	E	Aut	mRNA	2	MIT
6572979	XM_001999045.3	3.76318	3.98451	2.03629	EQUAL	UP	UP	E	Aut	mRNA	6	MEI
6572980	XM_001999046.3	5.91122	5.16589	4.49874	UP	UP	EQUAL	E	Aut	mRNA	1	MIT
6572981	XM_001999047.3	3.4488	2.78091	2.3903	UP	UP	EQUAL	E	Aut	mRNA	1	MIT
6572982	XM_001999048.3	9.94753	9.9793	11.1323	EQUAL	DOWN	DOWN	E	Aut	mRNA	8	PM
6572983	XM_001999049.3	8.64782	8.47038	9.77931	EQUAL	DOWN	DOWN	E	Aut	mRNA	8	PM
6572985	XM_001999051.3	6.00813	4.68499	4.98623	UP	UP	EQUAL	E	Aut	mRNA	2	MIT
6572986	XM_001999052.3	2.81984	1.75133	6.16873	UP	DOWN	DOWN	E	Aut	mRNA	8	PM
6572989	XM_001999055.3	-1.51546	-1.55578	-1.12899	EQUAL	EQUAL	EQUAL	E	Aut	mRNA	8	PM
6572992	XM_001999056.3	0.522252	0.968231	3.02647	EQUAL	DOWN	DOWN	E	Aut	mRNA	8	PM
6572999	XM_001999059.3	3.9903	5.60138	6.07931	DOWN	DOWN	EQUAL	E	Aut	mRNA	11	NU
6573000	XM_001999060.3	1.46775	1.39369	2.27473	EQUAL	EQUAL	DOWN	E	Aut	mRNA	8	PM
6573001	XM_001999061.3	1.29932	1.14127	2.60833	EQUAL	EQUAL	DOWN	E	Aut	mRNA	8	PM
6573002	XM_001999062.3	4.54523	4.05652	4.49409	UP	EQUAL	EQUAL	E	Aut	mRNA	12	NU
6573003	XM_001999063.3	4.37251	3.75696	2.7437	EQUAL	UP	EQUAL	E	Aut	mRNA	1	MIT
6573004	XM_001999064.3	7.78323	7.58376	5.82453	EQUAL	UP	UP	E	Aut	mRNA	10	NU
6573005	XM_001999065.3	0.514824	-0.0638172	0.707948	UP	EQUAL	DOWN	E	Aut	mRNA	9	PM
6573006	XM_001999066.2	-1.17153	-1.11554	-1.15067	EQUAL	EQUAL	EQUAL	E	Aut	mRNA	6	MEI
6573007	XM_001999067.2	0	0	0	EQUAL	EQUAL	EQUAL	E	Aut	mRNA	13	NS
6573009	XM_001999069.2	0.235826	0.396374	0.535513	EQUAL	EQUAL	EQUAL	E	Aut	mRNA	7	PM
6573010	XM_001999070.2	0	0	0	EQUAL	EQUAL	EQUAL	E	Aut	mRNA	13	NS
6573013	XM_001999073.3	-1.62567	-1.75503	-1.62204	EQUAL	EQUAL	EQUAL	E	Aut	mRNA	2	MIT
6573014	XM_001999074.3	3.7284	5.87015	5.22646	DOWN	DOWN	EQUAL	E	Aut	mRNA	11	NU
6573015	XM_001999075.3	1.94955	2.46029	1.82973	EQUAL	EQUAL	EQUAL	E	Aut	mRNA	4	MEI
6573016	XM_001999076.3	7.6751	6.74121	7.30104	UP	UP	DOWN	E	Aut	mRNA	3	MIT
6573018	XM_001999077.3	4.3298	4.32709	4.8903	EQUAL	DOWN	DOWN	E	Aut	mRNA	8	PM
6573019	XM_001999078.3	0.64862	0.839865	0.663404	EQUAL	EQUAL	EQUAL	E	Aut	mRNA	5	MEI
6573020	XM_001999079.3	-2.26027	-2.24985	-2.23582	EQUAL	EQUAL	EQUAL	E	Aut	mRNA	4	MEI
6573022	XM_001999081.3	1.26261	1.17388	0.976643	EQUAL	EQUAL	EQUAL	E	Aut	mRNA	4	MEI
6573023	XM_001999082.3	5.89414	5.32919	5.13733	UP	UP	EQUAL	E	Aut	mRNA	2	MIT
6573024	XM_001999083.3	10.9479	11.0069	10.621	EQUAL	UP	UP	E	Aut	mRNA	6	MEI
6573025	XM_001999084.3	8.26219	8.15159	7.04487	EQUAL	UP	UP	E	Aut	mRNA	10	NU
6573026	XM_001999085.3	-1.54285	-1.60902	-1.22732	EQUAL	EQUAL	EQUAL	E	Aut	mRNA	8	PM
6573027	XM_001999086.2	5.46569	4.83204	8.89652	UP	DOWN	DOWN	E	Aut	mRNA	8	PM
6573028	XM_001999087.3	4.43016	4.31309	4.46862	EQUAL	EQUAL	EQUAL	E	Aut	mRNA	12	NU
6573030	XM_001999089.3	3.26236	3.63594	2.72202	EQUAL	EQUAL	UP	E	Aut	mRNA	6	MEI
6573031	XM_001999090.2	-1.45071	-1.31599	-1.16582	EQUAL	EQUAL	EQUAL	E	Aut	mRNA	7	PM
6573032	XM_001999091.3	5.47906	2.91697	8.03365	UP	DOWN	DOWN	E	Aut	mRNA	8	PM
6573033	XM_001999092.3	6.14414	6.09507	3.3232	EQUAL	UP	UP	E	Aut	mRNA	10	NU
6573034	XM_001999093.3	2.35626	3.13989	3.9745	DOWN	DOWN	DOWN	E	Aut	mRNA	7	PM
6573035	XM_001999094.3	7.86226	7.25304	5.70188	UP	UP	UP	E	Aut	mRNA	1	MIT
6573036	XM_001999095.3	6.74313	6.11528	5.78865	UP	UP	EQUAL	E	Aut	mRNA	2	MIT
6573037	XM_001999096.3	7.52488	6.76889	5.36674	UP	UP	UP	E	Aut	mRNA	1	MIT
6573039	XM_001999098.3	7.37954	8.15031	7.89456	DOWN	DOWN	EQUAL	E	Aut	mRNA	5	MEI
6573040	XM_001999099.3	11.7376	11.662	10.3516	EQUAL	UP	UP	E	Aut	mRNA	10	NU
6573041	XM_001999100.3	5.32889	6.16432	7.91395	DOWN	DOWN	DOWN	E	Aut	mRNA	8	PM
6573042	XM_001999101.3	9.65085	10.4524	9.70859	DOWN	EQUAL	UP	E	Aut	mRNA	4	MEI
6573043	XM_001999102.3	2.55844	1.8642	2.17685	UP	EQUAL	EQUAL	E	Aut	mRNA	3	MIT
6573045	XM_001999104.3	0.905848	0.951633	0.690857	EQUAL	EQUAL	EQUAL	E	Aut	mRNA	10	NU
6573046	XM_001999105.3	6.20188	5.4263	4.86016	UP	UP	UP	E	Aut	mRNA	1	MIT
6573047	XM_001999106.3	7.98773	7.99974	6.47203	EQUAL	UP	UP	E	Aut	mRNA	10	NU
6573048	XM_001999107.3	7.39936	6.63918	4.97264	UP	UP	UP	E	Aut	mRNA	1	MIT
6573049	XM_001999108.3	6.69017	7.0879	4.29499	DOWN	UP	UP	E	Aut	mRNA	6	MEI
6573050	XM_001999109.3	7.07218	7.23021	5.42897	EQUAL	UP	UP	E	Aut	mRNA	6	MEI
6573051	XM_001999110.3	5.65453	5.75471	5.11234	EQUAL	UP	UP	E	Aut	mRNA	6	MEI
6573053	XM_001999112.3	6.80601	6.20411	4.41335	UP	UP	UP	E	Aut	mRNA	1	MIT
6573054	XM_001999113.3	3.70324	4.29956	2.5124	EQUAL	EQUAL	EQUAL	E	Aut	mRNA	10	NU
6573055	XM_001999114.3	0.216427	0.528732	0.137241	EQUAL	EQUAL	EQUAL	E	Aut	mRNA	4	MEI
6573056	XM_001999115.3	2.94133	2.80055	3.99759	EQUAL	DOWN	DOWN	E	Aut	mRNA	8	PM
6573057	XM_001999116.3	-1.84472	-1.88291	-1.83613	EQUAL	EQUAL	EQUAL	E	Aut	mRNA	2	MIT
6573058	XM_001999117.3	6.59179	8.28279	6.94685	DOWN	DOWN	UP	E	Aut	mRNA	4	MEI
6573059	XM_001999118.3	7.13283	7.23901	5.71378	EQUAL	UP	UP	E	Aut	mRNA	6	MEI
6573060	XM_001999119.3	0.861055	1.28344	0.460019	EQUAL	EQUAL	UP	E	Aut	mRNA	6	MEI
6573061	XM_001999120.3	4.62411	4.91443	4.3664	EQUAL	EQUAL	EQUAL	E	Aut	mRNA	4	MEI
6573062	XM_001999121.3	7.83454	7.70607	5.69423	EQUAL	UP	UP	E	Aut	mRNA	10	NU
6573064	XM_001999123.3	0.294101	0.54424	1.05594	EQUAL	EQUAL	EQUAL	E	Aut	mRNA	8	PM
6573065	XM_001999124.3	-1.1268	-1.00807	-0.886788	EQUAL	EQUAL	EQUAL	E	Aut	mRNA	11	NU
6573071	XM_001999127.3	2.52418	2.77328	0.758356	EQUAL	UP	UP	E	Aut	mRNA	10	NU
6573073	XM_001999129.3	-1.0472	-0.540235	-0.929026	EQUAL	EQUAL	EQUAL	E	Aut	mRNA	4	MEI
6573074	XM_001999130.3	6.76503	7.81259	4.55172	DOWN	UP	UP	E	Aut	mRNA	4	MEI
6573076	XM_001999132.3	8.51041	8.31585	9.03629	UP	DOWN	DOWN	E	Aut	mRNA	8	PM
6573078	XM_001999134.3	6.59929	6.06586	4.32659	UP	UP	UP	E	Aut	mRNA	1	MIT
6573079	XM_001999135.3	4.79549	4.63338	4.80244	EQUAL	EQUAL	EQUAL	E	Aut	mRNA	12	NU
6573081	XM_001999137.3	7.68941	7.59143	5.75262	EQUAL	UP	UP	E	Aut	mRNA	10	NU
6573082	XM_001999138.2	-1.72163	-1.60599	-1.5663	EQUAL	EQUAL	EQUAL	E	Aut	mRNA	11	NU
6573083	XM_001999139.3	-2.05039	-2.06358	-2.03626	EQUAL	EQUAL	EQUAL	E	Aut	mRNA	2	MIT
6573084	XM_001999140.3	-1.25469	-1.10895	-1.18804	EQUAL	EQUAL	EQUAL	E	Aut	mRNA	4	MEI
6573085	XM_001999141.3	10.0659	11.8911	11.2598	DOWN	DOWN	UP	E	Aut	mRNA	5	MEI
6573086	XM_001999142.3	7.18361	9.11103	10.2413	DOWN	DOWN	DOWN	E	Aut	mRNA	7	PM
6573087	XM_001999143.3	7.18107	8.98252	5.5639	DOWN	UP	UP	E	Aut	mRNA	4	MEI
6573092	XM_001999147.3	7.35172	6.45706	5.17884	UP	UP	UP	E	Aut	mRNA	1	MIT
6573093	XM_001999148.3	2.23712	2.36886	2.96602	EQUAL	DOWN	EQUAL	E	Aut	mRNA	8	PM
6573094	XM_001999149.3	1.73792	2.15184	4.13109	EQUAL	DOWN	DOWN	E	Aut	mRNA	8	PM
6573097	XM_001999152.3	0	0	0	EQUAL	EQUAL	EQUAL	E	Aut	mRNA	13	NS
6573100	XM_001999155.3	0	0	0	EQUAL	EQUAL	EQUAL	E	Aut	mRNA	13	NS
6573101	XM_001999156.3	-0.419868	-0.662204	0.835784	EQUAL	DOWN	DOWN	E	Aut	mRNA	8	PM
6573102	XM_001999157.3	5.01571	6.26867	4.50912	DOWN	EQUAL	UP	E	Aut	mRNA	4	MEI
6573103	XM_001999158.3	2.93316	2.8831	4.85701	EQUAL	DOWN	DOWN	E	Aut	mRNA	8	PM
6573104	XM_001999159.3	9.41696	10.0561	10.8911	DOWN	DOWN	DOWN	E	Aut	mRNA	7	PM
6573105	XM_001999160.3	-0.00259741	0.0406925	-0.238632	EQUAL	EQUAL	EQUAL	E	Aut	mRNA	6	MEI
6573106	XM_001999161.3	5.56097	6.56765	3.33181	EQUAL	UP	UP	E	Aut	mRNA	6	MEI
6573107	XM_001999162.3	1.55966	2.78507	1.54784	DOWN	EQUAL	UP	E	Aut	mRNA	4	MEI
6573110	XM_001999165.3	0	0	0	EQUAL	EQUAL	EQUAL	E	Aut	mRNA	13	NS
6573113	XM_001999168.3	5.82047	5.16622	7.90592	UP	DOWN	DOWN	E	Aut	mRNA	8	PM
6573114	XM_001999169.3	4.90251	5.1851	9.12457	EQUAL	DOWN	DOWN	E	Aut	mRNA	8	PM
6573115	XM_001999170.3	4.35392	3.12028	7.05293	UP	DOWN	DOWN	E	Aut	mRNA	8	PM
6573116	XM_001999171.3	7.50949	7.37231	7.41102	EQUAL	EQUAL	EQUAL	E	Aut	mRNA	3	MIT
6573117	XM_001999172.3	6.52247	5.25453	7.55103	UP	DOWN	DOWN	E	Aut	mRNA	9	PM
6573118	XM_001999173.3	6.03185	5.54356	5.73542	UP	EQUAL	EQUAL	E	Aut	mRNA	3	MIT
6573119	XM_001999174.3	3.10956	2.40998	9.82784	UP	DOWN	DOWN	E	Aut	mRNA	8	PM
6573121	XM_001999176.3	-0.863277	-0.80807	-0.61027	EQUAL	EQUAL	EQUAL	E	Aut	mRNA	7	PM
6573123	XM_001999178.3	-2.25244	-2.25379	-2.24249	EQUAL	EQUAL	EQUAL	E	Aut	mRNA	2	MIT
6573124	XM_001999179.3	0	0	0	EQUAL	EQUAL	EQUAL	E	Aut	mRNA	13	NS
6573125	XM_001999180.3	7.60642	9.27576	10.4304	DOWN	DOWN	DOWN	E	Aut	mRNA	7	PM
6573127	XM_001999182.2	-1.72977	-1.79082	-1.72686	EQUAL	EQUAL	EQUAL	E	Aut	mRNA	2	MIT
6573128	XM_001999183.3	0.707713	0.803983	0.662602	EQUAL	EQUAL	EQUAL	E	Aut	mRNA	4	MEI
6573131	XM_001999186.3	0	0	0	EQUAL	EQUAL	EQUAL	E	Aut	mRNA	13	NS
6573132	XM_001999187.3	3.2713	3.71709	2.8172	EQUAL	EQUAL	UP	E	Aut	mRNA	6	MEI
6573133	XM_001999188.3	4.21486	4.33449	2.50886	EQUAL	UP	UP	E	Aut	mRNA	6	MEI
6573134	XM_001999189.3	-1.10712	-1.27712	-1.18152	EQUAL	EQUAL	EQUAL	E	Aut	mRNA	2	MIT
6573135	XM_001999190.3	0.129616	0.0233479	2.27921	EQUAL	DOWN	DOWN	E	Aut	mRNA	8	PM
6573136	XM_001999191.3	-0.547785	-0.889785	0.333711	EQUAL	EQUAL	EQUAL	E	Aut	mRNA	8	PM
6573139	XM_001999194.3	5.67686	7.09282	7.41879	DOWN	DOWN	DOWN	E	Aut	mRNA	11	NU
6573140	XM_001999195.2	1.31691	1.26931	1.67097	EQUAL	EQUAL	EQUAL	E	Aut	mRNA	8	PM
6573141	XM_001999196.3	-1.85924	-1.90576	-1.76871	EQUAL	EQUAL	EQUAL	E	Aut	mRNA	9	PM
6573142	XM_001999197.3	-1.37431	-1.22029	-1.29199	EQUAL	EQUAL	EQUAL	E	Aut	mRNA	4	MEI
6573144	XM_001999199.3	-1.52532	-1.52353	-1.50137	EQUAL	EQUAL	EQUAL	E	Aut	mRNA	10	NU
6573146	XM_001999201.3	0	0	0	EQUAL	EQUAL	EQUAL	E	Aut	mRNA	13	NS
6573147	XM_001999202.1	-2.25416	-2.25804	-2.23477	EQUAL	EQUAL	EQUAL	E	Aut	mRNA	2	MIT
6573148	XM_001999203.3	-0.814761	-0.847705	-0.388633	EQUAL	EQUAL	EQUAL	E	Aut	mRNA	8	PM
6573149	XM_001999204.2	-0.558147	-0.964923	-0.431573	EQUAL	EQUAL	EQUAL	E	Aut	mRNA	9	PM
6573150	XM_001999205.1	-2.05061	-2.06375	-2.03652	EQUAL	EQUAL	EQUAL	E	Aut	mRNA	2	MIT
6573151	XM_001999206.2	0	0	0	EQUAL	EQUAL	EQUAL	E	Aut	mRNA	13	NS
6573154	XM_001999209.2	0	0	0	EQUAL	EQUAL	EQUAL	E	Aut	mRNA	13	NS
6573155	XM_001999210.3	-1.03308	-1.21535	-0.812248	EQUAL	EQUAL	EQUAL	E	Aut	mRNA	9	PM
6573156	XM_001999211.3	0	0	0	EQUAL	EQUAL	EQUAL	E	Aut	mRNA	13	NS
6573157	XM_001999212.1	-1.57915	-1.57116	-0.687092	EQUAL	EQUAL	EQUAL	E	Aut	mRNA	8	PM
6573159	XM_001999214.3	0.273523	0.374656	3.02806	EQUAL	DOWN	DOWN	E	Aut	mRNA	8	PM
6573160	XM_001999215.2	0.822348	1.54114	4.60189	EQUAL	DOWN	DOWN	E	Aut	mRNA	8	PM
6573161	XM_001999216.3	-0.7617	-0.424068	0.689831	EQUAL	EQUAL	EQUAL	E	Aut	mRNA	7	PM
6573162	XM_001999217.2	-0.932952	-1.06496	-0.111723	EQUAL	EQUAL	EQUAL	E	Aut	mRNA	8	PM
6573163	XM_001999218.3	5.11498	5.63403	10.3311	EQUAL	DOWN	DOWN	E	Aut	mRNA	8	PM
6573164	XM_001999219.3	7.27179	8.32518	8.35517	DOWN	DOWN	EQUAL	E	Aut	mRNA	11	NU
6573165	XM_001999220.3	7.20521	7.96617	11.7467	DOWN	DOWN	DOWN	E	Aut	mRNA	8	PM
6573167	XM_001999222.3	5.33235	4.40758	3.49166	UP	UP	UP	E	Aut	mRNA	1	MIT
6573168	XM_001999223.3	6.65186	6.18073	5.87173	UP	UP	EQUAL	E	Aut	mRNA	1	MIT
6573170	XM_001999224.3	8.48747	8.31314	10.0142	EQUAL	DOWN	DOWN	E	Aut	mRNA	8	PM
6573171	XM_001999225.3	6.34283	4.65151	5.11491	UP	UP	DOWN	E	Aut	mRNA	2	MIT
6573172	XM_001999226.3	7.25415	6.94953	5.31007	UP	UP	UP	E	Aut	mRNA	10	NU
6573173	XM_001999227.3	2.2258	1.73523	1.05714	EQUAL	UP	UP	E	Aut	mRNA	1	MIT
6573174	XM_001999228.3	0	0	0	EQUAL	EQUAL	EQUAL	E	Aut	mRNA	13	NS
6573175	XM_001999229.3	0.602964	1.30639	2.28453	EQUAL	DOWN	EQUAL	E	Aut	mRNA	7	PM
6573180	XM_001999234.3	7.13808	8.63573	10.8625	DOWN	DOWN	DOWN	E	Aut	mRNA	8	PM
6573181	XM_001999235.3	6.11499	7.46675	9.12557	DOWN	DOWN	DOWN	E	Aut	mRNA	7	PM
6573182	XM_001999236.3	8.03592	8.02631	9.04784	EQUAL	DOWN	DOWN	E	Aut	mRNA	8	PM
6573183	XM_001999237.3	1.76998	3.1151	4.13995	DOWN	DOWN	DOWN	E	Aut	mRNA	7	PM
6573184	XM_001999238.2	0.316918	0.339722	4.76827	EQUAL	DOWN	DOWN	E	Aut	mRNA	8	PM
6573185	XM_001999239.3	0.422174	1.00066	1.01004	EQUAL	EQUAL	EQUAL	E	Aut	mRNA	11	NU
6573186	XM_001999240.3	6.54914	7.36251	6.67786	DOWN	EQUAL	UP	E	Aut	mRNA	4	MEI
6573187	XM_001999241.3	8.07821	8.13543	5.71719	EQUAL	UP	UP	E	Aut	mRNA	10	NU
6573188	XM_001999242.3	2.76802	2.97472	2.05972	EQUAL	EQUAL	UP	E	Aut	mRNA	6	MEI
6573190	XM_001999244.3	6.96388	6.0789	5.21513	UP	UP	UP	E	Aut	mRNA	1	MIT
6573191	XM_001999245.3	6.46824	7.39996	6.94144	DOWN	DOWN	EQUAL	E	Aut	mRNA	5	MEI
6573192	XM_001999246.3	4.06272	2.93984	5.61749	UP	DOWN	DOWN	E	Aut	mRNA	8	PM
6573193	XM_001999247.3	5.44541	4.66067	4.96671	UP	EQUAL	EQUAL	E	Aut	mRNA	3	MIT
6573194	XM_001999248.3	6.38411	4.35645	6.80285	UP	DOWN	DOWN	E	Aut	mRNA	9	PM
6573195	XM_001999249.3	-0.815386	-0.939341	-0.387709	EQUAL	EQUAL	EQUAL	E	Aut	mRNA	8	PM
6573196	XM_001999250.3	-1.68581	-1.76932	-1.60654	EQUAL	EQUAL	EQUAL	E	Aut	mRNA	9	PM
6573197	XM_001999251.3	-0.310707	0.203956	0.27218	DOWN	DOWN	EQUAL	E	Aut	mRNA	11	NU
6573198	XM_001999252.3	5.44902	6.80855	6.40205	DOWN	DOWN	EQUAL	E	Aut	mRNA	5	MEI
6573200	XM_001999254.3	9.11012	9.41422	8.78468	DOWN	UP	UP	E	Aut	mRNA	6	MEI
6573202	XM_001999256.3	0.30688	0.726966	0.53723	EQUAL	EQUAL	EQUAL	E	Aut	mRNA	11	NU
6573203	XM_001999257.3	6.09802	6.97699	6.48868	DOWN	EQUAL	EQUAL	E	Aut	mRNA	5	MEI
6573204	XM_001999258.3	3.22462	3.34288	3.44234	EQUAL	EQUAL	EQUAL	E	Aut	mRNA	7	PM
6573205	XM_001999259.3	6.44352	6.47816	4.90189	EQUAL	UP	UP	E	Aut	mRNA	10	NU
6573206	XM_001999260.3	4.17554	2.82956	5.66062	UP	DOWN	DOWN	E	Aut	mRNA	8	PM
6573210	XM_001999264.3	-0.286375	-0.131326	-0.402978	EQUAL	EQUAL	EQUAL	E	Aut	mRNA	6	MEI
6573211	XM_001999265.2	-1.68441	-1.63501	-1.56536	EQUAL	EQUAL	EQUAL	E	Aut	mRNA	11	NU
6573212	XM_001999266.3	0	0	0	EQUAL	EQUAL	EQUAL	E	Aut	mRNA	13	NS
6573213	XM_001999267.3	0	0	0	EQUAL	EQUAL	EQUAL	E	Aut	mRNA	13	NS
6573214	XM_001999268.3	-2.07489	-2.04385	-2.03438	EQUAL	EQUAL	EQUAL	E	Aut	mRNA	4	MEI
6573215	XM_001999269.3	0	0	0	EQUAL	EQUAL	EQUAL	E	Aut	mRNA	13	NS
6573216	XM_001999270.3	-0.709999	-0.337633	-0.644465	EQUAL	EQUAL	EQUAL	E	Aut	mRNA	4	MEI
6573217	XM_001999271.3	1.54969	1.52277	1.99141	EQUAL	EQUAL	EQUAL	E	Aut	mRNA	8	PM
6573218	XM_001999272.2	0	0	0	EQUAL	EQUAL	EQUAL	E	Aut	mRNA	13	NS
6573219	XM_001999273.3	1.23007	1.71094	1.16709	EQUAL	EQUAL	EQUAL	E	Aut	mRNA	4	MEI
6573220	XM_001999274.3	2.37102	2.91952	2.34541	EQUAL	EQUAL	EQUAL	E	Aut	mRNA	4	MEI
6573221	XM_001999275.3	8.16991	8.04553	6.3272	EQUAL	UP	UP	E	Aut	mRNA	10	NU
6573225	XM_001999276.3	2.1947	3.64707	1.73835	DOWN	EQUAL	UP	E	Aut	mRNA	4	MEI
6573226	XM_001999277.3	-0.250842	-0.156113	-0.161106	EQUAL	EQUAL	EQUAL	E	Aut	mRNA	5	MEI
6573228	XM_001999279.3	-0.960205	-0.958317	-0.633024	EQUAL	EQUAL	EQUAL	E	Aut	mRNA	8	PM
6573229	XM_001999280.3	-1.24627	-1.3382	-1.21098	EQUAL	EQUAL	EQUAL	E	Aut	mRNA	12	NU
6573230	XM_001999281.3	4.00966	4.36435	4.17392	EQUAL	EQUAL	EQUAL	E	Aut	mRNA	5	MEI
6573231	XM_001999282.3	7.842	8.84067	9.12328	DOWN	DOWN	DOWN	E	Aut	mRNA	11	NU
6573232	XM_001999283.3	8.28872	9.43555	8.64988	DOWN	DOWN	UP	E	Aut	mRNA	4	MEI
6573233	XM_001999284.3	4.8278	4.30444	4.33883	UP	EQUAL	EQUAL	E	Aut	mRNA	2	MIT
6573234	XM_001999285.3	5.34534	4.32923	3.79366	UP	UP	EQUAL	E	Aut	mRNA	2	MIT
6573235	XM_001999286.3	6.35843	5.39624	3.89767	UP	UP	UP	E	Aut	mRNA	1	MIT
6573236	XM_001999287.3	7.71823	6.58182	5.70917	UP	UP	UP	E	Aut	mRNA	2	MIT
6573237	XM_001999288.3	9.76331	8.5894	9.03358	UP	UP	DOWN	E	Aut	mRNA	3	MIT
6573238	XM_001999289.3	5.64885	4.5604	3.42407	UP	UP	UP	E	Aut	mRNA	2	MIT
6573239	XM_001999290.3	5.31371	5.25967	5.29809	EQUAL	EQUAL	EQUAL	E	Aut	mRNA	12	NU
6573240	XM_001999291.3	9.99216	9.71872	9.79951	UP	EQUAL	EQUAL	E	Aut	mRNA	3	MIT
6573241	XM_001999292.3	5.96747	5.06975	4.23422	UP	UP	UP	E	Aut	mRNA	1	MIT
6573242	XM_001999293.3	9.17299	8.81452	7.27939	UP	UP	UP	E	Aut	mRNA	10	NU
6573246	XM_001999297.3	2.56893	3.62761	4.78198	DOWN	DOWN	DOWN	E	Aut	mRNA	7	PM
6573249	XM_001999300.3	-2.07065	-2.03805	-2.02565	EQUAL	EQUAL	EQUAL	E	Aut	mRNA	4	MEI
6573251	XM_001999302.3	0.431459	1.19338	0.195731	DOWN	EQUAL	UP	E	Aut	mRNA	4	MEI
6573254	XM_001999305.3	5.26683	4.25164	5.85611	UP	DOWN	DOWN	E	Aut	mRNA	9	PM
6573256	XM_001999307.3	7.31277	7.19654	6.22058	EQUAL	UP	UP	E	Aut	mRNA	10	NU
6573257	XM_001999308.3	2.11927	2.59964	3.77652	EQUAL	DOWN	DOWN	E	Aut	mRNA	8	PM
6573258	XM_001999309.2	-1.8397	-1.88783	-1.8278	EQUAL	EQUAL	EQUAL	E	Aut	mRNA	2	MIT
6573259	XM_001999310.2	0	0	0	EQUAL	EQUAL	EQUAL	E	Aut	mRNA	13	NS
6573261	XM_001999312.3	-0.741777	-0.885077	-0.307963	EQUAL	EQUAL	EQUAL	E	Aut	mRNA	8	PM
6573264	XM_001999315.3	1.76167	1.82957	2.0646	EQUAL	EQUAL	EQUAL	E	Aut	mRNA	8	PM
6573265	XM_001999316.3	3.54169	2.58698	3.88551	UP	EQUAL	DOWN	E	Aut	mRNA	9	PM
6573266	XM_001999317.3	6.70063	5.71089	5.62439	UP	UP	EQUAL	E	Aut	mRNA	2	MIT
6573267	XM_001999318.3	6.64989	5.49719	5.68711	UP	UP	EQUAL	E	Aut	mRNA	2	MIT
6573268	XM_001999319.3	2.51244	2.56111	4.62093	EQUAL	DOWN	DOWN	E	Aut	mRNA	8	PM
6573269	XM_001999320.3	0	0	0	EQUAL	EQUAL	EQUAL	E	Aut	mRNA	13	NS
6573270	XM_001999321.3	-2.08209	-2.04546	-2.03734	EQUAL	EQUAL	EQUAL	E	Aut	mRNA	4	MEI
6573272	XM_001999322.3	0.23763	0.0319641	2.62376	EQUAL	DOWN	DOWN	E	Aut	mRNA	8	PM
6573276	XM_001999326.3	2.95424	3.40469	6.67277	EQUAL	DOWN	DOWN	E	Aut	mRNA	8	PM
6573277	XM_001999327.2	-1.29804	-1.2846	-0.769654	EQUAL	EQUAL	EQUAL	E	Aut	mRNA	8	PM
6573282	XM_001999332.3	2.43468	3.13741	5.1919	EQUAL	DOWN	DOWN	E	Aut	mRNA	8	PM
6573283	XM_001999333.3	10.3487	11.6831	13.9954	DOWN	DOWN	DOWN	E	Aut	mRNA	8	PM
6573284	XM_001999334.3	0.52272	0.891236	0.191378	EQUAL	EQUAL	UP	E	Aut	mRNA	6	MEI
6573285	XM_001999335.3	-1.27552	-1.25302	-1.17843	EQUAL	EQUAL	EQUAL	E	Aut	mRNA	11	NU
6573286	XM_001999336.3	5.82688	5.3981	4.01244	UP	UP	UP	E	Aut	mRNA	1	MIT
6573288	XM_001999338.3	3.08609	2.61583	2.29014	EQUAL	UP	EQUAL	E	Aut	mRNA	1	MIT
6573291	XM_001999341.3	-1.24644	-1.22288	-1.2294	EQUAL	EQUAL	EQUAL	E	Aut	mRNA	10	NU
6573296	XM_001999346.1	-2.25355	-2.25734	-2.23652	EQUAL	EQUAL	EQUAL	E	Aut	mRNA	2	MIT
6573299	XM_001999349.3	7.87877	9.28708	10.2469	DOWN	DOWN	DOWN	E	Aut	mRNA	7	PM
6573300	XM_001999350.3	1.88816	2.88854	0.886487	EQUAL	EQUAL	UP	E	Aut	mRNA	4	MEI
6573301	XM_001999351.3	5.88986	5.97356	3.93577	EQUAL	UP	UP	E	Aut	mRNA	10	NU
6573303	XM_001999353.3	5.90723	7.67417	9.55884	DOWN	DOWN	DOWN	E	Aut	mRNA	7	PM
6573304	XM_001999354.3	8.07472	6.95575	6.6423	UP	UP	UP	E	Aut	mRNA	2	MIT
6573305	XM_001999355.3	6.28192	6.10191	6.38434	EQUAL	EQUAL	EQUAL	E	Aut	mRNA	9	PM
6573306	XM_001999356.3	7.25703	7.22332	8.33277	EQUAL	DOWN	DOWN	E	Aut	mRNA	8	PM
6573307	XM_001999357.3	-0.923158	-0.52342	-0.423282	EQUAL	EQUAL	EQUAL	E	Aut	mRNA	7	PM
6573308	XM_001999358.3	3.85523	2.60253	2.08968	UP	UP	EQUAL	E	Aut	mRNA	2	MIT
6573309	XM_001999359.3	7.12677	6.11614	4.91083	UP	UP	UP	E	Aut	mRNA	1	MIT
6573311	XM_001999361.3	7.67151	7.07189	4.70601	UP	UP	UP	E	Aut	mRNA	1	MIT
6573312	XM_001999362.3	5.65769	4.76711	3.38198	EQUAL	EQUAL	EQUAL	E	Aut	mRNA	10	NU
6573313	XM_001999363.3	7.35852	8.1077	8.68623	DOWN	DOWN	DOWN	E	Aut	mRNA	7	PM
6573314	XM_001999364.3	5.4233	5.64536	2.7831	EQUAL	UP	UP	E	Aut	mRNA	6	MEI
6573315	XM_001999365.3	5.05434	4.77282	2.88582	EQUAL	UP	UP	E	Aut	mRNA	10	NU
6573316	XM_001999366.3	7.97281	9.20064	10.3839	DOWN	DOWN	DOWN	E	Aut	mRNA	7	PM
6573317	XM_001999367.3	2.96514	2.22994	4.49156	UP	DOWN	DOWN	E	Aut	mRNA	8	PM
6573319	XM_001999369.3	7.37232	7.17665	6.17234	EQUAL	UP	UP	E	Aut	mRNA	10	NU
6573320	XM_001999370.3	5.98273	5.01201	5.76369	UP	EQUAL	DOWN	E	Aut	mRNA	12	NU
6573321	XM_001999371.3	7.37762	8.27504	8.05026	DOWN	DOWN	EQUAL	E	Aut	mRNA	5	MEI
6573322	XM_001999372.3	3.56084	2.60778	1.68884	EQUAL	UP	UP	E	Aut	mRNA	1	MIT
6573324	XM_001999374.3	0	0	0	EQUAL	EQUAL	EQUAL	E	Aut	mRNA	13	NS
6573325	XM_001999375.3	2.62244	3.88692	3.45558	DOWN	DOWN	EQUAL	E	Aut	mRNA	5	MEI
6573326	XM_001999376.3	3.08077	2.46269	4.70616	EQUAL	DOWN	DOWN	E	Aut	mRNA	8	PM
6573327	XM_001999377.3	6.84413	6.25928	5.47087	UP	UP	UP	E	Aut	mRNA	1	MIT
6573328	XM_001999378.3	5.73788	6.48083	6.38755	DOWN	DOWN	EQUAL	E	Aut	mRNA	11	NU
6573329	XM_001999379.3	6.58607	5.83415	4.5853	UP	UP	UP	E	Aut	mRNA	1	MIT
6573330	XM_001999380.3	7.52286	7.01217	5.46493	UP	UP	UP	E	Aut	mRNA	1	MIT
6573331	XM_001999381.3	8.6811	8.45354	7.51639	UP	UP	UP	E	Aut	mRNA	10	NU
6573332	XM_001999382.3	8.17608	7.48522	6.2214	UP	UP	UP	E	Aut	mRNA	1	MIT
6573333	XM_001999383.3	9.32456	10.1491	11.5725	DOWN	DOWN	DOWN	E	Aut	mRNA	7	PM
6573334	XM_001999384.3	10.2253	8.85961	9.53189	UP	UP	DOWN	E	Aut	mRNA	3	MIT
6573335	XM_001999385.3	5.35466	3.30078	5.37937	UP	EQUAL	DOWN	E	Aut	mRNA	12	NU
6573336	XM_001999386.3	8.3909	8.2084	6.85989	EQUAL	UP	UP	E	Aut	mRNA	10	NU
6573337	XM_001999387.3	7.98534	7.60311	5.26388	UP	UP	UP	E	Aut	mRNA	10	NU
6573338	XM_001999388.3	8.51582	9.1674	9.10296	DOWN	DOWN	EQUAL	E	Aut	mRNA	11	NU
6573340	XM_001999389.3	0.137628	-0.122391	0.294112	EQUAL	EQUAL	EQUAL	E	Aut	mRNA	8	PM
6573341	XM_001999390.3	2.09278	1.8398	2.55375	EQUAL	EQUAL	EQUAL	E	Aut	mRNA	9	PM
6573345	XM_001999392.3	0.536401	0.238972	1.47011	EQUAL	EQUAL	DOWN	E	Aut	mRNA	8	PM
6573346	XM_001999393.3	4.28946	2.46978	3.58411	EQUAL	EQUAL	EQUAL	E	Aut	mRNA	9	PM
6573347	XM_001999394.3	7.80735	7.43879	6.26437	EQUAL	UP	UP	E	Aut	mRNA	10	NU
6573348	XM_001999395.3	2.97233	3.07048	4.66561	EQUAL	DOWN	DOWN	E	Aut	mRNA	8	PM
6573349	XM_001999396.3	7.96037	8.40773	7.28289	DOWN	UP	UP	E	Aut	mRNA	6	MEI
6573350	XM_001999397.3	6.92318	6.54696	5.66221	UP	UP	UP	E	Aut	mRNA	1	MIT
6573352	XM_001999399.3	6.70709	5.13959	4.9223	UP	UP	EQUAL	E	Aut	mRNA	2	MIT
6573353	XM_001999400.3	1.34542	1.85489	1.08368	DOWN	EQUAL	EQUAL	E	Aut	mRNA	4	MEI
6573356	XM_001999403.3	-0.117579	-0.876416	-0.674994	EQUAL	EQUAL	EQUAL	E	Aut	mRNA	2	MIT
6573357	XM_001999404.3	-0.0223942	-0.147538	5.11919	EQUAL	DOWN	DOWN	E	Aut	mRNA	8	PM
6573358	XM_001999405.3	5.48908	5.06135	5.74174	UP	EQUAL	DOWN	E	Aut	mRNA	9	PM
6573359	XM_001999406.3	5.58049	6.47656	3.41714	DOWN	UP	UP	E	Aut	mRNA	6	MEI
6573361	XM_001999408.3	8.49124	9.16271	8.1602	DOWN	UP	UP	E	Aut	mRNA	4	MEI
6573362	XM_001999409.3	0.44544	1.04167	0.149729	EQUAL	EQUAL	EQUAL	E	Aut	mRNA	4	MEI
6573363	XM_001999410.3	6.37084	5.82286	3.47775	UP	UP	UP	E	Aut	mRNA	1	MIT
6573364	XM_001999411.3	4.06852	3.84715	2.16236	EQUAL	UP	UP	E	Aut	mRNA	1	MIT
6573365	XM_001999412.3	5.90502	3.65031	3.16842	UP	UP	EQUAL	E	Aut	mRNA	2	MIT
6573366	XM_001999413.3	7.65186	7.72905	5.7189	EQUAL	UP	UP	E	Aut	mRNA	10	NU
6573367	XM_001999414.3	1.01274	1.53262	0.50032	EQUAL	EQUAL	UP	E	Aut	mRNA	6	MEI
6573369	XM_001999415.3	0.930044	0.080572	0.248352	UP	EQUAL	EQUAL	E	Aut	mRNA	2	MIT
6573371	XM_001999416.3	7.16164	6.7181	6.50007	UP	UP	EQUAL	E	Aut	mRNA	1	MIT
6573372	XM_001999417.3	7.35584	7.49352	6.58714	EQUAL	UP	UP	E	Aut	mRNA	6	MEI
6573374	XM_001999419.3	5.12767	3.30619	7.4313	UP	DOWN	DOWN	E	Aut	mRNA	8	PM
6573376	XM_001999421.3	6.72247	7.12752	7.63698	DOWN	DOWN	DOWN	E	Aut	mRNA	7	PM
6573378	XM_001999423.3	12.7999	13.3543	13.6105	DOWN	DOWN	DOWN	E	Aut	mRNA	11	NU
6573379	XM_001999424.3	4.76009	4.52543	4.86608	EQUAL	EQUAL	EQUAL	E	Aut	mRNA	9	PM
6573380	XM_001999425.3	6.81833	5.97116	5.28042	UP	UP	UP	E	Aut	mRNA	1	MIT
6573381	XM_001999426.2	1.29309	1.16127	1.39881	EQUAL	EQUAL	EQUAL	E	Aut	mRNA	9	PM
6573382	XM_001999427.3	5.86265	6.3538	8.6625	EQUAL	DOWN	DOWN	E	Aut	mRNA	8	PM
6573384	XM_001999429.3	5.47724	4.17962	7.99971	UP	DOWN	DOWN	E	Aut	mRNA	8	PM
6573385	XM_001999430.3	7.20104	6.72603	7.54628	UP	DOWN	DOWN	E	Aut	mRNA	9	PM
6573386	XM_001999431.3	7.24025	6.42597	5.70109	UP	UP	UP	E	Aut	mRNA	1	MIT
6573387	XM_001999432.3	8.2027	8.59922	8.10086	DOWN	EQUAL	UP	E	Aut	mRNA	4	MEI
6573388	XM_001999433.3	7.04693	7.38584	6.44003	DOWN	UP	UP	E	Aut	mRNA	6	MEI
6573392	XM_001999437.3	3.14386	3.76998	3.81957	EQUAL	DOWN	EQUAL	E	Aut	mRNA	11	NU
6573397	XM_001999442.3	4.5633	4.4186	4.26456	EQUAL	EQUAL	EQUAL	E	Aut	mRNA	3	MIT
6573398	XM_001999443.3	8.42707	8.37463	6.55286	EQUAL	UP	UP	E	Aut	mRNA	10	NU
6573400	XM_001999445.3	5.55782	7.12594	4.12556	DOWN	EQUAL	UP	E	Aut	mRNA	4	MEI
6573401	XM_001999446.3	5.30987	6.59819	7.31159	DOWN	DOWN	DOWN	E	Aut	mRNA	7	PM
6573402	XM_001999447.3	6.35432	7.78626	6.47024	DOWN	EQUAL	UP	E	Aut	mRNA	4	MEI
6573403	XM_001999448.3	5.73133	7.14963	3.43256	DOWN	UP	UP	E	Aut	mRNA	4	MEI
6573404	XM_001999449.3	6.14329	5.40384	4.0124	UP	UP	UP	E	Aut	mRNA	1	MIT
6573405	XM_001999450.3	5.12913	7.16403	8.64291	DOWN	DOWN	DOWN	E	Aut	mRNA	7	PM
6573406	XM_001999451.3	1.81866	3.02174	3.35341	DOWN	DOWN	EQUAL	E	Aut	mRNA	7	PM
6573407	XM_001999452.3	2.83927	1.40522	4.39209	UP	DOWN	DOWN	E	Aut	mRNA	8	PM
6573408	XM_001999453.3	-1.36874	-1.38367	-1.3565	EQUAL	EQUAL	EQUAL	E	Aut	mRNA	10	NU
6573410	XM_001999455.3	-2.25947	-2.24998	-2.23684	EQUAL	EQUAL	EQUAL	E	Aut	mRNA	4	MEI
6573411	XM_001999456.3	9.5722	11.0569	12.4619	DOWN	DOWN	DOWN	E	Aut	mRNA	7	PM
6573412	XM_001999457.3	8.79248	10.4307	10.0063	DOWN	DOWN	UP	E	Aut	mRNA	5	MEI
6573413	XM_001999458.3	7.32381	8.93816	10.2346	DOWN	DOWN	DOWN	E	Aut	mRNA	7	PM
6573414	XM_001999459.3	7.97084	9.65275	9.44237	DOWN	DOWN	EQUAL	E	Aut	mRNA	5	MEI
6573415	XM_001999460.3	8.39984	10.1355	9.86071	DOWN	DOWN	EQUAL	E	Aut	mRNA	5	MEI
6573416	XM_001999461.3	8.58763	10.192	6.99315	DOWN	UP	UP	E	Aut	mRNA	4	MEI
6573417	XM_001999462.3	6.61202	8.29563	8.01644	DOWN	DOWN	EQUAL	E	Aut	mRNA	5	MEI
6573419	XM_001999464.3	1.96271	2.39811	1.94304	EQUAL	EQUAL	EQUAL	E	Aut	mRNA	4	MEI
6573420	XM_001999465.3	8.40458	7.06605	6.29423	UP	UP	UP	E	Aut	mRNA	2	MIT
6573421	XM_001999466.3	6.25488	5.64068	5.65233	UP	UP	EQUAL	E	Aut	mRNA	2	MIT
6573422	XM_001999467.3	7.31137	6.81434	6.54015	UP	UP	UP	E	Aut	mRNA	1	MIT
6573423	XM_001999468.3	3.91836	3.41062	2.09902	EQUAL	EQUAL	EQUAL	E	Aut	mRNA	1	MIT
6573424	XM_001999469.3	2.4296	2.18316	1.60017	EQUAL	EQUAL	EQUAL	E	Aut	mRNA	10	NU
6573426	XM_001999471.3	-1.70215	-1.65177	-1.65141	EQUAL	EQUAL	EQUAL	E	Aut	mRNA	4	MEI
6573427	XM_001999472.3	7.85156	9.17266	9.19701	DOWN	DOWN	EQUAL	E	Aut	mRNA	11	NU
6573428	XM_001999473.3	1.08187	1.61961	0.988128	EQUAL	EQUAL	EQUAL	E	Aut	mRNA	4	MEI
6573429	XM_001999474.3	-1.11556	-1.28175	-0.817606	EQUAL	EQUAL	EQUAL	E	Aut	mRNA	9	PM
6573430	XM_001999475.3	5.15944	3.66803	2.62523	EQUAL	UP	EQUAL	E	Aut	mRNA	2	MIT
6573431	XM_001999476.2	-2.27102	-2.26558	-2.20015	EQUAL	EQUAL	EQUAL	E	Aut	mRNA	8	PM
6573432	XM_001999477.3	3.64735	3.8343	2.24941	EQUAL	UP	UP	E	Aut	mRNA	6	MEI
6573436	XM_001999481.2	0	0	0	EQUAL	EQUAL	EQUAL	E	Aut	mRNA	13	NS
6573438	XM_001999483.3	8.03387	9.57249	11.0511	DOWN	DOWN	DOWN	E	Aut	mRNA	7	PM
6573442	XM_001999487.3	-0.636259	-0.801791	-0.777305	EQUAL	EQUAL	EQUAL	E	Aut	mRNA	1	MIT
6573446	XM_001999491.3	9.9676	11.3561	13.785	DOWN	DOWN	DOWN	E	Aut	mRNA	8	PM
6573448	XM_001999493.3	0.113161	0.102642	1.7397	EQUAL	DOWN	DOWN	E	Aut	mRNA	8	PM
6573449	XM_001999494.3	9.03629	8.74889	8.48752	UP	UP	UP	E	Aut	mRNA	1	MIT
6573450	XM_001999495.3	6.39507	5.25713	5.62646	UP	UP	DOWN	E	Aut	mRNA	3	MIT
6573451	XM_001999496.3	4.4457	3.30805	2.97008	UP	UP	EQUAL	E	Aut	mRNA	2	MIT
6573452	XM_001999497.3	5.7314	4.63784	4.31866	UP	UP	EQUAL	E	Aut	mRNA	2	MIT
6573454	XM_001999499.3	0.761881	0.916532	3.8441	EQUAL	DOWN	DOWN	E	Aut	mRNA	8	PM
6573455	XM_001999500.3	7.21962	6.64135	4.68387	UP	UP	UP	E	Aut	mRNA	1	MIT
6573456	XM_001999501.3	7.69744	7.90361	4.51324	EQUAL	UP	UP	E	Aut	mRNA	6	MEI
6573457	XM_001999502.3	5.42414	5.50606	5.4881	EQUAL	EQUAL	EQUAL	E	Aut	mRNA	1	MIT
6573458	XM_001999503.3	6.02986	4.98985	5.06117	UP	UP	EQUAL	E	Aut	mRNA	2	MIT
6573460	XM_001999505.3	0.0158371	0.173853	1.15867	EQUAL	DOWN	EQUAL	E	Aut	mRNA	8	PM
6573461	XM_001999506.3	-2.25254	-2.25505	-2.2408	EQUAL	EQUAL	EQUAL	E	Aut	mRNA	2	MIT
6573462	XM_001999507.3	0.116527	0.155555	0.299367	EQUAL	EQUAL	EQUAL	E	Aut	mRNA	8	PM
6573463	XM_001999508.3	4.88992	3.7067	5.73866	UP	DOWN	DOWN	E	Aut	mRNA	9	PM
6573464	XM_001999509.3	2.17007	2.27395	2.33775	EQUAL	EQUAL	EQUAL	E	Aut	mRNA	8	PM
6573465	XM_001999510.3	4.6194	3.46798	5.81217	UP	DOWN	DOWN	E	Aut	mRNA	8	PM
6573466	XM_001999511.3	9.35255	9.81514	10.5155	DOWN	DOWN	DOWN	E	Aut	mRNA	7	PM
6573467	XM_001999512.3	1.79375	2.24844	6.20312	EQUAL	DOWN	DOWN	E	Aut	mRNA	8	PM
6573469	XM_001999514.3	8.01378	7.8361	8.08095	EQUAL	EQUAL	EQUAL	E	Aut	mRNA	12	NU
6573473	XM_001999518.3	5.83725	4.95777	5.9571	UP	EQUAL	DOWN	E	Aut	mRNA	12	NU
6573474	XM_001999519.3	7.20655	7.27985	6.73246	EQUAL	UP	UP	E	Aut	mRNA	6	MEI
6573475	XM_001999520.3	6.90119	6.93081	5.94959	EQUAL	UP	UP	E	Aut	mRNA	10	NU
6573476	XM_001999521.3	7.0171	6.94201	5.68876	EQUAL	UP	UP	E	Aut	mRNA	10	NU
6573477	XM_001999522.3	5.75077	5.39741	4.50874	EQUAL	UP	EQUAL	E	Aut	mRNA	1	MIT
6573478	XM_001999523.3	1.38719	1.26672	0.982734	EQUAL	EQUAL	EQUAL	E	Aut	mRNA	1	MIT
6573480	XM_001999525.3	8.45751	8.62352	8.26821	DOWN	UP	UP	E	Aut	mRNA	6	MEI
6573481	XM_001999526.2	1.89335	1.69033	1.41305	EQUAL	EQUAL	EQUAL	E	Aut	mRNA	10	NU
6573482	XM_001999527.3	7.69351	6.7489	5.5955	UP	UP	UP	E	Aut	mRNA	1	MIT
6573486	XM_001999531.3	-1.31849	-1.31199	0.0230129	EQUAL	EQUAL	EQUAL	E	Aut	mRNA	8	PM
6573487	XM_001999532.3	6.7772	5.82665	6.11855	UP	UP	DOWN	E	Aut	mRNA	3	MIT
6573489	XM_001999534.3	-1.87212	-1.84117	-1.82514	EQUAL	EQUAL	EQUAL	E	Aut	mRNA	6	MEI
6573494	XM_001999538.2	0	0	0	EQUAL	EQUAL	EQUAL	E	Aut	mRNA	13	NS
6573495	XM_001999539.2	0	0	0	EQUAL	EQUAL	EQUAL	E	Aut	mRNA	13	NS
6573502	XM_001999541.3	-1.33972	-1.24272	-1.29497	EQUAL	EQUAL	EQUAL	E	Aut	mRNA	6	MEI
6573504	XM_001999543.2	0	0	0	EQUAL	EQUAL	EQUAL	E	Aut	mRNA	13	NS
6573511	XM_001999544.3	0	0	0	EQUAL	EQUAL	EQUAL	E	Aut	mRNA	13	NS
6573513	XM_001999545.3	7.88053	7.87595	8.55775	EQUAL	DOWN	DOWN	E	Aut	mRNA	8	PM
6573514	XM_001999546.3	8.15887	8.41095	7.99564	DOWN	EQUAL	UP	E	Aut	mRNA	4	MEI
6573515	XM_001999547.3	4.72517	3.43207	3.92516	UP	EQUAL	EQUAL	E	Aut	mRNA	3	MIT
6573516	XM_001999548.3	4.95184	5.69937	6.66105	DOWN	DOWN	DOWN	E	Aut	mRNA	7	PM
6573517	XM_001999549.3	7.82142	7.07146	5.95925	UP	UP	UP	E	Aut	mRNA	1	MIT
6573518	XM_001999550.3	7.46793	6.9878	5.90269	UP	UP	UP	E	Aut	mRNA	1	MIT
6573519	XM_001999551.3	6.05955	4.64872	4.54242	UP	UP	EQUAL	E	Aut	mRNA	2	MIT
6573520	XM_001999552.3	5.15258	5.84114	3.39899	DOWN	UP	UP	E	Aut	mRNA	6	MEI
6573521	XM_001999553.3	9.96919	8.63469	7.07146	UP	UP	UP	E	Aut	mRNA	2	MIT
6573522	XM_001999554.3	5.94136	5.26871	7.06559	UP	DOWN	DOWN	E	Aut	mRNA	8	PM
6573525	XM_001999557.3	3.85625	2.60094	2.77096	UP	UP	EQUAL	E	Aut	mRNA	2	MIT
6573526	XM_001999558.3	7.30821	8.51143	10.8531	DOWN	DOWN	DOWN	E	Aut	mRNA	8	PM
6573528	XM_001999560.3	-0.28552	-0.265785	0.361865	EQUAL	EQUAL	EQUAL	E	Aut	mRNA	8	PM
6573529	XM_001999561.3	6.96601	7.90892	8.26656	DOWN	DOWN	EQUAL	E	Aut	mRNA	11	NU
6573530	XM_001999562.3	5.52844	4.35834	4.08074	UP	UP	EQUAL	E	Aut	mRNA	2	MIT
6573531	XM_001999563.3	8.26594	7.99647	7.77043	UP	UP	EQUAL	E	Aut	mRNA	1	MIT
6573532	XM_001999564.3	7.11775	6.30636	6.03862	UP	UP	EQUAL	E	Aut	mRNA	2	MIT
6573533	XM_001999565.3	7.79072	7.43233	6.50056	UP	UP	UP	E	Aut	mRNA	1	MIT
6573534	XM_001999566.3	7.79792	7.99771	5.92863	EQUAL	UP	UP	E	Aut	mRNA	6	MEI
6573535	XM_001999567.3	4.69721	4.11551	2.57043	UP	UP	UP	E	Aut	mRNA	1	MIT
6573536	XM_001999568.3	5.00404	3.53857	3.80529	UP	UP	EQUAL	E	Aut	mRNA	2	MIT
6573539	XM_001999571.3	0.376071	0.105791	0.856247	EQUAL	EQUAL	EQUAL	E	Aut	mRNA	9	PM
6573541	XM_001999573.3	4.7679	3.72566	4.65312	UP	EQUAL	DOWN	E	Aut	mRNA	12	NU
6573542	XM_001999574.3	-2.26024	-2.24989	-2.23581	EQUAL	EQUAL	EQUAL	E	Aut	mRNA	4	MEI
6573543	XM_001999575.1	1.33465	2.13722	1.28899	DOWN	EQUAL	EQUAL	E	Aut	mRNA	4	MEI
6573544	XM_001999576.3	-0.686025	-0.716795	-0.772523	EQUAL	EQUAL	EQUAL	E	Aut	mRNA	10	NU
6573545	XM_001999577.3	8.15561	7.91447	5.28133	EQUAL	UP	UP	E	Aut	mRNA	10	NU
6573546	XM_001999578.3	6.20191	6.10519	5.02301	EQUAL	UP	UP	E	Aut	mRNA	10	NU
6573547	XM_001999579.3	6.03905	5.25787	5.05388	EQUAL	EQUAL	EQUAL	E	Aut	mRNA	2	MIT
6573548	XM_001999580.3	6.19984	5.79009	6.01084	EQUAL	EQUAL	EQUAL	E	Aut	mRNA	12	NU
6573549	XM_001999581.3	-2.25413	-2.25732	-2.2357	EQUAL	EQUAL	EQUAL	E	Aut	mRNA	2	MIT
6573551	XM_001999583.3	8.62029	9.70261	10.2226	DOWN	DOWN	DOWN	E	Aut	mRNA	7	PM
6573552	XM_001999584.3	6.76075	6.14439	7.3984	UP	DOWN	DOWN	E	Aut	mRNA	9	PM
6573553	XM_001999585.3	4.09734	3.73297	3.83374	EQUAL	EQUAL	EQUAL	E	Aut	mRNA	8	PM
6573554	XM_001999586.3	-1.71197	-1.77066	-1.71252	EQUAL	EQUAL	EQUAL	E	Aut	mRNA	2	MIT
6573555	XM_001999587.3	3.28466	3.384	4.127	EQUAL	DOWN	DOWN	E	Aut	mRNA	8	PM
6573556	XM_001999588.3	-1.14486	-1.3836	-0.821308	EQUAL	EQUAL	EQUAL	E	Aut	mRNA	9	PM
6573557	XM_001999589.3	-0.607909	-0.788115	-0.379244	EQUAL	EQUAL	EQUAL	E	Aut	mRNA	9	PM
6573558	XM_001999590.3	-1.93542	-1.92426	-1.62076	EQUAL	EQUAL	EQUAL	E	Aut	mRNA	8	PM
6573560	XM_001999592.3	1.83426	1.0381	3.10125	EQUAL	EQUAL	EQUAL	E	Aut	mRNA	9	PM
6573561	XM_001999593.3	-0.708364	-0.896998	-0.264234	EQUAL	EQUAL	EQUAL	E	Aut	mRNA	12	NU
6573562	XM_001999594.3	3.19142	5.0686	5.49698	DOWN	DOWN	EQUAL	E	Aut	mRNA	11	NU
6573563	XM_001999595.3	7.6793	9.26186	10.9089	DOWN	DOWN	DOWN	E	Aut	mRNA	7	PM
6573564	XM_001999596.3	-1.647	-1.70206	-1.65751	EQUAL	EQUAL	EQUAL	E	Aut	mRNA	2	MIT
6573568	XM_001999600.3	0.351113	0.120793	4.76135	EQUAL	DOWN	DOWN	E	Aut	mRNA	8	PM
6573569	XM_001999601.3	6.88421	5.97404	5.76222	UP	UP	EQUAL	E	Aut	mRNA	2	MIT
6573570	XM_001999602.3	3.84466	1.29407	1.84796	UP	EQUAL	EQUAL	E	Aut	mRNA	2	MIT
6573571	XM_001999603.3	8.38348	8.72976	8.37713	DOWN	EQUAL	UP	E	Aut	mRNA	4	MEI
6573572	XM_001999604.3	6.35251	6.44996	5.18033	EQUAL	UP	UP	E	Aut	mRNA	6	MEI
6573573	XM_001999605.3	7.31458	7.15974	6.52242	EQUAL	UP	UP	E	Aut	mRNA	10	NU
6573574	XM_001999606.3	6.96848	6.65198	6.71882	UP	EQUAL	EQUAL	E	Aut	mRNA	2	MIT
6573575	XM_001999607.3	5.72647	5.28153	4.68292	UP	UP	UP	E	Aut	mRNA	1	MIT
6573576	XM_001999608.3	5.388	4.18971	3.98872	UP	UP	EQUAL	E	Aut	mRNA	2	MIT
6573577	XM_001999609.3	0.499989	0.462717	0.720331	EQUAL	EQUAL	EQUAL	E	Aut	mRNA	9	PM
6573578	XM_001999610.3	7.57182	7.32782	7.02884	EQUAL	UP	EQUAL	E	Aut	mRNA	1	MIT
6573579	XM_001999611.3	7.76754	7.08471	6.7562	UP	UP	EQUAL	E	Aut	mRNA	2	MIT
6573580	XM_001999612.3	7.20536	8.00947	5.02355	DOWN	UP	UP	E	Aut	mRNA	6	MEI
6573581	XM_001999613.3	2.74883	1.63888	2.60698	UP	EQUAL	DOWN	E	Aut	mRNA	12	NU
6573582	XM_001999614.3	7.73076	8.11756	7.79539	DOWN	EQUAL	UP	E	Aut	mRNA	4	MEI
6573583	XM_001999615.3	6.4185	6.09014	4.89731	EQUAL	UP	UP	E	Aut	mRNA	1	MIT
6573586	XM_001999618.3	5.78406	6.45876	5.16786	DOWN	UP	UP	E	Aut	mRNA	4	MEI
6573588	XM_001999620.3	3.91232	4.12267	6.14868	EQUAL	DOWN	DOWN	E	Aut	mRNA	8	PM
6573589	XM_001999621.3	3.88043	3.88994	7.17399	EQUAL	DOWN	DOWN	E	Aut	mRNA	8	PM
6573593	XM_001999625.3	3.16929	3.91993	2.40657	EQUAL	EQUAL	EQUAL	E	Aut	mRNA	4	MEI
6573594	XM_001999626.3	11.2926	12.8035	14.2175	DOWN	DOWN	DOWN	E	Aut	mRNA	7	PM
6573595	XM_001999627.3	8.08202	8.03689	5.32135	EQUAL	UP	UP	E	Aut	mRNA	10	NU
6573596	XM_001999628.3	4.45748	3.40939	3.21269	UP	UP	EQUAL	E	Aut	mRNA	2	MIT
6573597	XM_001999629.3	2.90265	3.16515	4.85478	EQUAL	DOWN	DOWN	E	Aut	mRNA	8	PM
6573598	XM_001999630.3	3.00609	3.0858	5.64098	EQUAL	DOWN	DOWN	E	Aut	mRNA	8	PM
6573599	XM_001999631.3	7.47165	7.77766	7.59979	DOWN	EQUAL	EQUAL	E	Aut	mRNA	5	MEI
6573600	XM_001999632.3	-0.146058	0.46111	1.38299	EQUAL	DOWN	EQUAL	E	Aut	mRNA	8	PM
6573601	XM_001999633.3	6.809	6.75153	4.00363	EQUAL	UP	UP	E	Aut	mRNA	10	NU
6573602	XM_001999634.3	8.21856	7.55499	6.12349	UP	UP	UP	E	Aut	mRNA	1	MIT
6573603	XM_001999635.3	4.52346	4.71022	3.66543	EQUAL	UP	UP	E	Aut	mRNA	6	MEI
6573604	XM_001999636.2	0.313485	2.10631	0.968806	DOWN	EQUAL	EQUAL	E	Aut	mRNA	5	MEI
6573608	XM_001999638.3	5.67864	5.21644	5.25002	UP	EQUAL	EQUAL	E	Aut	mRNA	2	MIT
6573609	XM_001999639.3	-0.597825	-0.422848	1.76276	EQUAL	DOWN	DOWN	E	Aut	mRNA	8	PM
6573611	XM_001999641.3	7.9614	7.94469	9.32207	EQUAL	DOWN	DOWN	E	Aut	mRNA	8	PM
6573613	XM_001999643.3	7.2199	7.62389	6.0645	DOWN	UP	UP	E	Aut	mRNA	6	MEI
6573614	XM_001999644.3	8.9617	9.71226	8.62732	DOWN	UP	UP	E	Aut	mRNA	4	MEI
6573615	XM_001999645.3	6.38026	7.81168	8.29389	DOWN	DOWN	DOWN	E	Aut	mRNA	11	NU
6573617	XM_001999647.3	4.07517	4.06632	3.79734	EQUAL	EQUAL	EQUAL	E	Aut	mRNA	10	NU
6573618	XM_001999648.3	5.7419	4.20815	6.10865	UP	EQUAL	DOWN	E	Aut	mRNA	9	PM
6573619	XM_001999649.3	4.94574	6.15044	5.60086	DOWN	DOWN	UP	E	Aut	mRNA	5	MEI
6573620	XM_001999650.3	8.28159	7.02834	8.53264	UP	DOWN	DOWN	E	Aut	mRNA	12	NU
6573621	XM_001999651.3	6.25166	5.93105	5.02531	EQUAL	UP	UP	E	Aut	mRNA	1	MIT
6573622	XM_001999652.3	2.82765	2.57391	1.98998	EQUAL	EQUAL	EQUAL	E	Aut	mRNA	1	MIT
6573624	XM_001999654.3	0.16475	0.392132	1.55956	EQUAL	DOWN	DOWN	E	Aut	mRNA	8	PM
6573625	XM_001999655.3	8.93812	8.62465	7.24767	UP	UP	UP	E	Aut	mRNA	10	NU
6573626	XM_001999656.3	7.06182	6.78748	4.80326	EQUAL	UP	UP	E	Aut	mRNA	10	NU
6573627	XM_001999657.3	7.67206	6.96829	5.4141	UP	UP	UP	E	Aut	mRNA	1	MIT
6573628	XM_001999658.3	2.41293	2.62102	2.07703	EQUAL	EQUAL	EQUAL	E	Aut	mRNA	6	MEI
6573629	XM_001999659.3	6.4974	3.91176	8.67392	UP	DOWN	DOWN	E	Aut	mRNA	8	PM
6573632	XM_001999662.3	3.68172	3.29429	2.85935	EQUAL	UP	EQUAL	E	Aut	mRNA	1	MIT
6573633	XM_001999663.3	7.95426	8.15147	8.16019	EQUAL	EQUAL	EQUAL	E	Aut	mRNA	11	NU
6573634	XM_001999664.3	7.78861	8.08557	8.33699	DOWN	DOWN	DOWN	E	Aut	mRNA	7	PM
6573635	XM_001999665.3	8.12498	7.74096	5.98113	UP	UP	UP	E	Aut	mRNA	10	NU
6573636	XM_001999666.3	4.64228	4.00126	6.12004	UP	DOWN	DOWN	E	Aut	mRNA	8	PM
6573638	XM_001999668.3	6.49372	8.13989	8.5802	DOWN	DOWN	DOWN	E	Aut	mRNA	11	NU
6573639	XM_001999669.3	10.1103	9.13627	9.05603	UP	UP	EQUAL	E	Aut	mRNA	2	MIT
6573640	XM_001999670.3	7.50069	6.23908	6.54148	UP	UP	EQUAL	E	Aut	mRNA	2	MIT
6573641	XM_001999671.3	7.2826	8.49802	6.93158	DOWN	UP	UP	E	Aut	mRNA	4	MEI
6573644	XM_001999674.3	0.838137	1.20363	1.2295	EQUAL	EQUAL	EQUAL	E	Aut	mRNA	5	MEI
6573645	XM_001999675.3	12.4825	11.9813	11.6649	UP	UP	UP	E	Aut	mRNA	1	MIT
6573646	XM_001999676.3	-0.666697	-0.549658	-0.710431	EQUAL	EQUAL	EQUAL	E	Aut	mRNA	6	MEI
6573647	XM_001999677.3	7.17463	6.16968	5.33425	UP	UP	UP	E	Aut	mRNA	1	MIT
6573648	XM_001999678.3	7.66181	7.06352	6.00954	UP	UP	UP	E	Aut	mRNA	1	MIT
6573649	XM_001999679.3	7.42811	7.54213	6.39441	EQUAL	UP	UP	E	Aut	mRNA	10	NU
6573650	XM_001999680.3	7.78016	7.11643	5.58309	UP	UP	UP	E	Aut	mRNA	1	MIT
6573651	XM_001999681.3	8.01252	8.09662	9.53741	EQUAL	DOWN	DOWN	E	Aut	mRNA	8	PM
6573652	XM_001999682.3	5.58141	5.57484	3.018	EQUAL	UP	UP	E	Aut	mRNA	10	NU
6573654	XM_001999684.3	3.59873	4.41568	2.22104	DOWN	UP	UP	E	Aut	mRNA	6	MEI
6573656	XM_001999686.3	-0.791711	-0.554188	-0.640805	EQUAL	EQUAL	EQUAL	E	Aut	mRNA	5	MEI
6573659	XM_001999689.3	6.86801	8.42633	8.33181	DOWN	DOWN	EQUAL	E	Aut	mRNA	11	NU
6573660	XM_001999690.3	-0.447626	0.00972052	0.841548	EQUAL	EQUAL	EQUAL	E	Aut	mRNA	8	PM
6573662	XM_001999692.3	0.849526	0.988838	1.93729	EQUAL	DOWN	DOWN	E	Aut	mRNA	8	PM
6573664	XM_001999694.3	0.889359	1.35924	1.01121	EQUAL	EQUAL	EQUAL	E	Aut	mRNA	5	MEI
6573665	XM_001999695.3	0.06329	-1.25457	-0.804734	EQUAL	EQUAL	EQUAL	E	Aut	mRNA	2	MIT
6573666	XM_001999696.2	0	0	0	EQUAL	EQUAL	EQUAL	E	Aut	mRNA	13	NS
6573667	XM_001999697.2	0.0121846	-0.500531	-0.424237	UP	EQUAL	EQUAL	E	Aut	mRNA	2	MIT
6573669	XM_001999699.3	1.0481	0.00723899	0.228129	UP	EQUAL	EQUAL	E	Aut	mRNA	2	MIT
6573670	XM_001999700.3	-2.25242	-2.25354	-2.24282	EQUAL	EQUAL	EQUAL	E	Aut	mRNA	2	MIT
6573672	XM_001999702.3	-0.344599	-0.628222	-0.607715	EQUAL	EQUAL	EQUAL	E	Aut	mRNA	2	MIT
6573673	XM_001999703.3	-1.78141	-1.83674	-1.70332	EQUAL	EQUAL	EQUAL	E	Aut	mRNA	9	PM
6573674	XM_001999704.3	5.03534	6.34433	6.91677	DOWN	DOWN	DOWN	E	Aut	mRNA	7	PM
6573675	XM_001999705.2	-1.72505	-1.59524	-1.56905	EQUAL	EQUAL	EQUAL	E	Aut	mRNA	11	NU
6573676	XM_001999706.2	0	0	0	EQUAL	EQUAL	EQUAL	E	Aut	mRNA	13	NS
6573678	XM_001999708.2	-1.45375	-1.55899	-1.48352	EQUAL	EQUAL	EQUAL	E	Aut	mRNA	2	MIT
6573679	XM_001999709.3	0	0	0	EQUAL	EQUAL	EQUAL	E	Aut	mRNA	13	NS
6573680	XM_001999710.3	8.16965	6.90216	6.37966	UP	UP	UP	E	Aut	mRNA	2	MIT
6573681	XM_001999711.3	6.28316	5.54351	5.22161	UP	UP	EQUAL	E	Aut	mRNA	2	MIT
6573682	XM_001999712.3	7.48279	6.64364	6.61331	UP	UP	EQUAL	E	Aut	mRNA	2	MIT
6573683	XM_001999713.3	6.12752	4.79968	6.5557	UP	DOWN	DOWN	E	Aut	mRNA	9	PM
6573684	XM_001999714.3	6.42442	5.05165	4.23165	UP	UP	UP	E	Aut	mRNA	2	MIT
6573685	XM_001999715.3	7.11816	6.43406	5.00581	UP	UP	UP	E	Aut	mRNA	1	MIT
6573686	XM_001999716.3	7.65259	7.93019	10.138	DOWN	DOWN	DOWN	E	Aut	mRNA	8	PM
6573687	XM_001999717.3	8.24445	6.62887	7.31383	UP	UP	DOWN	E	Aut	mRNA	3	MIT
6573688	XM_001999718.3	6.59099	5.65302	4.66994	UP	UP	UP	E	Aut	mRNA	1	MIT
6573689	XM_001999719.3	-1.2585	-1.19442	-1.1336	EQUAL	EQUAL	EQUAL	E	Aut	mRNA	7	PM
6573691	XM_001999721.3	3.82045	2.77298	4.22361	UP	EQUAL	DOWN	E	Aut	mRNA	9	PM
6573692	XM_001999722.3	-0.433541	-0.212867	-0.120198	EQUAL	EQUAL	EQUAL	E	Aut	mRNA	11	NU
6573694	XM_001999724.3	1.31258	1.86628	2.69248	EQUAL	DOWN	EQUAL	E	Aut	mRNA	7	PM
6573695	XM_001999725.3	6.33563	6.24584	4.66648	EQUAL	UP	UP	E	Aut	mRNA	10	NU
6573696	XM_001999726.3	7.38653	9.02747	10.7722	DOWN	DOWN	DOWN	E	Aut	mRNA	7	PM
6573700	XM_001999730.3	-1.68123	-1.7507	-1.61657	EQUAL	EQUAL	EQUAL	E	Aut	mRNA	12	NU
6573701	XM_001999731.3	0	0	0	EQUAL	EQUAL	EQUAL	E	Aut	mRNA	13	NS
6573703	XM_001999733.3	9.35516	9.90536	9.51994	DOWN	EQUAL	UP	E	Aut	mRNA	5	MEI
6573708	XM_001999738.3	-0.917004	-0.810275	-0.910946	EQUAL	EQUAL	EQUAL	E	Aut	mRNA	6	MEI
6573709	XM_001999739.3	1.34114	1.51045	0.63228	EQUAL	UP	UP	E	Aut	mRNA	6	MEI
6573710	XM_001999740.3	-0.525813	-0.288344	-0.542923	EQUAL	EQUAL	EQUAL	E	Aut	mRNA	6	MEI
6573719	XM_001999742.3	-0.0206988	0.0192576	-0.107498	EQUAL	EQUAL	EQUAL	E	Aut	mRNA	10	NU
6573721	XM_001999744.3	4.4464	2.06081	1.31205	UP	UP	UP	E	Aut	mRNA	2	MIT
6573722	XM_001999745.3	3.45362	2.05899	1.55562	UP	UP	EQUAL	E	Aut	mRNA	2	MIT
6573723	XM_001999746.2	-1.89213	-1.8176	-1.82267	EQUAL	EQUAL	EQUAL	E	Aut	mRNA	4	MEI
6573724	XM_001999747.2	-2.2608	-2.24916	-2.2359	EQUAL	EQUAL	EQUAL	E	Aut	mRNA	4	MEI
6573725	XM_001999748.3	1.29866	2.82057	1.51054	DOWN	EQUAL	EQUAL	E	Aut	mRNA	4	MEI
6573726	XM_001999749.3	-1.40261	-0.0319181	-0.937539	EQUAL	EQUAL	EQUAL	E	Aut	mRNA	4	MEI
6573727	XM_001999750.3	6.77434	7.30062	7.17793	DOWN	DOWN	EQUAL	E	Aut	mRNA	5	MEI
6573728	XM_001999751.3	4.89976	5.52934	7.2383	DOWN	DOWN	DOWN	E	Aut	mRNA	8	PM
6573729	XM_001999752.3	2.09676	1.24055	1.055	UP	UP	EQUAL	E	Aut	mRNA	2	MIT
6573730	XM_001999753.3	8.07992	7.91307	4.54031	EQUAL	UP	UP	E	Aut	mRNA	10	NU
6573731	XM_001999754.3	8.13961	8.1966	5.22586	EQUAL	UP	UP	E	Aut	mRNA	10	NU
6573732	XM_001999755.3	0.462625	0.77454	1.04151	EQUAL	DOWN	EQUAL	E	Aut	mRNA	7	PM
6573733	XM_001999756.3	3.09341	2.29284	5.75394	UP	DOWN	DOWN	E	Aut	mRNA	8	PM
6573734	XM_001999757.3	1.9517	2.84322	5.04781	DOWN	DOWN	DOWN	E	Aut	mRNA	8	PM
6573735	XM_001999758.3	6.57201	7.64242	8.85935	DOWN	DOWN	DOWN	E	Aut	mRNA	7	PM
6573736	XM_001999759.3	6.20476	5.58026	2.94587	UP	UP	UP	E	Aut	mRNA	1	MIT
6573737	XM_001999760.3	1.24066	0.975866	0.453393	EQUAL	UP	EQUAL	E	Aut	mRNA	10	NU
6573738	XM_001999761.3	2.01161	2.92467	3.33015	DOWN	DOWN	EQUAL	E	Aut	mRNA	7	PM
6573739	XM_001999762.3	-0.050998	0.153737	0.181659	EQUAL	EQUAL	EQUAL	E	Aut	mRNA	11	NU
6573743	XM_001999766.1	-2.05662	-2.07328	-2.03774	EQUAL	EQUAL	EQUAL	E	Aut	mRNA	2	MIT
6573744	XM_001999767.1	-1.7145	-1.6966	-1.67941	EQUAL	EQUAL	EQUAL	E	Aut	mRNA	6	MEI
6573745	XM_001999768.3	-1.0405	-0.988241	-0.640382	EQUAL	EQUAL	EQUAL	E	Aut	mRNA	8	PM
6573746	XM_001999769.2	-1.89401	-1.81765	-1.82325	EQUAL	EQUAL	EQUAL	E	Aut	mRNA	4	MEI
6573747	XM_001999770.2	-0.900408	-0.22777	-0.713952	EQUAL	EQUAL	EQUAL	E	Aut	mRNA	4	MEI
6573748	XM_001999771.3	0.833313	1.34487	2.07851	EQUAL	DOWN	EQUAL	E	Aut	mRNA	7	PM
6573749	XM_001999772.2	-1.66552	-1.5108	-1.48056	EQUAL	EQUAL	EQUAL	E	Aut	mRNA	5	MEI
6573750	XM_001999773.3	-1.71859	-1.69918	-1.68222	EQUAL	EQUAL	EQUAL	E	Aut	mRNA	6	MEI
6573751	XM_001999774.3	-2.12432	-2.10733	-1.89673	EQUAL	EQUAL	EQUAL	E	Aut	mRNA	8	PM
6573752	XM_001999775.3	-1.88326	-1.88731	-1.85818	EQUAL	EQUAL	EQUAL	E	Aut	mRNA	10	NU
6573758	XM_001999781.3	-0.179934	-0.144105	0.0710599	EQUAL	EQUAL	EQUAL	E	Aut	mRNA	8	PM
6573760	XM_001999783.3	0.89151	0.824866	1.83479	EQUAL	DOWN	DOWN	E	Aut	mRNA	8	PM
6573762	XM_001999785.3	0.614342	0.373114	0.0630655	EQUAL	EQUAL	EQUAL	E	Aut	mRNA	1	MIT
6573763	XM_001999786.3	0	0	0	EQUAL	EQUAL	EQUAL	E	Aut	mRNA	13	NS
6573764	XM_001999787.3	5.57583	4.49613	3.6285	UP	UP	UP	E	Aut	mRNA	2	MIT
6573768	XM_001999791.3	-2.25354	-2.25726	-2.23663	EQUAL	EQUAL	EQUAL	E	Aut	mRNA	2	MIT
6573769	XM_001999792.3	-1.47105	-1.45922	-0.516314	EQUAL	EQUAL	EQUAL	E	Aut	mRNA	8	PM
6573770	XM_001999793.3	-1.93009	-1.9199	-1.63182	EQUAL	EQUAL	EQUAL	E	Aut	mRNA	8	PM
6573772	XM_001999795.2	-1.33395	-1.26145	-1.28937	EQUAL	EQUAL	EQUAL	E	Aut	mRNA	6	MEI
6573773	XM_001999796.1	-1.09813	-1.25734	-1.17221	EQUAL	EQUAL	EQUAL	E	Aut	mRNA	2	MIT
6573775	XM_001999798.3	-1.65055	-1.59003	-1.39766	EQUAL	EQUAL	EQUAL	E	Aut	mRNA	8	PM
6573776	XM_001999799.3	0	0	0	EQUAL	EQUAL	EQUAL	E	Aut	mRNA	13	NS
6573777	XM_001999800.3	7.43008	6.58975	5.11235	UP	UP	UP	E	Aut	mRNA	1	MIT
6573778	XM_001999801.3	7.14961	7.27996	7.71154	EQUAL	DOWN	DOWN	E	Aut	mRNA	7	PM
6573779	XM_001999802.3	6.95204	7.06092	6.67396	EQUAL	EQUAL	UP	E	Aut	mRNA	6	MEI
6573780	XM_001999803.3	8.36144	8.92712	8.93071	DOWN	DOWN	EQUAL	E	Aut	mRNA	11	NU
6573781	XM_001999804.3	-1.90304	-1.9163	-1.74563	EQUAL	EQUAL	EQUAL	E	Aut	mRNA	8	PM
6573783	XM_001999806.3	-1.67742	-1.54555	-1.58565	EQUAL	EQUAL	EQUAL	E	Aut	mRNA	4	MEI
6573784	XM_001999807.3	0.557553	0.854092	1.26178	EQUAL	DOWN	EQUAL	E	Aut	mRNA	7	PM
6573785	XM_001999808.3	1.74314	1.3035	1.43036	EQUAL	EQUAL	EQUAL	E	Aut	mRNA	3	MIT
6573786	XM_001999809.3	0.919319	1.01257	2.26558	EQUAL	DOWN	DOWN	E	Aut	mRNA	8	PM
6573787	XM_001999810.3	-1.54993	-1.66521	-1.56694	EQUAL	EQUAL	EQUAL	E	Aut	mRNA	2	MIT
6573788	XM_001999811.3	-0.747493	-0.717609	-0.792198	EQUAL	EQUAL	EQUAL	E	Aut	mRNA	10	NU
6573789	XM_001999812.3	4.39693	5.34586	1.81145	EQUAL	UP	UP	E	Aut	mRNA	6	MEI
6573790	XM_001999813.3	7.04809	7.22804	7.87203	EQUAL	DOWN	DOWN	E	Aut	mRNA	7	PM
6573791	XM_001999814.3	8.9255	9.06644	9.34307	EQUAL	DOWN	DOWN	E	Aut	mRNA	7	PM
6573792	XM_001999815.3	1.62655	1.28779	0.930516	EQUAL	EQUAL	EQUAL	E	Aut	mRNA	1	MIT
6573793	XM_001999816.3	3.78361	3.01308	1.81992	UP	UP	UP	E	Aut	mRNA	1	MIT
6573794	XM_001999817.3	5.87008	5.15164	4.39203	UP	UP	UP	E	Aut	mRNA	1	MIT
6573795	XM_001999818.3	7.63474	6.52376	6.08964	UP	UP	UP	E	Aut	mRNA	2	MIT
6573796	XM_001999819.3	5.78823	4.47876	3.75116	UP	UP	EQUAL	E	Aut	mRNA	2	MIT
6573797	XM_001999820.3	4.63163	3.87742	3.84111	UP	UP	EQUAL	E	Aut	mRNA	2	MIT
6573798	XM_001999821.3	7.53456	6.75448	8.07824	UP	DOWN	DOWN	E	Aut	mRNA	9	PM
6573799	XM_001999822.3	-2.059	-2.05272	-2.02595	EQUAL	EQUAL	EQUAL	E	Aut	mRNA	10	NU
6573800	XM_001999823.3	7.69688	7.8135	8.17581	EQUAL	DOWN	DOWN	E	Aut	mRNA	7	PM
6573802	XM_001999825.3	-0.0703536	-0.0740059	0.0469879	EQUAL	EQUAL	EQUAL	E	Aut	mRNA	11	NU
6573803	XM_001999826.3	5.35705	5.24433	3.93789	EQUAL	UP	UP	E	Aut	mRNA	10	NU
6573805	XM_001999828.3	3.4898	2.76803	1.97371	EQUAL	UP	EQUAL	E	Aut	mRNA	1	MIT
6573806	XM_001999829.3	1.67723	0.96386	0.727	UP	UP	EQUAL	E	Aut	mRNA	2	MIT
6573807	XM_001999830.3	4.12734	2.76667	2.7871	UP	UP	EQUAL	E	Aut	mRNA	2	MIT
6573809	XM_001999832.3	6.95764	6.51969	5.5224	UP	UP	UP	E	Aut	mRNA	1	MIT
6573810	XM_001999833.3	7.38936	6.45931	4.64513	UP	UP	UP	E	Aut	mRNA	1	MIT
6573811	XM_001999834.3	7.62991	6.65533	5.94689	UP	UP	UP	E	Aut	mRNA	1	MIT
6573812	XM_001999835.3	-1.47396	-1.6044	-1.47126	EQUAL	EQUAL	EQUAL	E	Aut	mRNA	2	MIT
6573813	XM_001999836.3	9.53071	9.68885	7.94957	EQUAL	UP	UP	E	Aut	mRNA	6	MEI
6573814	XM_001999837.3	3.15474	2.42545	3.8196	UP	DOWN	DOWN	E	Aut	mRNA	9	PM
6573815	XM_001999838.3	5.32689	5.18786	6.40137	EQUAL	DOWN	DOWN	E	Aut	mRNA	8	PM
6573816	XM_001999839.3	7.49158	6.69321	6.42526	UP	UP	EQUAL	E	Aut	mRNA	2	MIT
6573817	XM_001999840.3	7.57107	7.07267	6.48197	UP	UP	UP	E	Aut	mRNA	1	MIT
6573819	XM_001999842.3	2.38672	3.7108	2.15547	DOWN	EQUAL	UP	E	Aut	mRNA	4	MEI
6573820	XM_001999843.3	5.05241	5.39374	4.7818	EQUAL	EQUAL	UP	E	Aut	mRNA	6	MEI
6573821	XM_001999844.3	3.39882	3.31435	2.73279	EQUAL	EQUAL	EQUAL	E	Aut	mRNA	10	NU
6573822	XM_001999845.3	6.62412	6.31255	7.27459	EQUAL	DOWN	DOWN	E	Aut	mRNA	8	PM
6573823	XM_001999846.3	5.44237	3.88509	4.69637	UP	UP	DOWN	E	Aut	mRNA	3	MIT
6573824	XM_001999847.3	5.68695	4.96222	4.91585	UP	UP	EQUAL	E	Aut	mRNA	2	MIT
6573825	XM_001999848.3	0.163399	0.0615176	-0.171842	EQUAL	EQUAL	EQUAL	E	Aut	mRNA	10	NU
6573826	XM_001999849.3	-0.212713	0.427588	-0.212419	DOWN	EQUAL	EQUAL	E	Aut	mRNA	4	MEI
6573829	XM_001999852.3	1.43105	1.09116	2.02496	EQUAL	EQUAL	EQUAL	E	Aut	mRNA	8	PM
6573831	XM_001999854.3	4.6643	5.49418	3.9998	DOWN	EQUAL	UP	E	Aut	mRNA	4	MEI
6573832	XM_001999855.3	7.43225	6.52815	5.53117	UP	UP	UP	E	Aut	mRNA	1	MIT
6573835	XM_001999858.3	8.71788	8.85226	8.47195	EQUAL	EQUAL	UP	E	Aut	mRNA	6	MEI
6573836	XM_001999859.3	2.63011	2.23919	6.01505	EQUAL	DOWN	DOWN	E	Aut	mRNA	8	PM
6573839	XM_001999862.3	0.571239	0.594316	1.10993	EQUAL	EQUAL	EQUAL	E	Aut	mRNA	8	PM
6573840	XM_001999863.3	-0.122097	-0.273162	0.0783126	EQUAL	EQUAL	EQUAL	E	Aut	mRNA	8	PM
6573841	XM_001999864.3	-2.26919	-2.25889	-2.21123	EQUAL	EQUAL	EQUAL	E	Aut	mRNA	8	PM
6573842	XM_001999865.3	-1.89945	-1.86543	-1.8577	EQUAL	EQUAL	EQUAL	E	Aut	mRNA	4	MEI
6573843	XM_001999866.1	-2.08031	-2.04675	-2.0384	EQUAL	EQUAL	EQUAL	E	Aut	mRNA	4	MEI
6573844	XM_001999867.1	0	0	0	EQUAL	EQUAL	EQUAL	E	Aut	mRNA	13	NS
6573847	XM_001999870.3	-2.06402	-2.03955	-2.03016	EQUAL	EQUAL	EQUAL	E	Aut	mRNA	4	MEI
6573848	XM_001999871.3	-2.09164	-2.10106	-2.07859	EQUAL	EQUAL	EQUAL	E	Aut	mRNA	2	MIT
6573849	XM_001999872.2	0	0	0	EQUAL	EQUAL	EQUAL	E	Aut	mRNA	13	NS
6573850	XM_001999873.3	4.56348	6.29591	8.84758	DOWN	DOWN	DOWN	E	Aut	mRNA	8	PM
6573851	XM_001999874.3	0	0	0	EQUAL	EQUAL	EQUAL	E	Aut	mRNA	13	NS
6573853	XM_001999876.1	-2.04723	-2.06948	-2.02402	EQUAL	EQUAL	EQUAL	E	Aut	mRNA	2	MIT
6573854	XM_001999877.3	7.75217	8.19698	9.0195	DOWN	DOWN	DOWN	E	Aut	mRNA	7	PM
6573855	XM_001999878.3	3.97337	3.54257	2.78173	UP	UP	UP	E	Aut	mRNA	1	MIT
6573858	XM_001999881.3	8.35824	7.0985	6.79195	UP	UP	UP	E	Aut	mRNA	2	MIT
6573862	XM_001999885.3	0	0	0	EQUAL	EQUAL	EQUAL	E	Aut	mRNA	13	NS
6573864	XM_001999887.3	4.76021	6.37409	8.23832	DOWN	DOWN	DOWN	E	Aut	mRNA	7	PM
6573866	XM_001999889.3	-1.69693	-1.59346	-1.62114	EQUAL	EQUAL	EQUAL	E	Aut	mRNA	4	MEI
6573867	XM_001999890.2	0	0	0	EQUAL	EQUAL	EQUAL	E	Aut	mRNA	13	NS
6573868	XM_001999891.3	6.43815	7.33633	7.39921	DOWN	DOWN	EQUAL	E	Aut	mRNA	11	NU
6573869	XM_001999892.3	9.1996	10.1763	10.801	DOWN	DOWN	DOWN	E	Aut	mRNA	7	PM
6573872	XM_001999895.3	-1.97217	-1.99193	-1.95904	EQUAL	EQUAL	EQUAL	E	Aut	mRNA	2	MIT
6573877	XM_001999900.1	5.76027	7.2531	6.97295	DOWN	DOWN	EQUAL	E	Aut	mRNA	5	MEI
6573879	XM_001999902.3	6.94334	7.34081	5.98876	DOWN	UP	UP	E	Aut	mRNA	6	MEI
6573880	XM_001999903.3	1.63022	1.26828	1.38311	EQUAL	EQUAL	EQUAL	E	Aut	mRNA	12	NU
6573881	XM_001999904.3	6.0566	5.78244	5.80237	EQUAL	EQUAL	EQUAL	E	Aut	mRNA	2	MIT
6573882	XM_001999905.3	7.54261	7.97665	6.51741	EQUAL	UP	UP	E	Aut	mRNA	6	MEI
6573883	XM_001999906.3	6.37653	5.62823	4.69584	UP	UP	UP	E	Aut	mRNA	1	MIT
6573884	XM_001999907.3	6.10364	4.41066	2.69715	UP	UP	UP	E	Aut	mRNA	2	MIT
6573886	XM_001999909.3	2.09446	2.96358	1.33981	DOWN	UP	UP	E	Aut	mRNA	4	MEI
6573888	XM_001999911.3	7.59326	8.85434	10.9316	DOWN	DOWN	DOWN	E	Aut	mRNA	8	PM
6573889	XM_001999912.3	4.7473	3.72512	5.77102	UP	DOWN	DOWN	E	Aut	mRNA	8	PM
6573891	XM_001999914.3	3.11295	2.08633	1.51687	UP	UP	EQUAL	E	Aut	mRNA	2	MIT
6573893	XM_001999916.3	-0.345556	0.166721	-0.56901	EQUAL	EQUAL	EQUAL	E	Aut	mRNA	4	MEI
6573895	XM_001999918.3	3.36076	2.6008	4.1282	UP	DOWN	DOWN	E	Aut	mRNA	9	PM
6573896	XM_001999919.2	-2.26105	-2.24968	-2.23488	EQUAL	EQUAL	EQUAL	E	Aut	mRNA	4	MEI
6573897	XM_001999920.2	0	0	0	EQUAL	EQUAL	EQUAL	E	Aut	mRNA	13	NS
6573898	XM_001999921.1	0	0	0	EQUAL	EQUAL	EQUAL	E	Aut	mRNA	13	NS
6573900	XM_001999923.3	6.6542	5.55846	7.19148	UP	DOWN	DOWN	E	Aut	mRNA	9	PM
6573901	XM_001999924.3	7.23696	6.13132	6.46444	UP	UP	DOWN	E	Aut	mRNA	3	MIT
6573902	XM_001999925.3	7.75784	8.19798	7.25314	DOWN	UP	UP	E	Aut	mRNA	6	MEI
6573904	XM_001999927.3	5.91997	5.07359	5.15711	UP	UP	EQUAL	E	Aut	mRNA	2	MIT
6573905	XM_001999928.3	5.70889	4.93433	6.22605	UP	DOWN	DOWN	E	Aut	mRNA	9	PM
6573906	XM_001999929.3	7.16936	6.94849	6.16059	UP	UP	UP	E	Aut	mRNA	10	NU
6573907	XM_001999930.3	6.69255	6.34769	6.60374	EQUAL	EQUAL	EQUAL	E	Aut	mRNA	12	NU
6573908	XM_001999931.3	6.68298	6.41092	4.47903	EQUAL	UP	UP	E	Aut	mRNA	10	NU
6573909	XM_001999932.3	4.74986	5.03592	5.40565	EQUAL	DOWN	DOWN	E	Aut	mRNA	7	PM
6573910	XM_001999933.3	5.17978	3.61	4.63001	UP	UP	DOWN	E	Aut	mRNA	3	MIT
6573911	XM_001999934.3	7.95002	7.38701	7.63185	UP	UP	DOWN	E	Aut	mRNA	3	MIT
6573912	XM_001999935.3	5.32613	4.9217	3.75135	EQUAL	UP	UP	E	Aut	mRNA	1	MIT
6573913	XM_001999936.3	8.87125	8.26399	6.91939	UP	UP	UP	E	Aut	mRNA	1	MIT
6573914	XM_001999937.3	9.80749	9.44657	10.2358	UP	DOWN	DOWN	E	Aut	mRNA	9	PM
6573915	XM_001999938.3	5.84249	7.29572	9.52032	DOWN	DOWN	DOWN	E	Aut	mRNA	8	PM
6573916	XM_001999939.3	-2.07905	-2.09668	-1.95621	EQUAL	EQUAL	EQUAL	E	Aut	mRNA	8	PM
6573917	XM_001999940.3	0	0	0	EQUAL	EQUAL	EQUAL	E	Aut	mRNA	13	NS
6573918	XM_001999941.2	0	0	0	EQUAL	EQUAL	EQUAL	E	Aut	mRNA	13	NS
6573919	XM_001999942.3	0.0982685	0.36128	0.245344	EQUAL	EQUAL	EQUAL	E	Aut	mRNA	5	MEI
6573920	XM_001999943.3	-1.52953	-1.62514	-1.54661	EQUAL	EQUAL	EQUAL	E	Aut	mRNA	2	MIT
6573921	XM_001999944.3	-1.89139	-1.89602	-1.86367	EQUAL	EQUAL	EQUAL	E	Aut	mRNA	1	MIT
6573922	XM_001999945.3	11.1039	12.5725	15.159	DOWN	DOWN	DOWN	E	Aut	mRNA	8	PM
6573923	XM_001999946.2	10.1351	11.5384	13.4114	DOWN	DOWN	DOWN	E	Aut	mRNA	8	PM
6573924	XM_001999947.3	-1.45297	-1.63065	-1.38137	EQUAL	EQUAL	EQUAL	E	Aut	mRNA	12	NU
6573925	XM_001999948.3	2.35251	1.72022	2.35093	UP	EQUAL	DOWN	E	Aut	mRNA	12	NU
6573926	XM_001999949.3	8.95289	7.97648	7.70777	UP	UP	EQUAL	E	Aut	mRNA	2	MIT
6573928	XM_001999951.3	4.75121	6.41872	4.57083	DOWN	EQUAL	UP	E	Aut	mRNA	4	MEI
6573929	XM_001999952.3	2.81508	2.2401	2.8252	EQUAL	EQUAL	EQUAL	E	Aut	mRNA	12	NU
6573930	XM_001999953.3	4.44737	3.44754	4.34766	UP	EQUAL	DOWN	E	Aut	mRNA	12	NU
6573931	XM_001999954.3	3.82965	3.70237	2.51924	EQUAL	UP	UP	E	Aut	mRNA	10	NU
6573932	XM_001999955.3	0	0	0	EQUAL	EQUAL	EQUAL	E	Aut	mRNA	13	NS
6573935	XM_001999958.3	0	0	0	EQUAL	EQUAL	EQUAL	E	Aut	mRNA	13	NS
6573936	XM_001999959.3	7.49165	7.23155	5.41781	EQUAL	UP	UP	E	Aut	mRNA	10	NU
6573937	XM_001999960.3	6.01481	4.64843	4.09481	UP	UP	EQUAL	E	Aut	mRNA	2	MIT
6573938	XM_001999961.3	6.12148	5.01883	4.76832	UP	UP	EQUAL	E	Aut	mRNA	2	MIT
6573939	XM_001999962.2	0.880519	0.66622	0.587032	EQUAL	EQUAL	EQUAL	E	Aut	mRNA	1	MIT
6573941	XM_001999964.3	3.98332	3.79114	3.09912	EQUAL	UP	EQUAL	E	Aut	mRNA	10	NU
6573943	XM_001999966.3	8.08884	7.83515	6.15206	UP	UP	UP	E	Aut	mRNA	10	NU
6573944	XM_001999967.3	6.00187	6.68742	7.62451	DOWN	DOWN	DOWN	E	Aut	mRNA	7	PM
6573946	XM_001999969.3	3.08016	7.12425	6.36588	DOWN	DOWN	EQUAL	E	Aut	mRNA	5	MEI
6573951	XM_001999974.3	-2.25978	-2.24992	-2.23646	EQUAL	EQUAL	EQUAL	E	Aut	mRNA	4	MEI
6573953	XM_001999976.3	-1.69115	-1.74991	-1.51672	EQUAL	EQUAL	EQUAL	E	Aut	mRNA	8	PM
6573954	XM_001999977.3	6.27419	5.11993	7.74471	UP	DOWN	DOWN	E	Aut	mRNA	8	PM
6573955	XM_001999978.3	8.05402	7.07016	5.64498	UP	UP	UP	E	Aut	mRNA	1	MIT
6573956	XM_001999979.3	5.60758	3.85596	4.902	UP	UP	DOWN	E	Aut	mRNA	3	MIT
6573957	XM_001999980.3	6.07229	5.02475	4.11197	UP	UP	UP	E	Aut	mRNA	2	MIT
6573958	XM_001999981.3	6.73302	6.4064	5.00632	UP	UP	UP	E	Aut	mRNA	10	NU
6573959	XM_001999982.3	3.32253	4.40098	4.71399	DOWN	DOWN	EQUAL	E	Aut	mRNA	11	NU
6573960	XM_001999983.3	-1.40575	-1.36057	-1.36693	EQUAL	EQUAL	EQUAL	E	Aut	mRNA	6	MEI
6573961	XM_001999984.3	0.645757	1.5855	1.70469	DOWN	DOWN	EQUAL	E	Aut	mRNA	11	NU
6573962	XM_001999985.1	0	0	0	EQUAL	EQUAL	EQUAL	E	Aut	mRNA	13	NS
6573963	XM_001999986.3	-0.188122	-1.19641	-0.849806	EQUAL	EQUAL	EQUAL	E	Aut	mRNA	2	MIT
6573964	XM_001999987.3	8.04037	9.14634	8.66862	DOWN	DOWN	UP	E	Aut	mRNA	5	MEI
6573965	XM_001999988.3	2.34861	0.93488	6.21817	UP	DOWN	DOWN	E	Aut	mRNA	8	PM
6573967	XM_001999990.3	-1.93126	-1.87668	-1.68486	EQUAL	EQUAL	EQUAL	E	Aut	mRNA	8	PM
6573968	XM_001999991.3	4.86151	3.26053	5.93017	UP	DOWN	DOWN	E	Aut	mRNA	9	PM
6573969	XM_001999992.3	-2.25201	-2.25405	-2.24275	EQUAL	EQUAL	EQUAL	E	Aut	mRNA	2	MIT
6573970	XM_001999993.3	-2.10966	-2.0991	-1.90584	EQUAL	EQUAL	EQUAL	E	Aut	mRNA	8	PM
6573971	XM_001999994.3	-1.17178	-1.07102	-1.13072	EQUAL	EQUAL	EQUAL	E	Aut	mRNA	6	MEI
6573972	XM_001999995.3	2.39204	3.01919	4.10999	DOWN	DOWN	DOWN	E	Aut	mRNA	7	PM
6573973	XM_001999996.2	-2.0642	-2.05663	-2.03095	EQUAL	EQUAL	EQUAL	E	Aut	mRNA	6	MEI
6573974	XM_001999997.2	-1.18161	-1.19222	-0.995891	EQUAL	EQUAL	EQUAL	E	Aut	mRNA	8	PM
6573975	XM_001999998.3	-1.62366	-1.5288	-1.03918	EQUAL	EQUAL	EQUAL	E	Aut	mRNA	8	PM
6573978	XM_002000001.3	-0.969524	-0.601309	-0.852381	EQUAL	EQUAL	EQUAL	E	Aut	mRNA	4	MEI
6573979	XM_002000002.3	5.42668	7.1252	3.81343	DOWN	EQUAL	UP	E	Aut	mRNA	4	MEI
6573980	XM_002000003.3	4.57257	6.29167	3.62538	DOWN	EQUAL	UP	E	Aut	mRNA	4	MEI
6573981	XM_002000004.3	8.57562	8.19824	6.5855	UP	UP	UP	E	Aut	mRNA	10	NU
6573982	XM_002000005.3	5.80374	5.50775	4.42368	UP	UP	UP	E	Aut	mRNA	10	NU
6573983	XM_002000006.3	-0.282831	-0.242121	1.94929	EQUAL	DOWN	DOWN	E	Aut	mRNA	8	PM
6573984	XM_002000007.3	0.826374	0.446837	3.70426	EQUAL	DOWN	DOWN	E	Aut	mRNA	8	PM
6573986	XM_002000009.3	5.35059	4.35993	5.29414	UP	EQUAL	DOWN	E	Aut	mRNA	12	NU
6573987	XM_002000010.3	7.63225	7.62007	6.88694	EQUAL	UP	UP	E	Aut	mRNA	10	NU
6573988	XM_002000011.3	7.21014	6.57268	7.16511	UP	EQUAL	DOWN	E	Aut	mRNA	12	NU
6573989	XM_002000012.3	6.00164	7.43727	9.26085	DOWN	DOWN	DOWN	E	Aut	mRNA	7	PM
6573991	XM_002000014.3	9.07777	9.61118	10.5531	DOWN	DOWN	DOWN	E	Aut	mRNA	7	PM
6573992	XM_002000015.3	6.9728	7.18996	4.58866	EQUAL	UP	UP	E	Aut	mRNA	6	MEI
6573993	XM_002000016.3	9.06868	9.14377	7.01294	EQUAL	UP	UP	E	Aut	mRNA	10	NU
6573994	XM_002000017.3	6.11151	5.10808	6.31516	UP	EQUAL	DOWN	E	Aut	mRNA	12	NU
6573997	XM_002000020.3	5.98188	6.75241	6.29354	DOWN	EQUAL	EQUAL	E	Aut	mRNA	5	MEI
6573998	XM_002000021.3	5.11455	5.40653	4.93766	EQUAL	EQUAL	EQUAL	E	Aut	mRNA	4	MEI
6574000	XM_002000023.3	-1.00701	-0.991489	1.20076	EQUAL	DOWN	DOWN	E	Aut	mRNA	8	PM
6574002	XM_002000025.3	3.59173	2.41571	2.55777	UP	UP	EQUAL	E	Aut	mRNA	2	MIT
6574004	XM_002000026.3	8.13707	8.94543	4.80658	DOWN	UP	UP	E	Aut	mRNA	6	MEI
6574005	XM_002000027.3	-1.87038	-1.90272	-1.85949	EQUAL	EQUAL	EQUAL	E	Aut	mRNA	2	MIT
6574006	XM_002000028.3	8.43189	7.41707	7.23447	UP	UP	EQUAL	E	Aut	mRNA	2	MIT
6574007	XM_002000029.3	6.9747	8.1584	9.28229	DOWN	DOWN	DOWN	E	Aut	mRNA	7	PM
6574008	XM_002000030.3	7.08006	6.56231	4.86679	UP	UP	UP	E	Aut	mRNA	1	MIT
6574009	XM_002000031.3	8.61144	9.88884	5.69335	EQUAL	EQUAL	EQUAL	E	Aut	mRNA	4	MEI
6574010	XM_002000032.3	5.04569	5.01335	4.6449	EQUAL	EQUAL	EQUAL	E	Aut	mRNA	10	NU
6574011	XM_002000033.3	6.87524	7.75371	9.64899	DOWN	DOWN	DOWN	E	Aut	mRNA	8	PM
6574012	XM_002000034.3	9.15813	9.28252	10.8181	EQUAL	DOWN	DOWN	E	Aut	mRNA	8	PM
6574013	XM_002000035.3	8.08496	9.14681	7.89287	DOWN	EQUAL	UP	E	Aut	mRNA	4	MEI
6574014	XM_002000036.3	6.5214	6.5461	5.61868	EQUAL	UP	UP	E	Aut	mRNA	10	NU
6574015	XM_002000037.3	6.75419	6.3394	5.42728	EQUAL	UP	UP	E	Aut	mRNA	1	MIT
6574016	XM_002000038.3	5.29551	1.85553	4.01896	EQUAL	EQUAL	EQUAL	E	Aut	mRNA	12	NU
6574019	XM_002000041.3	-0.600814	-0.790898	-0.647104	EQUAL	EQUAL	EQUAL	E	Aut	mRNA	3	MIT
6574020	XM_002000042.3	0.063825	-0.264696	0.743672	EQUAL	EQUAL	DOWN	E	Aut	mRNA	8	PM
6574023	XM_002000045.3	8.25632	7.34085	5.33427	UP	UP	UP	E	Aut	mRNA	1	MIT
6574024	XM_002000046.3	7.2361	5.41091	4.07565	UP	UP	UP	E	Aut	mRNA	2	MIT
6574025	XM_002000047.3	8.02362	7.52932	4.90998	UP	UP	UP	E	Aut	mRNA	1	MIT
6574026	XM_002000048.3	7.02199	6.21996	4.62565	UP	UP	UP	E	Aut	mRNA	1	MIT
6574028	XM_002000050.3	-1.30032	-1.39449	-1.32787	EQUAL	EQUAL	EQUAL	E	Aut	mRNA	2	MIT
6574030	XM_002000052.3	-1.7194	-1.69932	-1.68163	EQUAL	EQUAL	EQUAL	E	Aut	mRNA	6	MEI
6574032	XM_002000054.3	4.63972	3.47235	3.31172	EQUAL	EQUAL	EQUAL	E	Aut	mRNA	2	MIT
6574034	XM_002000056.3	3.59489	3.85256	1.63386	EQUAL	UP	UP	E	Aut	mRNA	6	MEI
6574035	XM_002000057.2	-0.87029	-0.847741	-0.0720525	EQUAL	EQUAL	EQUAL	E	Aut	mRNA	8	PM
6574040	XM_002000062.3	4.1695	5.20341	4.15614	DOWN	EQUAL	UP	E	Aut	mRNA	4	MEI
6574041	XM_002000063.3	6.56469	8.0549	8.93731	DOWN	DOWN	DOWN	E	Aut	mRNA	7	PM
6574042	XM_002000064.3	0.915481	0.627477	2.42186	EQUAL	DOWN	DOWN	E	Aut	mRNA	8	PM
6574043	XM_002000065.2	7.08421	7.22074	3.80787	EQUAL	UP	UP	E	Aut	mRNA	10	NU
6574044	XM_002000066.3	-1.76323	-1.83698	-1.66833	EQUAL	EQUAL	EQUAL	E	Aut	mRNA	9	PM
6574045	XM_002000067.3	6.64942	5.92178	4.32538	UP	UP	UP	E	Aut	mRNA	1	MIT
6574047	XM_002000069.3	5.06075	4.79378	1.98912	EQUAL	UP	UP	E	Aut	mRNA	6	MEI
6574048	XM_002000070.3	2.01742	1.68637	3.28372	EQUAL	DOWN	DOWN	E	Aut	mRNA	8	PM
6574049	XM_002000071.2	7.22821	7.72149	8.7039	DOWN	DOWN	DOWN	E	Aut	mRNA	7	PM
6574050	XM_002000072.3	7.03971	6.90112	7.75669	EQUAL	DOWN	DOWN	E	Aut	mRNA	8	PM
6574051	XM_002000073.3	7.44497	7.53606	5.57989	EQUAL	UP	UP	E	Aut	mRNA	10	NU
6574054	XM_002000076.3	6.5266	5.70912	7.04426	UP	DOWN	DOWN	E	Aut	mRNA	9	PM
6574057	XM_002000079.2	-0.189779	-0.67138	-0.0827318	EQUAL	EQUAL	EQUAL	E	Aut	mRNA	9	PM
6574058	XM_002000080.3	0.938669	1.14715	0.618527	EQUAL	EQUAL	EQUAL	E	Aut	mRNA	6	MEI
6574060	XM_002000082.3	8.38222	8.03465	7.17761	UP	UP	UP	E	Aut	mRNA	1	MIT
6574061	XM_002000083.3	3.70185	4.67344	5.35159	DOWN	DOWN	DOWN	E	Aut	mRNA	7	PM
6574063	XM_002000085.3	7.42678	6.24982	6.94901	UP	UP	DOWN	E	Aut	mRNA	3	MIT
6574064	XM_002000086.3	5.63667	4.68129	3.76976	UP	UP	UP	E	Aut	mRNA	1	MIT
6574065	XM_002000087.3	6.8881	5.98678	5.34132	UP	UP	UP	E	Aut	mRNA	1	MIT
6574066	XM_002000088.3	5.3167	6.14898	3.90417	DOWN	UP	UP	E	Aut	mRNA	6	MEI
6574067	XM_002000089.3	8.00353	7.17066	6.01123	UP	UP	UP	E	Aut	mRNA	1	MIT
6574068	XM_002000090.3	2.8874	3.1985	3.79075	EQUAL	DOWN	EQUAL	E	Aut	mRNA	7	PM
6574069	XM_002000091.2	8.72407	8.98391	6.45669	DOWN	UP	UP	E	Aut	mRNA	6	MEI
6574070	XM_002000092.3	7.97111	7.86508	7.24617	EQUAL	UP	UP	E	Aut	mRNA	10	NU
6574071	XM_002000093.3	6.15076	4.10529	5.45762	UP	UP	DOWN	E	Aut	mRNA	3	MIT
6574075	XM_002000097.3	7.59276	8.55595	9.80286	DOWN	DOWN	DOWN	E	Aut	mRNA	7	PM
6574076	XM_002000098.3	7.54334	7.06056	8.20456	UP	DOWN	DOWN	E	Aut	mRNA	9	PM
6574078	XM_002000100.3	8.41137	9.23713	13.8225	DOWN	DOWN	DOWN	E	Aut	mRNA	8	PM
6574079	XM_002000101.3	5.19644	3.49313	5.41063	UP	EQUAL	DOWN	E	Aut	mRNA	12	NU
6574081	XM_002000103.3	0.789949	0.764963	0.177838	EQUAL	EQUAL	EQUAL	E	Aut	mRNA	10	NU
6574082	XM_002000104.3	0.584645	2.38846	2.8077	EQUAL	EQUAL	EQUAL	E	Aut	mRNA	7	PM
6574083	XM_002000105.3	7.41143	7.26614	5.41739	EQUAL	UP	UP	E	Aut	mRNA	10	NU
6574084	XM_002000106.3	8.99537	8.93302	6.70035	EQUAL	UP	UP	E	Aut	mRNA	10	NU
6574085	XM_002000107.3	8.32653	8.19407	6.12925	EQUAL	UP	UP	E	Aut	mRNA	10	NU
6574086	XM_002000108.3	6.95079	5.92208	4.84912	UP	UP	UP	E	Aut	mRNA	1	MIT
6574087	XM_002000109.3	1.33444	1.74591	1.92667	EQUAL	EQUAL	EQUAL	E	Aut	mRNA	11	NU
6574088	XM_002000110.3	-0.761808	-0.742209	0.309134	EQUAL	DOWN	DOWN	E	Aut	mRNA	8	PM
6574089	XM_002000111.3	5.58241	4.4125	4.52793	UP	UP	EQUAL	E	Aut	mRNA	2	MIT
6574090	XM_002000112.3	8.15104	9.17659	9.92251	DOWN	DOWN	DOWN	E	Aut	mRNA	7	PM
6574091	XM_002000113.3	4.31465	4.26352	3.55181	EQUAL	EQUAL	EQUAL	E	Aut	mRNA	10	NU
6574092	XM_002000114.3	6.32879	6.43754	7.8522	EQUAL	DOWN	DOWN	E	Aut	mRNA	8	PM
6574093	XM_002000115.3	9.29553	10.7302	11.4393	DOWN	DOWN	DOWN	E	Aut	mRNA	7	PM
6574094	XM_002000116.3	-0.018514	0.698558	1.44003	DOWN	DOWN	EQUAL	E	Aut	mRNA	7	PM
6574095	XM_002000117.3	8.89277	10.3247	12.3998	DOWN	DOWN	DOWN	E	Aut	mRNA	8	PM
6574098	XM_002000120.1	0	0	0	EQUAL	EQUAL	EQUAL	E	Aut	mRNA	13	NS
6574099	XM_002000121.2	-2.095	-2.06253	-1.99668	EQUAL	EQUAL	EQUAL	E	Aut	mRNA	7	PM
6574100	XM_002000122.1	-1.74714	-1.76458	-1.72685	EQUAL	EQUAL	EQUAL	E	Aut	mRNA	1	MIT
6574101	XM_002000123.1	0	0	0	EQUAL	EQUAL	EQUAL	E	Aut	mRNA	13	NS
6574102	XM_002000124.3	-1.96959	-1.98953	-1.95656	EQUAL	EQUAL	EQUAL	E	Aut	mRNA	2	MIT
6574103	XM_002000125.3	0.59893	1.14949	0.900768	EQUAL	EQUAL	EQUAL	E	Aut	mRNA	5	MEI
6574104	XM_002000126.3	1.86917	2.08737	1.38052	EQUAL	EQUAL	EQUAL	E	Aut	mRNA	6	MEI
6574105	XM_002000127.3	1.51452	1.82646	1.90215	EQUAL	EQUAL	EQUAL	E	Aut	mRNA	11	NU
6574106	XM_002000128.2	-2.27094	-2.26531	-2.20061	EQUAL	EQUAL	EQUAL	E	Aut	mRNA	8	PM
6574107	XM_002000129.2	-0.481727	-0.509939	1.3855	EQUAL	DOWN	DOWN	E	Aut	mRNA	8	PM
6574108	XM_002000130.3	1.46211	1.71758	0.985146	EQUAL	EQUAL	UP	E	Aut	mRNA	6	MEI
6574109	XM_002000131.3	-0.369872	0.06162	0.441118	EQUAL	DOWN	EQUAL	E	Aut	mRNA	7	PM
6574110	XM_002000132.3	4.99853	4.58399	4.08529	EQUAL	EQUAL	EQUAL	E	Aut	mRNA	1	MIT
6574111	XM_002000133.3	8.26951	9.21511	10.2387	DOWN	DOWN	DOWN	E	Aut	mRNA	7	PM
6574112	XM_002000134.3	7.20105	6.36191	7.69501	UP	DOWN	DOWN	E	Aut	mRNA	9	PM
6574113	XM_002000135.2	-2.28693	-2.27636	-2.16286	EQUAL	EQUAL	EQUAL	E	Aut	mRNA	8	PM
6574114	XM_002000136.3	1.46754	0.731753	1.33723	EQUAL	EQUAL	EQUAL	E	Aut	mRNA	12	NU
6574115	XM_002000137.3	6.76368	6.33287	6.42984	UP	EQUAL	EQUAL	E	Aut	mRNA	3	MIT
6574116	XM_002000138.3	7.59988	7.72375	8.76885	EQUAL	DOWN	DOWN	E	Aut	mRNA	8	PM
6574118	XM_002000140.3	5.5484	5.77727	5.39217	EQUAL	EQUAL	EQUAL	E	Aut	mRNA	4	MEI
6574120	XM_002000142.3	3.62415	2.66986	4.49945	UP	DOWN	DOWN	E	Aut	mRNA	9	PM
6574121	XM_002000143.3	8.29269	8.10324	6.202	EQUAL	UP	UP	E	Aut	mRNA	10	NU
6574122	XM_002000144.3	7.49064	7.48029	5.8457	EQUAL	UP	UP	E	Aut	mRNA	10	NU
6574123	XM_002000145.3	3.15183	2.51163	2.11013	EQUAL	EQUAL	EQUAL	E	Aut	mRNA	1	MIT
6574124	XM_002000146.3	7.67313	9.14879	8.39772	DOWN	DOWN	UP	E	Aut	mRNA	5	MEI
6574129	XM_002000151.3	4.5889	1.58796	3.24517	UP	UP	DOWN	E	Aut	mRNA	3	MIT
6574130	XM_002000152.3	6.30234	7.73504	9.96743	DOWN	DOWN	DOWN	E	Aut	mRNA	8	PM
6574131	XM_002000153.3	5.59995	5.55562	7.18823	EQUAL	DOWN	DOWN	E	Aut	mRNA	8	PM
6574133	XM_002000155.3	7.35481	5.98236	5.33835	UP	UP	UP	E	Aut	mRNA	2	MIT
6574134	XM_002000156.3	1.15672	0.952218	1.99132	EQUAL	EQUAL	EQUAL	E	Aut	mRNA	8	PM
6574135	XM_002000157.3	4.36029	5.68137	5.91896	DOWN	DOWN	EQUAL	E	Aut	mRNA	11	NU
6574136	XM_002000158.3	0	0	0	EQUAL	EQUAL	EQUAL	E	Aut	mRNA	13	NS
6574138	XM_002000160.3	0.223141	0.376501	1.25868	EQUAL	DOWN	EQUAL	E	Aut	mRNA	7	PM
6574139	XM_002000161.3	5.9707	5.23487	4.56233	UP	UP	UP	E	Aut	mRNA	1	MIT
6574140	XM_002000162.3	9.34371	9.13815	9.85774	EQUAL	DOWN	DOWN	E	Aut	mRNA	8	PM
6574144	XM_002000166.3	0	0	0	EQUAL	EQUAL	EQUAL	E	Aut	mRNA	13	NS
6574145	XM_002000167.3	1.69652	2.01472	3.38111	EQUAL	DOWN	DOWN	E	Aut	mRNA	8	PM
6574146	XM_002000168.3	0.478031	0.505214	3.13862	EQUAL	DOWN	DOWN	E	Aut	mRNA	8	PM
6574148	XM_002000170.3	2.41158	3.13014	1.63322	DOWN	EQUAL	UP	E	Aut	mRNA	6	MEI
6574150	XM_002000172.3	3.63664	2.68671	3.84209	UP	EQUAL	DOWN	E	Aut	mRNA	9	PM
6574151	XM_002000173.3	3.59554	2.44912	3.80143	UP	EQUAL	DOWN	E	Aut	mRNA	12	NU
6574152	XM_002000174.3	8.86126	9.60201	14.7339	DOWN	DOWN	DOWN	E	Aut	mRNA	8	PM
6574153	XM_002000175.3	3.94695	4.44159	5.48892	DOWN	DOWN	DOWN	E	Aut	mRNA	7	PM
6574157	XM_002000179.3	1.94488	0.499562	1.25703	UP	EQUAL	DOWN	E	Aut	mRNA	3	MIT
6574158	XM_002000180.3	7.35073	6.97305	6.00669	EQUAL	UP	UP	E	Aut	mRNA	1	MIT
6574159	XM_002000181.3	7.60792	7.91022	6.99072	DOWN	UP	UP	E	Aut	mRNA	6	MEI
6574160	XM_002000182.3	7.04978	6.44243	6.02781	UP	UP	UP	E	Aut	mRNA	1	MIT
6574161	XM_002000183.3	5.4126	6.03376	5.99698	DOWN	DOWN	EQUAL	E	Aut	mRNA	11	NU
6574165	XM_002000187.3	8.04566	7.8619	8.41442	EQUAL	DOWN	DOWN	E	Aut	mRNA	9	PM
6574166	XM_002000188.3	7.90392	9.31664	9.96033	DOWN	DOWN	DOWN	E	Aut	mRNA	7	PM
6574167	XM_002000189.3	7.16859	6.0419	5.49657	UP	UP	UP	E	Aut	mRNA	2	MIT
6574168	XM_002000190.3	8.25277	8.34575	8.26248	EQUAL	EQUAL	EQUAL	E	Aut	mRNA	4	MEI
6574169	XM_002000191.3	5.34507	3.84669	3.87959	UP	UP	EQUAL	E	Aut	mRNA	2	MIT
6574170	XM_002000192.3	8.33296	8.51274	8.78086	EQUAL	DOWN	DOWN	E	Aut	mRNA	7	PM
6574171	XM_002000193.3	8.99512	8.93358	7.14994	EQUAL	UP	UP	E	Aut	mRNA	10	NU
6574172	XM_002000194.3	6.09661	6.15663	5.2506	EQUAL	UP	UP	E	Aut	mRNA	10	NU
6574173	XM_002000195.3	10.0694	9.49615	8.68082	UP	UP	UP	E	Aut	mRNA	1	MIT
6574174	XM_002000196.3	7.07799	6.48779	5.3491	UP	UP	UP	E	Aut	mRNA	1	MIT
6574176	XM_002000198.3	6.51869	6.29921	7.63426	EQUAL	DOWN	DOWN	E	Aut	mRNA	8	PM
6574177	XM_002000199.3	6.31671	6.0586	5.83367	EQUAL	UP	EQUAL	E	Aut	mRNA	1	MIT
6574179	XM_002000201.3	7.75911	7.40644	5.75012	UP	UP	UP	E	Aut	mRNA	10	NU
6574180	XM_002000202.3	5.77393	6.9774	3.57748	DOWN	UP	UP	E	Aut	mRNA	4	MEI
6574181	XM_002000203.3	2.51724	2.64003	2.55392	EQUAL	EQUAL	EQUAL	E	Aut	mRNA	5	MEI
6574183	XM_002000205.3	8.1248	9.59627	11.0203	DOWN	DOWN	DOWN	E	Aut	mRNA	7	PM
6574184	XM_002000206.3	-0.803836	-0.66172	0.0946471	EQUAL	EQUAL	EQUAL	E	Aut	mRNA	8	PM
6574185	XM_002000207.3	9.06667	10.5625	10.4799	DOWN	DOWN	EQUAL	E	Aut	mRNA	11	NU
6574186	XM_002000208.3	-0.119565	0.293092	-0.219797	EQUAL	EQUAL	EQUAL	E	Aut	mRNA	4	MEI
6574187	XM_002000209.3	5.92038	5.44857	7.67151	UP	DOWN	DOWN	E	Aut	mRNA	8	PM
6574188	XM_002000210.3	2.976	1.24788	6.77535	UP	DOWN	DOWN	E	Aut	mRNA	8	PM
6574189	XM_002000211.3	3.38189	1.62009	4.98587	UP	DOWN	DOWN	E	Aut	mRNA	8	PM
6574190	XM_002000212.3	1.13537	0.729114	4.28916	EQUAL	DOWN	DOWN	E	Aut	mRNA	8	PM
6574191	XM_002000213.3	1.94963	2.43354	1.99542	EQUAL	EQUAL	EQUAL	E	Aut	mRNA	5	MEI
6574192	XM_002000214.3	2.61119	3.0669	1.98709	DOWN	EQUAL	UP	E	Aut	mRNA	6	MEI
6574193	XM_002000215.3	0	0	0	EQUAL	EQUAL	EQUAL	E	Aut	mRNA	13	NS
6574194	XM_002000216.3	8.50711	7.66456	8.34809	UP	EQUAL	DOWN	E	Aut	mRNA	12	NU
6574195	XM_002000217.3	8.66579	10.266	11.8959	DOWN	DOWN	DOWN	E	Aut	mRNA	7	PM
6574196	XM_002000218.1	5.46701	7.13442	7.03448	DOWN	DOWN	EQUAL	E	Aut	mRNA	11	NU
6574197	XM_002000219.3	6.17394	8.08009	9.14772	DOWN	DOWN	DOWN	E	Aut	mRNA	7	PM
6574198	XM_002000220.1	6.70944	8.8129	8.77711	DOWN	DOWN	EQUAL	E	Aut	mRNA	11	NU
6574199	XM_002000221.3	-0.071052	-0.308822	0.933723	EQUAL	EQUAL	DOWN	E	Aut	mRNA	8	PM
6574200	XM_002000222.3	0	0	0	EQUAL	EQUAL	EQUAL	E	Aut	mRNA	13	NS
6574201	XM_002000223.3	-1.75418	-1.76944	-1.63682	EQUAL	EQUAL	EQUAL	E	Aut	mRNA	8	PM
6574202	XM_002000224.3	7.86655	9.23333	11.3605	DOWN	DOWN	DOWN	E	Aut	mRNA	8	PM
6574203	XM_002000225.3	6.38754	6.99593	4.92139	DOWN	UP	UP	E	Aut	mRNA	6	MEI
6574206	XM_002000228.3	0.449845	0.53987	2.44225	EQUAL	DOWN	DOWN	E	Aut	mRNA	8	PM
6574208	XM_002000230.3	3.57208	4.19573	4.07112	DOWN	DOWN	EQUAL	E	Aut	mRNA	11	NU
6574209	XM_002000231.3	7.7344	6	9.21286	UP	DOWN	DOWN	E	Aut	mRNA	8	PM
6574210	XM_002000232.3	2.23916	2.01745	4.54185	EQUAL	DOWN	DOWN	E	Aut	mRNA	8	PM
6574211	XM_002000233.3	-0.303296	-0.290817	-0.328603	EQUAL	EQUAL	EQUAL	E	Aut	mRNA	10	NU
6574212	XM_002000234.3	7.04529	8.53143	10.2434	DOWN	DOWN	DOWN	E	Aut	mRNA	7	PM
6574217	XM_002000239.3	9.84523	9.94563	10.5368	EQUAL	DOWN	DOWN	E	Aut	mRNA	8	PM
6574219	XM_002000241.3	4.96256	4.886	7.81498	EQUAL	DOWN	DOWN	E	Aut	mRNA	8	PM
6574221	XM_002000243.3	5.43785	6.82159	8.72866	DOWN	DOWN	DOWN	E	Aut	mRNA	8	PM
6574223	XM_002000245.3	3.04694	1.11066	2.16738	UP	EQUAL	DOWN	E	Aut	mRNA	3	MIT
6574224	XM_002000246.3	7.86658	7.04606	6.09703	UP	UP	UP	E	Aut	mRNA	1	MIT
6574225	XM_002000247.3	6.93801	7.71864	7.39031	DOWN	DOWN	UP	E	Aut	mRNA	5	MEI
6574226	XM_002000248.3	9.73022	10.0038	10.462	DOWN	DOWN	DOWN	E	Aut	mRNA	7	PM
6574227	XM_002000249.3	3.55216	3.05171	4.69723	UP	DOWN	DOWN	E	Aut	mRNA	8	PM
6574228	XM_002000250.3	8.86859	10.0423	10.4193	DOWN	DOWN	DOWN	E	Aut	mRNA	11	NU
6574229	XM_002000251.3	9.65862	9.28618	8.68501	UP	UP	UP	E	Aut	mRNA	1	MIT
6574230	XM_002000252.3	9.39319	8.93016	9.20042	UP	UP	DOWN	E	Aut	mRNA	3	MIT
6574231	XM_002000253.3	5.8124	5.18418	5.0667	EQUAL	EQUAL	EQUAL	E	Aut	mRNA	8	PM
6574232	XM_002000254.3	2.58996	2.36066	2.55506	EQUAL	EQUAL	EQUAL	E	Aut	mRNA	9	PM
6574233	XM_002000255.3	2.84377	2.22861	6.43311	EQUAL	DOWN	DOWN	E	Aut	mRNA	8	PM
6574236	XM_002000256.3	4.29275	3.2251	3.61579	UP	UP	EQUAL	E	Aut	mRNA	3	MIT
6574237	XM_002000257.3	6.11762	4.94887	3.90381	UP	UP	UP	E	Aut	mRNA	2	MIT
6574239	XM_002000259.3	8.74268	8.84751	8.75305	EQUAL	EQUAL	EQUAL	E	Aut	mRNA	5	MEI
6574240	XM_002000260.3	6.82305	5.94211	4.11021	UP	UP	UP	E	Aut	mRNA	1	MIT
6574241	XM_002000261.3	6.80112	5.66346	6.07634	UP	UP	DOWN	E	Aut	mRNA	3	MIT
6574242	XM_002000262.3	3.48432	3.22933	6.29552	EQUAL	DOWN	DOWN	E	Aut	mRNA	8	PM
6574243	XM_002000263.3	7.92166	7.48058	5.92117	EQUAL	UP	UP	E	Aut	mRNA	1	MIT
6574244	XM_002000264.3	6.89118	6.18082	5.57454	EQUAL	EQUAL	EQUAL	E	Aut	mRNA	1	MIT
6574245	XM_002000265.3	3.7484	4.31846	2.69403	DOWN	UP	UP	E	Aut	mRNA	6	MEI
6574246	XM_002000266.3	5.31297	6.03192	5.65493	DOWN	EQUAL	EQUAL	E	Aut	mRNA	5	MEI
6574247	XM_002000267.3	5.66732	4.59845	5.68012	UP	EQUAL	DOWN	E	Aut	mRNA	12	NU
6574248	XM_002000268.3	6.85411	6.45283	5.17343	UP	UP	UP	E	Aut	mRNA	1	MIT
6574249	XM_002000269.3	8.79989	8.06792	7.62899	UP	UP	UP	E	Aut	mRNA	1	MIT
6574250	XM_002000270.3	5.51083	6.32972	5.15059	DOWN	EQUAL	UP	E	Aut	mRNA	4	MEI
6574251	XM_002000271.3	7.62702	6.89115	6.5159	UP	UP	UP	E	Aut	mRNA	2	MIT
6574252	XM_002000272.3	4.9913	3.00107	6.72971	UP	DOWN	DOWN	E	Aut	mRNA	8	PM
6574253	XM_002000273.3	8.00962	7.29038	4.52659	EQUAL	UP	UP	E	Aut	mRNA	1	MIT
6574255	XM_002000275.3	-1.49132	-1.43962	-1.44882	EQUAL	EQUAL	EQUAL	E	Aut	mRNA	6	MEI
6574256	XM_002000276.3	7.25244	7.10152	5.9744	EQUAL	UP	UP	E	Aut	mRNA	10	NU
6574262	XM_002000281.3	5.36652	4.07148	4.49693	UP	UP	EQUAL	E	Aut	mRNA	2	MIT
6574263	XM_002000282.3	0.170005	0.144461	3.35731	EQUAL	DOWN	DOWN	E	Aut	mRNA	8	PM
6574264	XM_002000283.3	-0.138033	-0.0452079	2.11697	EQUAL	DOWN	DOWN	E	Aut	mRNA	8	PM
6574265	XM_002000284.3	8.08783	9.70901	8.57435	DOWN	DOWN	UP	E	Aut	mRNA	4	MEI
6574266	XM_002000285.3	-1.19853	-0.947071	-0.770573	EQUAL	EQUAL	EQUAL	E	Aut	mRNA	11	NU
6574267	XM_002000286.3	7.25743	8.81489	9.10864	DOWN	DOWN	EQUAL	E	Aut	mRNA	11	NU
6574269	XM_002000288.3	5.77914	8.0408	9.10867	DOWN	DOWN	DOWN	E	Aut	mRNA	7	PM
6574270	XM_002000289.3	3.09049	3.35415	9.03697	EQUAL	DOWN	DOWN	E	Aut	mRNA	8	PM
6574271	XM_002000290.3	8.29523	10.0946	10.7487	DOWN	DOWN	DOWN	E	Aut	mRNA	7	PM
6574272	XM_002000291.3	6.20345	7.88847	9.15523	DOWN	DOWN	DOWN	E	Aut	mRNA	7	PM
6574275	XM_002000294.3	9.2321	10.7322	12.3847	DOWN	DOWN	DOWN	E	Aut	mRNA	7	PM
6574276	XM_002000295.3	7.7934	7.24875	7.39411	UP	UP	EQUAL	E	Aut	mRNA	3	MIT
6574278	XM_002000297.3	6.17451	4.99502	5.12024	UP	UP	EQUAL	E	Aut	mRNA	2	MIT
6574279	XM_002000298.3	6.85487	6.51672	5.20603	EQUAL	UP	UP	E	Aut	mRNA	10	NU
6574280	XM_002000299.3	4.78637	4.80245	4.46759	EQUAL	EQUAL	EQUAL	E	Aut	mRNA	1	MIT
6574281	XM_002000300.3	5.59917	4.63659	4.9147	UP	UP	EQUAL	E	Aut	mRNA	3	MIT
6574282	XM_002000301.2	7.51194	6.72032	6.17958	UP	UP	UP	E	Aut	mRNA	1	MIT
6574284	XM_002000303.3	8.05087	8.12769	8.4319	EQUAL	DOWN	DOWN	E	Aut	mRNA	7	PM
6574285	XM_002000304.3	9.68549	8.94036	9.4926	UP	EQUAL	DOWN	E	Aut	mRNA	3	MIT
6574286	XM_002000305.3	7.06554	6.1711	6.40488	UP	UP	EQUAL	E	Aut	mRNA	2	MIT
6574287	XM_002000306.3	-2.03483	-2.02518	-1.39314	EQUAL	EQUAL	EQUAL	E	Aut	mRNA	8	PM
6574288	XM_002000307.3	0.282186	0.204221	1.5842	EQUAL	EQUAL	EQUAL	E	Aut	mRNA	8	PM
6574289	XM_002000308.3	7.64227	6.6806	6.6597	UP	UP	EQUAL	E	Aut	mRNA	2	MIT
6574290	XM_002000309.3	7.69114	8.19851	7.11556	DOWN	UP	UP	E	Aut	mRNA	6	MEI
6574291	XM_002000310.3	7.02851	6.59352	5.8382	UP	UP	UP	E	Aut	mRNA	1	MIT
6574292	XM_002000311.3	8.69513	8.48891	6.88697	EQUAL	UP	UP	E	Aut	mRNA	10	NU
6574293	XM_002000312.3	6.07398	5.65016	4.30944	UP	UP	UP	E	Aut	mRNA	1	MIT
6574294	XM_002000313.3	6.49046	5.60157	4.59066	UP	UP	UP	E	Aut	mRNA	1	MIT
6574295	XM_002000314.3	5.70622	4.64993	3.85744	UP	UP	UP	E	Aut	mRNA	2	MIT
6574296	XM_002000315.3	1.10414	0.572657	4.20886	EQUAL	DOWN	DOWN	E	Aut	mRNA	8	PM
6574298	XM_002000317.3	-0.39664	-0.813379	-0.0085529	EQUAL	EQUAL	EQUAL	E	Aut	mRNA	9	PM
6574300	XM_002000319.3	2.89152	3.9934	2.13568	DOWN	EQUAL	UP	E	Aut	mRNA	4	MEI
6574302	XM_002000321.3	1.28511	1.19943	2.71464	EQUAL	DOWN	DOWN	E	Aut	mRNA	8	PM
6574303	XM_002000322.3	4.86726	5.04825	8.63372	EQUAL	DOWN	DOWN	E	Aut	mRNA	8	PM
6574306	XM_002000325.3	2.00245	2.55763	3.55396	EQUAL	DOWN	DOWN	E	Aut	mRNA	7	PM
6574309	XM_002000328.3	5.96882	6.05643	4.77943	EQUAL	UP	UP	E	Aut	mRNA	10	NU
6574310	XM_002000329.3	7.77234	7.6486	5.99638	EQUAL	UP	UP	E	Aut	mRNA	10	NU
6574311	XM_002000330.3	8.90404	10.3214	9.51362	DOWN	DOWN	UP	E	Aut	mRNA	5	MEI
6574312	XM_002000331.3	1.70547	1.71366	0.9672	EQUAL	EQUAL	UP	E	Aut	mRNA	10	NU
6574316	XM_002000335.3	8.38491	9.23481	7.51416	DOWN	UP	UP	E	Aut	mRNA	4	MEI
6574317	XM_002000336.3	-0.17588	0.0435029	0.281079	EQUAL	EQUAL	EQUAL	E	Aut	mRNA	7	PM
6574318	XM_002000337.1	6.12709	8.04701	5.58525	DOWN	EQUAL	UP	E	Aut	mRNA	4	MEI
6574321	XM_002000338.3	7.49207	8.46727	6.01943	DOWN	UP	UP	E	Aut	mRNA	4	MEI
6574322	XM_002000339.3	7.51707	7.66146	6.11039	EQUAL	UP	UP	E	Aut	mRNA	6	MEI
6574323	XM_002000340.3	5.90726	5.33173	4.18944	EQUAL	UP	UP	E	Aut	mRNA	1	MIT
6574324	XM_002000341.3	5.92573	4.43755	4.86277	UP	UP	EQUAL	E	Aut	mRNA	2	MIT
6574325	XM_002000342.3	6.28072	4.88676	6.55208	UP	EQUAL	DOWN	E	Aut	mRNA	9	PM
6574326	XM_002000343.3	4.71001	5.26839	5.93737	EQUAL	DOWN	EQUAL	E	Aut	mRNA	7	PM
6574327	XM_002000344.3	5.91586	6.016	6.58	EQUAL	DOWN	DOWN	E	Aut	mRNA	8	PM
6574330	XM_002000347.3	6.23859	5.20615	5.88359	UP	EQUAL	DOWN	E	Aut	mRNA	3	MIT
6574331	XM_002000348.3	7.84094	6.95888	6.16441	UP	UP	UP	E	Aut	mRNA	1	MIT
6574332	XM_002000349.3	7.77576	6.88463	7.31922	UP	UP	DOWN	E	Aut	mRNA	3	MIT
6574333	XM_002000350.3	4.50385	5.42198	4.59444	EQUAL	EQUAL	EQUAL	E	Aut	mRNA	7	PM
6574334	XM_002000351.3	6.07974	4.83048	4.20897	UP	UP	UP	E	Aut	mRNA	2	MIT
6574335	XM_002000352.3	6.37422	6.06641	6.88553	UP	DOWN	DOWN	E	Aut	mRNA	9	PM
6574336	XM_002000353.3	9.18445	9.43469	9.93955	DOWN	DOWN	DOWN	E	Aut	mRNA	7	PM
6574340	XM_002000356.3	0.840185	0.320355	0.547765	EQUAL	EQUAL	EQUAL	E	Aut	mRNA	3	MIT
6574341	XM_002000357.3	5.40947	4.97303	3.74203	EQUAL	UP	UP	E	Aut	mRNA	1	MIT
6574342	XM_002000358.3	5.09742	4.69521	4.00988	UP	UP	UP	E	Aut	mRNA	1	MIT
6574343	XM_002000359.3	7.79047	7.9107	9.3679	EQUAL	DOWN	DOWN	E	Aut	mRNA	8	PM
6574344	XM_002000360.3	7.26038	7.23366	6.23565	EQUAL	EQUAL	EQUAL	E	Aut	mRNA	10	NU
6574346	XM_002000362.3	7.89325	7.07641	7.62168	UP	EQUAL	DOWN	E	Aut	mRNA	3	MIT
6574347	XM_002000363.3	9.2699	9.0572	9.16522	UP	EQUAL	EQUAL	E	Aut	mRNA	3	MIT
6574350	XM_002000366.3	3.20594	0.987791	2.10314	UP	EQUAL	EQUAL	E	Aut	mRNA	3	MIT
6574351	XM_002000367.3	7.23111	8.44509	7.56124	DOWN	EQUAL	UP	E	Aut	mRNA	5	MEI
6574353	XM_002000369.3	5.95106	5.18526	4.82353	UP	UP	EQUAL	E	Aut	mRNA	2	MIT
6574354	XM_002000370.3	7.46329	9.22464	10.7704	DOWN	DOWN	DOWN	E	Aut	mRNA	7	PM
6574355	XM_002000371.3	9.285	9.76662	12.0232	DOWN	DOWN	DOWN	E	Aut	mRNA	8	PM
6574356	XM_002000372.3	4.4612	4.54997	4.83948	EQUAL	EQUAL	EQUAL	E	Aut	mRNA	7	PM
6574357	XM_002000373.3	5.23952	5.62867	7.04705	EQUAL	DOWN	DOWN	E	Aut	mRNA	8	PM
6574358	XM_002000374.3	3.11173	4.24045	4.51207	DOWN	DOWN	EQUAL	E	Aut	mRNA	11	NU
6574359	XM_002000375.3	0.292686	0.222546	0.0611166	EQUAL	EQUAL	EQUAL	E	Aut	mRNA	10	NU
6574360	XM_002000376.3	8.27247	8.98758	7.65292	DOWN	UP	UP	E	Aut	mRNA	4	MEI
6574361	XM_002000377.3	7.39733	6.97546	6.20231	UP	UP	UP	E	Aut	mRNA	1	MIT
6574362	XM_002000378.3	8.03177	8.17184	8.11035	EQUAL	EQUAL	EQUAL	E	Aut	mRNA	5	MEI
6574363	XM_002000379.3	6.60527	6.5139	3.99043	EQUAL	UP	UP	E	Aut	mRNA	10	NU
6574367	XM_002000382.3	2.17146	2.8714	4.38052	EQUAL	DOWN	DOWN	E	Aut	mRNA	8	PM
6574368	XM_002000383.3	7.08875	7.16609	7.86172	EQUAL	DOWN	DOWN	E	Aut	mRNA	8	PM
6574370	XM_002000385.3	-1.89743	-1.88067	-1.80676	EQUAL	EQUAL	EQUAL	E	Aut	mRNA	7	PM
6574372	XM_002000387.3	5.16775	6.5057	6.09092	DOWN	DOWN	EQUAL	E	Aut	mRNA	5	MEI
6574373	XM_002000388.3	3.63842	4.55936	5.47732	DOWN	DOWN	DOWN	E	Aut	mRNA	7	PM
6574374	XM_002000389.3	0	0	0	EQUAL	EQUAL	EQUAL	E	Aut	mRNA	13	NS
6574378	XM_002000393.3	7.73024	8.47227	6.45697	DOWN	UP	UP	E	Aut	mRNA	6	MEI
6574379	XM_002000394.3	9.72101	9.91866	10.756	DOWN	DOWN	DOWN	E	Aut	mRNA	8	PM
6574382	XM_002000395.3	6.78385	6.07431	5.23743	UP	UP	UP	E	Aut	mRNA	1	MIT
6574383	XM_002000396.3	7.65929	7.65796	6.54421	EQUAL	UP	UP	E	Aut	mRNA	10	NU
6574384	XM_002000397.3	7.69902	8.29572	8.39397	DOWN	DOWN	EQUAL	E	Aut	mRNA	11	NU
6574385	XM_002000398.3	-1.90442	-1.92438	-1.89706	EQUAL	EQUAL	EQUAL	E	Aut	mRNA	2	MIT
6574386	XM_002000399.3	5.75185	4.60693	5.47224	UP	EQUAL	DOWN	E	Aut	mRNA	3	MIT
6574387	XM_002000400.3	7.50832	9.01407	10.0891	DOWN	DOWN	DOWN	E	Aut	mRNA	7	PM
6574388	XM_002000401.3	2.3691	1.89691	2.45739	EQUAL	EQUAL	EQUAL	E	Aut	mRNA	12	NU
6574389	XM_002000402.3	8.26829	7.48709	7.43279	UP	UP	EQUAL	E	Aut	mRNA	2	MIT
6574390	XM_002000403.3	5.05352	4.88564	5.50858	EQUAL	DOWN	DOWN	E	Aut	mRNA	8	PM
6574391	XM_002000404.1	-2.2602	-2.24994	-2.23581	EQUAL	EQUAL	EQUAL	E	Aut	mRNA	4	MEI
6574392	XM_002000405.3	-1.37652	-1.3852	-1.28435	EQUAL	EQUAL	EQUAL	E	Aut	mRNA	8	PM
6574393	XM_002000406.3	8.2144	9.23836	7.17311	DOWN	UP	UP	E	Aut	mRNA	4	MEI
6574395	XM_002000408.3	6.55194	6.26755	4.56938	EQUAL	UP	UP	E	Aut	mRNA	10	NU
6574396	XM_002000409.3	8.1144	8.28108	6.47577	EQUAL	UP	UP	E	Aut	mRNA	6	MEI
6574397	XM_002000410.3	6.1241	5.06124	4.88735	UP	EQUAL	EQUAL	E	Aut	mRNA	2	MIT
6574398	XM_002000411.3	7.95419	7.44332	5.82428	UP	UP	UP	E	Aut	mRNA	1	MIT
6574399	XM_002000412.3	-0.422704	-0.337097	-0.450682	EQUAL	EQUAL	EQUAL	E	Aut	mRNA	6	MEI
6574400	XM_002000413.3	3.95912	4.42174	3.85714	DOWN	EQUAL	UP	E	Aut	mRNA	4	MEI
6574401	XM_002000414.3	10.741	9.18548	9.62806	UP	UP	DOWN	E	Aut	mRNA	2	MIT
6574404	XM_002000415.3	3.46985	2.40592	4.245	UP	DOWN	DOWN	E	Aut	mRNA	9	PM
6574405	XM_002000416.3	6.82105	6.02289	6.13993	UP	UP	EQUAL	E	Aut	mRNA	2	MIT
6574406	XM_002000417.3	4.99195	3.50039	4.77945	UP	EQUAL	DOWN	E	Aut	mRNA	12	NU
6574407	XM_002000418.3	5.8906	7.20437	3.32228	DOWN	UP	UP	E	Aut	mRNA	4	MEI
6574408	XM_002000419.3	6.74175	6.48755	6.03862	EQUAL	UP	UP	E	Aut	mRNA	1	MIT
6574411	XM_002000422.3	7.74887	7.03554	5.79433	UP	UP	UP	E	Aut	mRNA	1	MIT
6574412	XM_002000423.3	0.526397	1.11799	0.952586	EQUAL	EQUAL	EQUAL	E	Aut	mRNA	11	NU
6574413	XM_002000424.3	8.08464	10.0155	7.89586	DOWN	EQUAL	UP	E	Aut	mRNA	4	MEI
6574414	XM_002000425.2	-1.77961	-1.81335	-1.62478	EQUAL	EQUAL	EQUAL	E	Aut	mRNA	8	PM
6574417	XM_002000428.3	4.84061	4.63806	4.19596	EQUAL	EQUAL	EQUAL	E	Aut	mRNA	1	MIT
6574418	XM_002000429.3	7.51476	7.8291	6.28588	DOWN	UP	UP	E	Aut	mRNA	6	MEI
6574419	XM_002000430.3	0.765355	0.917149	0.267041	EQUAL	EQUAL	EQUAL	E	Aut	mRNA	6	MEI
6574420	XM_002000431.3	5.69075	5.22534	4.69555	UP	UP	EQUAL	E	Aut	mRNA	1	MIT
6574421	XM_002000432.3	-1.53917	-1.50436	-1.49968	EQUAL	EQUAL	EQUAL	E	Aut	mRNA	6	MEI
6574423	XM_002000434.3	8.30198	8.53004	7.41396	EQUAL	UP	UP	E	Aut	mRNA	6	MEI
6574424	XM_002000435.3	2.44124	1.99993	2.14842	EQUAL	EQUAL	EQUAL	E	Aut	mRNA	2	MIT
6574426	XM_002000437.3	7.86788	7.46443	6.91828	UP	UP	UP	E	Aut	mRNA	1	MIT
6574427	XM_002000438.3	2.30378	1.92778	3.38601	EQUAL	DOWN	DOWN	E	Aut	mRNA	8	PM
6574428	XM_002000439.3	6.51471	5.91248	5.43445	UP	UP	UP	E	Aut	mRNA	1	MIT
6574429	XM_002000440.3	1.08056	1.69618	1.18272	EQUAL	EQUAL	EQUAL	E	Aut	mRNA	5	MEI
6574430	XM_002000441.3	0.643442	0.244851	1.00976	EQUAL	EQUAL	DOWN	E	Aut	mRNA	9	PM
6574435	XM_002000446.3	9.05885	8.37942	6.75185	UP	UP	UP	E	Aut	mRNA	1	MIT
6574436	XM_002000447.3	4.88647	3.02498	2.20452	UP	UP	UP	E	Aut	mRNA	2	MIT
6574438	XM_002000449.3	3.57762	2.00455	2.82635	EQUAL	EQUAL	EQUAL	E	Aut	mRNA	2	MIT
6574439	XM_002000450.3	5.92488	4.73359	3.65584	UP	UP	UP	E	Aut	mRNA	2	MIT
6574440	XM_002000451.3	5.92488	4.73359	3.65584	UP	UP	UP	E	Aut	mRNA	2	MIT
6574441	XM_002000452.3	5.92488	4.73359	3.65584	UP	UP	UP	E	Aut	mRNA	2	MIT
6574442	XM_002000453.3	8.24475	8.60381	7.67499	EQUAL	EQUAL	UP	E	Aut	mRNA	6	MEI
6574443	XM_002000454.3	2.77263	3.4777	4.3105	DOWN	DOWN	DOWN	E	Aut	mRNA	7	PM
6574444	XM_002000455.3	8.11884	8.21897	7.42581	EQUAL	UP	UP	E	Aut	mRNA	6	MEI
6574445	XM_002000456.3	8.60965	8.66842	8.09804	EQUAL	UP	UP	E	Aut	mRNA	10	NU
6574446	XM_002000457.3	7.53083	7.42368	5.4778	EQUAL	UP	UP	E	Aut	mRNA	10	NU
6574447	XM_002000458.3	-0.30192	0.400863	-0.493759	EQUAL	EQUAL	EQUAL	E	Aut	mRNA	6	MEI
6574448	XM_002000459.3	1.29137	2.2996	1.11292	DOWN	EQUAL	UP	E	Aut	mRNA	4	MEI
6574449	XM_002000460.3	8.41636	7.75666	7.45595	UP	UP	UP	E	Aut	mRNA	2	MIT
6574450	XM_002000461.3	5.85686	5.96253	4.99272	EQUAL	UP	UP	E	Aut	mRNA	10	NU
6574451	XM_002000462.3	6.38252	5.81291	5.38465	UP	UP	EQUAL	E	Aut	mRNA	1	MIT
6574453	XM_002000464.3	6.96016	6.40194	4.11692	UP	UP	UP	E	Aut	mRNA	1	MIT
6574454	XM_002000465.3	0.38801	0.682555	0.857161	EQUAL	EQUAL	EQUAL	E	Aut	mRNA	7	PM
6574456	XM_002000466.3	0	0	0	EQUAL	EQUAL	EQUAL	E	Aut	mRNA	13	NS
6574457	XM_002000467.3	3.53849	2.15839	5.28908	UP	DOWN	DOWN	E	Aut	mRNA	8	PM
6574458	XM_002000468.3	6.87016	8.77142	10.5206	DOWN	DOWN	DOWN	E	Aut	mRNA	7	PM
6574459	XM_002000469.2	5.54284	3.58766	2.49037	UP	UP	UP	E	Aut	mRNA	2	MIT
6574460	XM_002000470.3	6.20554	8.05527	8.13762	DOWN	DOWN	EQUAL	E	Aut	mRNA	11	NU
6574462	XM_002000472.3	0.485101	0.247152	0.422281	EQUAL	EQUAL	EQUAL	E	Aut	mRNA	12	NU
6574463	XM_002000473.3	5.2444	3.27389	2.35832	UP	UP	EQUAL	E	Aut	mRNA	2	MIT
6574464	XM_002000474.3	3.02105	3.42761	2.02164	EQUAL	UP	UP	E	Aut	mRNA	6	MEI
6574466	XM_002000476.3	4.24041	2.28412	6.19097	UP	DOWN	DOWN	E	Aut	mRNA	8	PM
6574467	XM_002000477.3	2.33894	4.21789	1.81201	DOWN	EQUAL	UP	E	Aut	mRNA	4	MEI
6574469	XM_002000479.3	6.39274	8.49508	9.77429	DOWN	DOWN	DOWN	E	Aut	mRNA	7	PM
6574470	XM_002000480.3	5.13147	6.83774	8.31473	DOWN	DOWN	DOWN	E	Aut	mRNA	7	PM
6574471	XM_002000481.3	6.34442	8.03028	8.99247	DOWN	DOWN	DOWN	E	Aut	mRNA	7	PM
6574473	XM_002000483.3	7.6174	9.07061	11.197	DOWN	DOWN	DOWN	E	Aut	mRNA	8	PM
6574475	XM_002000485.2	0	0	0	EQUAL	EQUAL	EQUAL	E	Aut	mRNA	13	NS
6574476	XM_002000486.3	0.572632	0.512673	1.06342	EQUAL	EQUAL	EQUAL	E	Aut	mRNA	8	PM
6574477	XM_002000487.3	-1.73673	-1.63541	-1.47781	EQUAL	EQUAL	EQUAL	E	Aut	mRNA	7	PM
6574483	XM_002000493.3	-1.14738	-1.15799	-1.15406	EQUAL	EQUAL	EQUAL	E	Aut	mRNA	10	NU
6574485	XM_002000494.3	8.95062	9.49646	9.5945	DOWN	DOWN	EQUAL	E	Aut	mRNA	11	NU
6574486	XM_002000495.3	9.57261	11.0501	13.0056	DOWN	DOWN	DOWN	E	Aut	mRNA	8	PM
6574488	XM_002000496.3	0	0	0	EQUAL	EQUAL	EQUAL	E	Aut	mRNA	13	NS
6574489	XM_002000497.3	7.33957	6.86856	5.40199	UP	UP	UP	E	Aut	mRNA	1	MIT
6574490	XM_002000498.3	3.91923	3.40823	4.68224	UP	DOWN	DOWN	E	Aut	mRNA	8	PM
6574491	XM_002000499.3	8.84672	10.4018	8.79031	DOWN	EQUAL	UP	E	Aut	mRNA	4	MEI
6574492	XM_002000500.2	0.177433	-0.193928	0.932555	EQUAL	EQUAL	DOWN	E	Aut	mRNA	8	PM
6574493	XM_002000501.1	-1.56243	-1.39518	-0.830468	EQUAL	EQUAL	EQUAL	E	Aut	mRNA	8	PM
6574496	XM_002000504.2	-0.867492	-0.901943	-0.921836	EQUAL	EQUAL	EQUAL	E	Aut	mRNA	10	NU
6574497	XM_002000505.3	7.05467	8.36628	10.0562	DOWN	DOWN	DOWN	E	Aut	mRNA	7	PM
6574498	XM_002000506.1	-1.44075	-1.40971	-0.779177	EQUAL	EQUAL	EQUAL	E	Aut	mRNA	8	PM
6574499	XM_002000507.1	0	0	0	EQUAL	EQUAL	EQUAL	E	Aut	mRNA	13	NS
6574500	XM_002000508.3	0.699192	0.89069	0.63421	EQUAL	EQUAL	EQUAL	E	Aut	mRNA	4	MEI
6574501	XM_002000509.2	-2.25325	-2.25667	-2.23779	EQUAL	EQUAL	EQUAL	E	Aut	mRNA	2	MIT
6574503	XM_002000510.3	-1.91471	-1.89893	-1.8202	EQUAL	EQUAL	EQUAL	E	Aut	mRNA	7	PM
6574505	XM_002000512.3	7.70528	7.24291	5.8079	UP	UP	UP	E	Aut	mRNA	1	MIT
6574506	XM_002000513.3	6.71265	7.25935	6.93255	DOWN	EQUAL	UP	E	Aut	mRNA	5	MEI
6574507	XM_002000514.3	9.68112	10.8447	10.5349	DOWN	DOWN	UP	E	Aut	mRNA	5	MEI
6574508	XM_002000515.3	5.39166	5.03531	2.83101	EQUAL	UP	UP	E	Aut	mRNA	10	NU
6574509	XM_002000516.3	-2.04617	-2.07019	-2.02133	EQUAL	EQUAL	EQUAL	E	Aut	mRNA	2	MIT
6574510	XM_002000517.3	-0.84497	-0.792107	-0.431374	EQUAL	EQUAL	EQUAL	E	Aut	mRNA	8	PM
6574512	XM_002000519.3	-1.49807	-1.50355	-1.47949	EQUAL	EQUAL	EQUAL	E	Aut	mRNA	10	NU
6574513	XM_002000520.3	2.88853	3.27903	2.0779	EQUAL	EQUAL	UP	E	Aut	mRNA	6	MEI
6574514	XM_002000521.3	5.94103	5.99752	4.74104	EQUAL	UP	UP	E	Aut	mRNA	10	NU
6574515	XM_002000522.3	5.66463	6.66883	7.33691	DOWN	DOWN	DOWN	E	Aut	mRNA	7	PM
6574516	XM_002000523.3	9.05519	7.82939	9.39867	UP	DOWN	DOWN	E	Aut	mRNA	9	PM
6574517	XM_002000524.3	2.072	1.54078	2.6445	EQUAL	EQUAL	DOWN	E	Aut	mRNA	9	PM
6574518	XM_002000525.3	4.56231	4.16442	4.03646	EQUAL	EQUAL	EQUAL	E	Aut	mRNA	2	MIT
6574519	XM_002000526.3	4.15542	3.93794	5.56496	EQUAL	DOWN	DOWN	E	Aut	mRNA	8	PM
6574520	XM_002000527.3	10.1566	11.8486	10.9885	DOWN	DOWN	UP	E	Aut	mRNA	5	MEI
6574521	XM_002000528.3	7.49591	8.95823	7.872	DOWN	DOWN	UP	E	Aut	mRNA	4	MEI
6574522	XM_002000529.3	4.87244	4.0012	5.33522	UP	DOWN	DOWN	E	Aut	mRNA	9	PM
6574523	XM_002000530.3	6.46778	6.76299	3.91699	EQUAL	UP	UP	E	Aut	mRNA	6	MEI
6574524	XM_002000531.3	7.87774	8.64938	9.35438	DOWN	DOWN	DOWN	E	Aut	mRNA	7	PM
6574525	XM_002000532.3	7.93388	8.2397	6.34823	EQUAL	UP	UP	E	Aut	mRNA	6	MEI
6574526	XM_002000533.3	4.2127	4.01248	3.37586	EQUAL	UP	EQUAL	E	Aut	mRNA	10	NU
6574527	XM_002000534.3	7.25643	7.62514	6.32419	EQUAL	UP	UP	E	Aut	mRNA	6	MEI
6574528	XM_002000535.3	10.0592	10.794	10.3482	DOWN	EQUAL	UP	E	Aut	mRNA	5	MEI
6574529	XM_002000536.3	9.11101	9.2494	7.9748	EQUAL	UP	UP	E	Aut	mRNA	6	MEI
6574530	XM_002000537.3	3.10649	3.54507	1.65441	EQUAL	UP	UP	E	Aut	mRNA	6	MEI
6574531	XM_002000538.3	0.809626	3.40772	1.3295	EQUAL	EQUAL	EQUAL	E	Aut	mRNA	4	MEI
6574532	XM_002000539.3	5.56505	5.01997	4.00828	UP	UP	UP	E	Aut	mRNA	1	MIT
6574533	XM_002000540.3	7.02306	5.58675	5.57345	UP	UP	EQUAL	E	Aut	mRNA	2	MIT
6574534	XM_002000541.3	5.24532	4.77065	7.19867	UP	DOWN	DOWN	E	Aut	mRNA	8	PM
6574535	XM_002000542.3	7.51315	7.25315	7.27788	UP	EQUAL	EQUAL	E	Aut	mRNA	2	MIT
6574537	XM_002000544.3	-0.0602761	-0.20674	-0.0794345	EQUAL	EQUAL	EQUAL	E	Aut	mRNA	12	NU
6574538	XM_002000545.3	0	0	0	EQUAL	EQUAL	EQUAL	E	Aut	mRNA	13	NS
6574539	XM_002000546.3	-2.25985	-2.2495	-2.23688	EQUAL	EQUAL	EQUAL	E	Aut	mRNA	4	MEI
6574540	XM_002000547.2	0.317474	0.393436	-0.0473826	EQUAL	EQUAL	EQUAL	E	Aut	mRNA	10	NU
6574541	XM_002000548.3	3.64444	3.44631	2.34357	EQUAL	UP	UP	E	Aut	mRNA	10	NU
6574542	XM_002000549.3	-1.19446	-1.15849	-0.980191	EQUAL	EQUAL	EQUAL	E	Aut	mRNA	8	PM
6574543	XM_002000550.3	0	0	0	EQUAL	EQUAL	EQUAL	E	Aut	mRNA	13	NS
6574544	XM_002000551.3	6.81627	8.70125	9.33884	DOWN	DOWN	DOWN	E	Aut	mRNA	7	PM
6574545	XM_002000552.3	4.29547	3.53233	5.09269	UP	DOWN	DOWN	E	Aut	mRNA	9	PM
6574546	XM_002000553.3	7.77981	7.83938	6.90245	EQUAL	UP	UP	E	Aut	mRNA	10	NU
6574547	XM_002000554.3	6.89827	7.23913	5.79241	DOWN	UP	UP	E	Aut	mRNA	6	MEI
6574548	XM_002000555.3	6.22221	5.6107	5.04695	UP	UP	UP	E	Aut	mRNA	1	MIT
6574549	XM_002000556.3	4.93868	3.80305	3.46468	UP	UP	EQUAL	E	Aut	mRNA	2	MIT
6574550	XM_002000557.3	9.32763	9.7403	9.06241	DOWN	UP	UP	E	Aut	mRNA	4	MEI
6574551	XM_002000558.3	8.86245	8.77595	7.114	EQUAL	UP	UP	E	Aut	mRNA	10	NU
6574553	XM_002000560.3	5.43735	5.05072	7.28986	UP	DOWN	DOWN	E	Aut	mRNA	8	PM
6574554	XM_002000561.3	4.27936	5.3296	2.58661	DOWN	UP	UP	E	Aut	mRNA	4	MEI
6574555	XM_002000562.3	4.04528	2.86185	3.26598	UP	UP	EQUAL	E	Aut	mRNA	2	MIT
6574557	XM_002000564.3	-2.25418	-2.25873	-2.23388	EQUAL	EQUAL	EQUAL	E	Aut	mRNA	2	MIT
6574558	XM_002000565.3	1.97813	2.13939	4.95283	EQUAL	DOWN	DOWN	E	Aut	mRNA	8	PM
6574559	XM_002000566.2	0.911624	1.11088	0.970122	EQUAL	EQUAL	EQUAL	E	Aut	mRNA	11	NU
6574560	XM_002000567.3	1.61605	3.17988	3.10708	DOWN	DOWN	EQUAL	E	Aut	mRNA	11	NU
6574561	XM_002000568.3	-0.982732	-0.909615	2.03742	EQUAL	DOWN	DOWN	E	Aut	mRNA	8	PM
6574562	XM_002000569.3	0.374708	0.0049262	3.60856	EQUAL	DOWN	DOWN	E	Aut	mRNA	8	PM
6574563	XM_002000570.3	7.14367	7.49722	5.83346	DOWN	UP	UP	E	Aut	mRNA	6	MEI
6574564	XM_002000571.3	8.06438	7.8708	6.67321	EQUAL	UP	UP	E	Aut	mRNA	10	NU
6574566	XM_002000573.3	7.66896	9.28807	10.5474	DOWN	DOWN	DOWN	E	Aut	mRNA	7	PM
6574567	XM_002000574.3	-0.411279	-0.553399	0.634722	EQUAL	EQUAL	DOWN	E	Aut	mRNA	8	PM
6574568	XM_002000575.3	5.90297	5.57432	4.55197	EQUAL	UP	UP	E	Aut	mRNA	10	NU
6574569	XM_002000576.3	4.25952	2.63934	4.46521	UP	EQUAL	DOWN	E	Aut	mRNA	12	NU
6574571	XM_002000578.3	8.96453	8.96765	10.1677	EQUAL	DOWN	DOWN	E	Aut	mRNA	8	PM
6574572	XM_002000579.3	5.13824	4.05721	4.60042	UP	UP	DOWN	E	Aut	mRNA	3	MIT
6574573	XM_002000580.3	7.71083	7.92849	6.58555	EQUAL	UP	UP	E	Aut	mRNA	6	MEI
6574574	XM_002000581.3	1.59444	1.34542	2.50612	EQUAL	EQUAL	EQUAL	E	Aut	mRNA	8	PM
6574576	XM_002000583.3	-0.635688	-0.270193	-0.672096	EQUAL	EQUAL	EQUAL	E	Aut	mRNA	6	MEI
6574581	XM_002000584.3	-1.48427	-1.38035	-1.33507	EQUAL	EQUAL	EQUAL	E	Aut	mRNA	5	MEI
6574582	XM_002000585.2	0	0	0	EQUAL	EQUAL	EQUAL	E	Aut	mRNA	13	NS
6574583	XM_002000586.3	0.335065	-0.115013	1.04095	EQUAL	EQUAL	DOWN	E	Aut	mRNA	9	PM
6574584	XM_002000587.3	1.79909	1.59136	0.783969	EQUAL	UP	UP	E	Aut	mRNA	10	NU
6574585	XM_002000588.3	-1.70471	-1.767	-1.70373	EQUAL	EQUAL	EQUAL	E	Aut	mRNA	2	MIT
6574588	XM_002000591.3	2.59485	2.13096	3.07969	EQUAL	DOWN	DOWN	E	Aut	mRNA	9	PM
6574592	XM_002000593.3	-1.53109	-1.43993	-1.46642	EQUAL	EQUAL	EQUAL	E	Aut	mRNA	4	MEI
6574594	XM_002000595.3	8.74556	8.36812	7.1832	UP	UP	UP	E	Aut	mRNA	1	MIT
6574595	XM_002000596.3	8.15126	9.05421	9.59681	DOWN	DOWN	DOWN	E	Aut	mRNA	7	PM
6574596	XM_002000597.3	0.837482	0.249552	0.236858	UP	EQUAL	EQUAL	E	Aut	mRNA	2	MIT
6574597	XM_002000598.3	5.88319	7.34637	8.40093	DOWN	DOWN	DOWN	E	Aut	mRNA	7	PM
6574598	XM_002000599.3	7.4912	8.83731	11.319	DOWN	DOWN	DOWN	E	Aut	mRNA	8	PM
6574600	XM_002000601.3	5.72333	7.11876	4.63831	DOWN	EQUAL	UP	E	Aut	mRNA	4	MEI
6574603	XM_002000603.3	6.43793	8.22541	4.0627	DOWN	EQUAL	UP	E	Aut	mRNA	4	MEI
6574604	XM_002000604.3	6.74602	8.10409	8.10115	DOWN	DOWN	EQUAL	E	Aut	mRNA	11	NU
6574605	XM_002000605.3	0	0	0	EQUAL	EQUAL	EQUAL	E	Aut	mRNA	13	NS
6574607	XM_002000607.3	6.8588	8.55304	10.2451	DOWN	DOWN	DOWN	E	Aut	mRNA	7	PM
6574608	XM_002000608.3	9.14995	9.3065	9.57684	EQUAL	DOWN	DOWN	E	Aut	mRNA	7	PM
6574610	XM_002000610.3	8.52774	7.03319	7.87243	UP	UP	DOWN	E	Aut	mRNA	3	MIT
6574611	XM_002000611.3	1.19892	2.94513	3.86047	EQUAL	EQUAL	EQUAL	E	Aut	mRNA	11	NU
6574612	XM_002000612.3	4.78834	4.5231	3.22889	EQUAL	UP	UP	E	Aut	mRNA	10	NU
6574614	XM_002000614.3	4.66142	3.69334	3.00938	UP	UP	UP	E	Aut	mRNA	1	MIT
6574615	XM_002000615.3	3.75123	5.66066	4.77546	DOWN	DOWN	UP	E	Aut	mRNA	5	MEI
6574616	XM_002000616.3	6.82924	6.84177	5.02616	EQUAL	UP	UP	E	Aut	mRNA	10	NU
6574617	XM_002000617.3	5.61134	4.91259	4.67943	EQUAL	EQUAL	EQUAL	E	Aut	mRNA	2	MIT
6574620	XM_002000619.3	4.77024	5.37709	2.74519	EQUAL	UP	UP	E	Aut	mRNA	6	MEI
6574622	XM_002000620.3	8.11911	7.66719	7.4845	UP	UP	EQUAL	E	Aut	mRNA	2	MIT
6574623	XM_002000621.3	0.854204	3.99007	1.94649	EQUAL	EQUAL	EQUAL	E	Aut	mRNA	5	MEI
6574624	XM_002000622.3	-1.30352	-1.45616	-1.28353	EQUAL	EQUAL	EQUAL	E	Aut	mRNA	3	MIT
6574625	XM_002000623.3	0	0	0	EQUAL	EQUAL	EQUAL	E	Aut	mRNA	13	NS
6574626	XM_002000624.3	8.22699	7.6191	5.49973	EQUAL	UP	UP	E	Aut	mRNA	1	MIT
6574627	XM_002000625.3	6.87342	8.34505	10.634	DOWN	DOWN	DOWN	E	Aut	mRNA	8	PM
6574628	XM_002000626.3	-1.2527	-1.30234	-1.26607	EQUAL	EQUAL	EQUAL	E	Aut	mRNA	10	NU
6574629	XM_002000627.3	5.93736	7.0023	6.63846	DOWN	DOWN	EQUAL	E	Aut	mRNA	5	MEI
6574630	XM_002000628.3	6.4084	6.0748	6.67134	UP	EQUAL	DOWN	E	Aut	mRNA	9	PM
6574632	XM_002000630.3	8.63316	9.51043	9.32731	DOWN	DOWN	EQUAL	E	Aut	mRNA	5	MEI
6574633	XM_002000631.3	6.77068	6.38068	5.17497	UP	UP	UP	E	Aut	mRNA	1	MIT
6574634	XM_002000632.3	6.24283	5.6649	5.48835	UP	UP	EQUAL	E	Aut	mRNA	2	MIT
6574635	XM_002000633.3	7.7565	6.96594	6.15305	UP	UP	UP	E	Aut	mRNA	1	MIT
6574636	XM_002000634.3	9.50973	9.32476	9.86033	EQUAL	DOWN	DOWN	E	Aut	mRNA	9	PM
6574638	XM_002000636.3	9.12174	9.22918	9.69055	EQUAL	DOWN	DOWN	E	Aut	mRNA	7	PM
6574639	XM_002000637.3	8.89252	8.70462	8.17765	UP	UP	UP	E	Aut	mRNA	10	NU
6574640	XM_002000638.3	8.7456	9.15089	10.0464	DOWN	DOWN	DOWN	E	Aut	mRNA	7	PM
6574641	XM_002000639.3	5.88744	5.02706	5.59337	UP	EQUAL	DOWN	E	Aut	mRNA	3	MIT
6574642	XM_002000640.3	9.31094	9.64605	10.6485	DOWN	DOWN	DOWN	E	Aut	mRNA	7	PM
6574643	XM_002000641.3	7.53702	7.27638	7.39763	EQUAL	EQUAL	EQUAL	E	Aut	mRNA	12	NU
6574644	XM_002000642.3	0.993727	1.59005	0.892419	EQUAL	EQUAL	EQUAL	E	Aut	mRNA	4	MEI
6574645	XM_002000643.3	4.23378	3.95189	3.62462	EQUAL	UP	EQUAL	E	Aut	mRNA	1	MIT
6574646	XM_002000644.3	8.16591	8.51202	8.64848	DOWN	DOWN	EQUAL	E	Aut	mRNA	11	NU
6574647	XM_002000645.3	7.99806	8.43017	7.54839	DOWN	UP	UP	E	Aut	mRNA	6	MEI
6574648	XM_002000646.3	7.07199	7.56129	6.89156	DOWN	EQUAL	UP	E	Aut	mRNA	4	MEI
6574649	XM_002000647.3	4.41439	3.33667	4.07781	UP	EQUAL	DOWN	E	Aut	mRNA	3	MIT
6574650	XM_002000648.3	5.0235	4.41182	5.43046	UP	DOWN	DOWN	E	Aut	mRNA	9	PM
6574651	XM_002000649.3	3.83621	3.36819	3.41985	UP	EQUAL	EQUAL	E	Aut	mRNA	3	MIT
6574652	XM_002000650.3	9.5304	11.0361	13.1552	DOWN	DOWN	DOWN	E	Aut	mRNA	8	PM
6574653	XM_002000651.3	0.935506	0.352176	0.109624	EQUAL	UP	EQUAL	E	Aut	mRNA	1	MIT
6574654	XM_002000652.3	3.78716	2.77451	2.28762	UP	UP	EQUAL	E	Aut	mRNA	2	MIT
6574655	XM_002000653.3	8.7919	9.5885	10.3185	DOWN	DOWN	DOWN	E	Aut	mRNA	7	PM
6574656	XM_002000654.3	1.98016	1.87013	4.45324	EQUAL	DOWN	DOWN	E	Aut	mRNA	8	PM
6574657	XM_002000655.3	3.61215	2.86487	1.88686	EQUAL	UP	EQUAL	E	Aut	mRNA	1	MIT
6574658	XM_002000656.3	8.20118	8.8235	7.41104	DOWN	UP	UP	E	Aut	mRNA	6	MEI
6574659	XM_002000657.3	5.00422	4.28256	4.66651	UP	EQUAL	EQUAL	E	Aut	mRNA	3	MIT
6574660	XM_002000658.3	6.68688	6.15177	5.61647	UP	UP	UP	E	Aut	mRNA	1	MIT
6574661	XM_002000659.3	8.7593	7.25929	7.08406	UP	UP	EQUAL	E	Aut	mRNA	2	MIT
6574662	XM_002000660.3	9.11822	9.21086	9.08317	EQUAL	EQUAL	EQUAL	E	Aut	mRNA	4	MEI
6574663	XM_002000661.3	7.89792	7.91235	6.95318	EQUAL	UP	UP	E	Aut	mRNA	10	NU
6574664	XM_002000662.3	8.1886	9.86551	9.39812	DOWN	DOWN	UP	E	Aut	mRNA	5	MEI
6574665	XM_002000663.3	2.23963	1.76744	0.927999	EQUAL	UP	UP	E	Aut	mRNA	1	MIT
6574670	XM_002000665.3	2.75974	4.1374	6.77746	EQUAL	DOWN	EQUAL	E	Aut	mRNA	8	PM
6574671	XM_002000666.3	0	0	0	EQUAL	EQUAL	EQUAL	E	Aut	mRNA	13	NS
6574672	XM_002000667.3	10.6977	12.081	13.136	DOWN	DOWN	DOWN	E	Aut	mRNA	7	PM
6574675	XM_002000670.3	7.13611	6.46718	6.45363	UP	UP	EQUAL	E	Aut	mRNA	2	MIT
6574676	XM_002000671.3	7.30935	8.89739	10.304	DOWN	DOWN	DOWN	E	Aut	mRNA	7	PM
6574677	XM_002000672.3	7.97456	8.06725	8.15153	EQUAL	EQUAL	EQUAL	E	Aut	mRNA	7	PM
6574678	XM_002000673.2	5.20343	4.82511	4.26147	UP	UP	UP	E	Aut	mRNA	1	MIT
6574679	XM_002000674.3	4.69984	5.69141	7.45381	DOWN	DOWN	DOWN	E	Aut	mRNA	8	PM
6574680	XM_002000675.3	7.09039	6.79428	7.26163	UP	EQUAL	DOWN	E	Aut	mRNA	9	PM
6574681	XM_002000676.3	9.10478	9.69937	8.95146	DOWN	EQUAL	UP	E	Aut	mRNA	4	MEI
6574683	XM_002000678.3	7.88202	7.47207	5.77563	UP	UP	UP	E	Aut	mRNA	10	NU
6574686	XM_002000681.3	-0.939928	-0.946222	-0.447778	EQUAL	EQUAL	EQUAL	E	Aut	mRNA	8	PM
6574687	XM_002000682.3	0.838727	0.582353	2.04472	EQUAL	DOWN	DOWN	E	Aut	mRNA	8	PM
6574688	XM_002000683.3	0.963624	1.71409	1.97573	DOWN	DOWN	EQUAL	E	Aut	mRNA	7	PM
6574691	XM_002000686.3	8.24073	8.19499	6.77927	EQUAL	UP	UP	E	Aut	mRNA	10	NU
6574692	XM_002000687.3	7.85469	9.11494	11.1598	DOWN	DOWN	DOWN	E	Aut	mRNA	8	PM
6574693	XM_002000688.3	1.91105	2.84007	2.21926	DOWN	EQUAL	EQUAL	E	Aut	mRNA	5	MEI
6574694	XM_002000689.3	8.17167	8.43201	6.40045	DOWN	UP	UP	E	Aut	mRNA	6	MEI
6574695	XM_002000690.3	-1.10244	-0.00647184	1.01406	EQUAL	EQUAL	EQUAL	E	Aut	mRNA	7	PM
6574696	XM_002000691.3	8.9411	7.74841	6.73197	UP	UP	UP	E	Aut	mRNA	2	MIT
6574697	XM_002000692.3	-1.30253	-1.09678	-1.22798	EQUAL	EQUAL	EQUAL	E	Aut	mRNA	4	MEI
6574698	XM_002000693.3	-0.0891108	0.0561922	-0.256063	EQUAL	EQUAL	EQUAL	E	Aut	mRNA	6	MEI
6574701	XM_002000696.3	2.03809	2.57973	2.66538	EQUAL	DOWN	EQUAL	E	Aut	mRNA	7	PM
6574703	XM_002000698.3	0	0	0	EQUAL	EQUAL	EQUAL	E	Aut	mRNA	13	NS
6574708	XM_002000703.3	0	0	0	EQUAL	EQUAL	EQUAL	E	Aut	mRNA	13	NS
6574709	XM_002000704.3	0.7864	0.453206	5.32285	EQUAL	DOWN	DOWN	E	Aut	mRNA	8	PM
6574711	XM_002000706.3	5.84842	4.83547	8.05774	UP	DOWN	DOWN	E	Aut	mRNA	8	PM
6574712	XM_002000707.3	7.34585	6.827	4.44429	UP	UP	UP	E	Aut	mRNA	1	MIT
6574713	XM_002000708.3	10.1793	10.2218	9.50103	EQUAL	UP	UP	E	Aut	mRNA	10	NU
6574714	XM_002000709.3	4.96226	5.21498	4.84804	EQUAL	EQUAL	EQUAL	E	Aut	mRNA	4	MEI
6574716	XM_002000711.3	-0.475596	-0.510176	-0.184281	EQUAL	EQUAL	EQUAL	E	Aut	mRNA	8	PM
6574717	XM_002000712.2	-1.9107	-1.91058	-1.88695	EQUAL	EQUAL	EQUAL	E	Aut	mRNA	10	NU
6574718	XM_002000713.3	6.4517	5.28415	7.82177	UP	DOWN	DOWN	E	Aut	mRNA	8	PM
6574719	XM_002000714.3	6.77324	6.30716	4.63208	UP	UP	UP	E	Aut	mRNA	1	MIT
6574720	XM_002000715.3	9.9283	9.57514	5.66813	EQUAL	EQUAL	EQUAL	E	Aut	mRNA	10	NU
6574722	XM_002000716.3	-0.233443	-0.144578	-0.0902668	EQUAL	EQUAL	EQUAL	E	Aut	mRNA	8	PM
6574723	XM_002000717.3	7.78842	6.84666	5.57697	UP	UP	UP	E	Aut	mRNA	1	MIT
6574724	XM_002000718.3	5.99632	5.38675	4.97525	UP	UP	EQUAL	E	Aut	mRNA	1	MIT
6574725	XM_002000719.3	11.3108	10.7054	10.5084	UP	UP	UP	E	Aut	mRNA	2	MIT
6574728	XM_002000722.3	2.19215	1.04908	0.660892	UP	UP	EQUAL	E	Aut	mRNA	2	MIT
6574736	XM_002000730.3	6.99425	6.2474	5.40802	UP	UP	UP	E	Aut	mRNA	1	MIT
6574737	XM_002000731.3	7.67186	6.85959	7.02425	UP	UP	EQUAL	E	Aut	mRNA	2	MIT
6574738	XM_002000732.3	6.56885	5.20879	4.34693	UP	UP	UP	E	Aut	mRNA	2	MIT
6574739	XM_002000733.3	7.1282	7.52493	6.05833	EQUAL	UP	UP	E	Aut	mRNA	6	MEI
6574740	XM_002000734.3	7.62849	7.54301	5.09172	EQUAL	UP	UP	E	Aut	mRNA	10	NU
6574741	XM_002000735.3	10.0763	8.73005	9.771	UP	EQUAL	DOWN	E	Aut	mRNA	3	MIT
6574743	XM_002000736.3	6.75822	8.10886	9.56037	DOWN	DOWN	DOWN	E	Aut	mRNA	7	PM
6574745	XM_002000738.3	-1.63132	-1.44905	-1.51234	EQUAL	EQUAL	EQUAL	E	Aut	mRNA	4	MEI
[truncated: 21,500 more rows]
