# Supplementary material for: Meiotic Sex Chromosome Inactivation: Conservation across the Drosophila genus
Source: PLoS Genet. 2025 Sep 11;21(9):e1011511. doi: 10.1371/journal.pgen.1011511 (PMC12425233; doi:10.1371/journal.pgen.1011511)
Supplement: S5 Table — (XLSX) [file pgen.1011511.s012.xlsx]

## Sheet: S5 Table
S5 Table. List of reference genome scaffolds used for D. willistoni assembly
D. willistoni chromosome	Scaffold ID	Homologous D. melanogaster arm	Size (bp) NCBI data
Element A	scf2_1100000004401	X	1294757
	scf2_1100000004515	X	4511350
	scf2_1100000004590	X	4753960
	scf2_1100000004909	X	12416693	TOTAL
	scf2_1100000004963	X	4952429	27929189
Element B	scf2_1100000004516	2L	3946847
	scf2_1100000004521	2L	12563649
	scf2_1100000004577	2L	3949147
	scf2_1100000004585	2L	8906247
	scf2_1100000004851	2L	637489
	scf2_1100000004884	2L	1211509	TOTAL
	scf2_1100000004945	2L	1035393	32250281
Element C	scf2_1100000004382	2R	1405142
	scf2_1100000004510	2R	4168966
	scf2_1100000004512	2R	2593675
	scf2_1100000004513	2R	6630534
	scf2_1100000004514	2R	3904529
	scf2_1100000004558	2R	2843958
	scf2_1100000004822	2R	3585778	TOTAL
	scf2_1100000004954	2R	5303230	30435812
Element D	scf2_1100000004511	3L	11422946
	scf2_1100000004540	3L	2741493
	scf2_1100000004729	3L	2700594
	scf2_1100000004762	3L	6375548
	scf2_1100000004768	3L	2875958
	scf2_1100000004830	3L	939937
	scf2_1100000004837	3L	1751709	TOTAL
	scf2_1100000004949	3L	2313701	31121886
Element E	scf2_1100000004902	3R	12369635
	scf2_1100000004921	3R	4707319	TOTAL
	scf2_1100000004943	3R	16660200	33737154
Element F	scf2_1100000004943	4	16660200
