# Supplementary material for: Meiotic Sex Chromosome Inactivation: Conservation across the Drosophila genus
Source: PLoS Genet. 2025 Sep 11;21(9):e1011511. doi: 10.1371/journal.pgen.1011511 (PMC12425233; doi:10.1371/journal.pgen.1011511)
Supplement: S6 Table — (XLSX) [file pgen.1011511.s013.xlsx]

## Sheet: S6 Table
S6 Table. List of reference genome scaffolds used for D. mojavensis assembly
D. mojavensis chromosome	Scaffold ID	Homologous D. melanogaster arm	Size (bp) NCBI data
Element A	scaffold_6308	X	3356042
	scaffold_6328	X	4453435
	scaffold_6482	X	2735782
	scaffold_6473	X	16943266	TOTAL
	scaffold_6359	X	4525533	34557616
Element B	scaffold_6500	2L	32352404
Element C	scaffold_6496	2R	26866924
Element D	scaffold_6680	3L	24764193	TOTAL
	scaffold_6654	3L	2564135	27328328
Element E	scaffold_6540	3R	34148556
Element F	scaffold_6498	4	3408170
