# Supplementary material for: Meiotic Sex Chromosome Inactivation: Conservation across the Drosophila genus
Source: PLoS Genet. 2025 Sep 11;21(9):e1011511. doi: 10.1371/journal.pgen.1011511 (PMC12425233; doi:10.1371/journal.pgen.1011511)
Supplement: S7 Table — (XLSX) [file pgen.1011511.s014.xlsx]

## Sheet: S7 Table
S7 Table. RNA-seq results of orthologs genes.
gene_mel	cluster_mel	muller_mel	gene_sim	cluster_sim	muller_sim	gene_moj	cluster_moj	muller_moj	gene_wil	cluster_wil	muller_wil
128up	10	C	6734079	10	C	6580450	1	C	6640388	1	C
18w	12	C	27206184	8	C	6580714	9	C	6640905	8	C
26-29-p	8	D	6737997	8	D	6583096	9	D	6638619	8	D
7B2	8	E	6726805	8	E	6574340	3	E	6647073	8	E
aay	11	D	6740426	11	D	6582299	8	D	6638792	8	D
abs	6	E	27208387	1	E	26528578	4	E	26529548	2	E
Acp1	2	B	6731383	11	B	6577642	8	B	6643871	10	B
Ada	7	E	6728834	4	E	6574321	4	E	6647998	2	E
Ada1-2	1	B	6732036	2	B	6577020	2	B	6642351	2	B
Adgf-D	12	E	6728186	5	E	6573185	11	E	6650402	8	E
Adk1	8	E	6728416	7	E	6574486	8	E	6648147	8	E
Adk3	2	C	6733347	3	C	6578736	8	C	6640276	8	C
AdSL	2	E	6727761	2	E	6583239	12	D	6651618	2	E
Aef1	1	D	6738997	2	D	6582378	1	D	6645751	2	D
aft	6	C	6735008	1	C	6579468	3	C	6643365	2	C
AGBE	3	C	6734266	9	C	6580999	12	C	6640115	8	C
AIMP1	1	C	6739363	1	C	6579824	1	C	6637993	1	C
AIMP3	2	C	6735895	10	C	6578513	2	C	6652089	10	C
Ak6	2	C	6734185	1	C	6579455	1	C	6652375	1	C
Akh	10	D	6736727	8	D	6586570	8	D	6645390	4	D
AlaRS-m	10	D	6736857	1	D	6582441	6	D	6645782	1	D
Alas	8	C	6735979	7	C	6579988	8	C	6641040	12	C
Alg1	10	E	6727637	2	E	6572149	2	E	6647805	3	E
Alg10	10	D	6737634	2	D	6583111	1	D	6645864	12	D
Alg13	2	E	6730015	2	E	6573931	10	E	6648200	1	E
Alg14	1	A	27206592	2	A	6585249	1	A	6648315	3	A
Alg2	10	D	6736570	1	D	6581301	2	D	6646055	11	C
Alg7	1	B	6732158	2	B	6577856	2	B	6641792	9	B
Alg9	10	E	6729561	2	E	6572221	2	E	6651438	1	E
ALiX	11	E	6729876	8	E	6575339	10	E	6647021	9	E
Alp10	12	D	6736893	7	D	6582169	10	D	6639534	2	D
Alp5	7	E	6727258	7	E	6575365	11	E	6648096	5	E
Alp6	4	C	6733725	10	C	6578441	2	C	6640588	8	C
alpha-Est1	9	E	6727108	8	E	6572614	7	E	6647508	8	E
alpha-Est8	8	E	6727097	8	E	6572610	8	E	6648026	8	E
alrm	7	E	6729615	8	E	26527154	9	E	26529197	8	E
Als2	6	D	6739045	3	D	6583226	1	D	6639317	12	D
Amt	6	E	6728005	4	E	6573644	5	E	6647328	3	E
Amyrel	11	C	6734800	8	C	6580794	1	C	6637936	11	C
ana3	6	C	6734130	10	C	6579901	10	C	6652456	10	C
Andorra	8	A	27206582	7	A	6583970	7	A	6641086	5	A
angel	3	C	27207542	12	C	26528609	8	C	26529999	1	C
aos	6	D	6738336	1	D	6586627	6	D	6638971	1	D
Aos1	1	E	6728353	1	E	6574635	1	E	6650270	6	E
AOX1	8	E	6727939	8	E	6574256	10	E	6647370	8	E
APC10	1	C	6734926	10	C	6580569	1	C	6652100	6	C
APC7	1	A	6725296	11	A	6585287	10	A	6648739	1	A
Apoltp	11	B	6731655	4	B	6576798	2	B	6642867	4	B
Arc42	1	E	6727405	9	E	6574569	12	E	6649488	3	E
Arfip	6	E	6728545	4	E	6572151	6	E	6647691	3	E
Arfrp1	4	A	6740038	1	A	6584100	2	A	6648487	6	A
arg	2	A	6724781	2	A	6583921	7	A	6644840	5	A
ArgRS	10	A	6739844	1	A	6586698	1		6652928	3	A
ari-2	10	C	6735682	2	C	6578518	1	C	6638370	10	C
Arl1	2	D	6738224	3	D	6582615	1	D	6646500	12	D
Arl2	2	E	6728945	6	E	6573987	10	E	6650648	6	E
Arl5	2	D	27206239	3	D	6586480	8	D	6639332	9	D
Arp1	2	E	6728317	3	E	6574892	12	E	6650662	9	E
Arp53D	11	C	6734815	4	C	6580805	11	C	6640945	5	C
Arp6	2	A	6726058	2	A	6585348	1	A	6649302	12	A
Arpc4	2	B	6731175	12	B	6580147	8	C	6642794	9	B
Art1	1	E	6728609	2	E	6572095	2	E	6651578	2	E
Art8	2	B	6731925	6	B	6577969	1	B	6641851	2	B
Art9	6	E	6728161	6	E	6574023	1	E	6649652	4	E
asl	4	E	27208306	10	E	6574396	6	E	6651265	1	E
AsnRS-m	1	C	6734849	1	C	6580921	3	C	6639630	3	C
AsnS	9	D	6738954	7	D	6582044	3	D	6639611	8	D
asp	4	E	6729456	6	E	6572421	6	E	6650950	10	E
ast	6	B	6730524	10	B	6577588	1	B	6643943	2	B
Atac2	1	B	6732689	2	B	6576095	1	B	6644073	1	B
Atg12	3	D	6737777	1	D	6581645	10	D	6639043	10	D
Atg13	6	E	6728940	12	E	6574014	10	E	6651122	9	E
Atg14	10	E	6730007	10	E	6574877	1	E	6648195	12	E
Atg5	2	A	6725355	9	A	6584829	12	A	6644706	1	A
Atg6	10	E	6729331	1	E	6573574	2	E	6647471	2	E
ATP6AP2	10	E	6728818	8	E	6574767	9	E	6650853	8	E
ATPsynbetaL	10	D	27207145	10	D	6581961	6	D	6646447	6	D
ATPsynO	2	E	6727999	10	E	6573639	2	E	6650171	1	E
ave	8	C	6734532	2	C	6580226	2	C	6639771	1	C
Axs	2	A	6726161	2	A	6583772	12	A	6641500	8	A
az2	1	C	6733382	1	C	6579391	1	C	6639678	10	C
B-H2	11	A	6726295	6	A	6584856	8	A	6641356	4	A
b6	8	A	6740682	11	A	6585751	8	A	6649340	8	A
B9d1	1	E	6727950	10	E	6573062	10	E	6646899	4	E
B9d2	4	B	6731177	10	B	6576709	6	B	6642604	1	B
Balat	3	C	6734233	2	C	6580643	6	C	6638517	8	C
Bap170	1	C	6733237	1	C	6581034	1	C	6639828	1	C
Bap55	1	C	6734901	2	C	6580589	1	C	6653062	1	A
Bap60	1	A	6725831	2	A	6585506	1	A	6644850	2	A
BBIP1	4	E	6728796	7	E	6572394	10	E	6647588	8	E
BBS1	4	D	6737085	4	D	6582348	4	D	6639002	10	D
BBS5	1	E	6726740	2	E	6574419	6	E	6650031	4	E
BBS8	9	B	6730459	7	B	6577709	7	B	6642383	2	B
bcn92	2	A	6724921	1	A	6585886	10	A	6648675	10	A
Bdbt	1	E	27208103	1	E	6572246	2	E	6650396	1	E
bdl	8	B	6730947	7	B	6575567	8	B	6644391	8	B
beag	6	E	6728835	1	E	6574322	6	E	6647997	2	E
beg	1	D	6738420	1	D	6586522	2	D	6645917	2	D
Best3	6	D	6738133	10	D	6582008	6	D	6645766	4	D
Bet3	1	D	6737426	2	D	6586527	3	D	6639022	5	D
Bet5	2	E	27208805	3	E	6573002	12	E	6650429	10	E
beta'COP	1	B	6732203	2	B	6576139	10	B	6642829	12	B
beta-PheRS	1	E	6729376	2	E	6572721	1	E	6648061	1	E
beta4GalNAcTA	10	C	6734457	2	C	6579692	3	C	6638325	6	C
beta4GalNAcTB	2	E	6729993	1	E	6573387	4	E	6649884	2	E
beta4GalT7	1	E	6729513	10	E	6574976	1	E	6651162	1	E
betaCOP	1	A	6726342	3	A	6584204	10	A	6641107	2	A
betaGlu	10	E	27207926	9	E	6579862	7	C	6646161	12	C
betaTub85D	7	E	6728793	11	E	6572397	5	E	6647585	5	E
BHD	1	D	6737098	1	D	6582262	1	D	6645194	1	D
bigmax	1	E	6739685	2	E	6573450	3	E	6646995	1	E
bin	3	D	6737070	2	D	6581764	2	D	6639220	2	D
Bka	2	B	6731689	1	B	6577102	1	B	6642861	2	B
Blos1	2	C	6734500	1	C	6580293	1	C	6640815	2	C
Blos2	2	D	6737604	12	D	6583439	3	D	6645417	12	D
Blos3	2	D	6738613	1	D	6582723	3	D	6645934	4	D
boca	2	C	6733395	1	C	6579330	9	C	6637930	1	C
bonsai	1	C	6735726	2	C	6578667	2	C	6645997	1	C
BORCS5	1	A	6725729	10	A	6584845	10	A	6648296	2	A
botv	10	C	6735216	9	C	6579860	6	C	6646203	2	C
bou	3	A	6725329	8	A	6585027	8	A	6648281	8	A
BoYb	10	D	6739164	1	D	6580988	10	C	6643457	1	B
Brd8	1	E	6730031	1	E	6574723	1	E	6649792	1	E
Brms1	10	A	6740097	10	A	6585323	10	A	6648581	10	A
brn	11	A	6725062	4	A	6585553	10	A	6653050	2	A
bsf	10	B	6732672	1	B	6576110	1	B	6642185	1	B
Btnd	4	A	6725261	2	A	6585517	8	A	6653013	4	A
btv	11	B	6732637	3	B	6577513	7	B	6643604	8	B
BubR1	6	C	6733180	2	C	6578560	4	C	6640502	1	C
Bug22	8	B	6731825	7	B	6577980	8	B	6641857	8	B
c-cup	7	B	6730613	11	B	6576248	7	B	6642815	5	B
c12.1	10	A	6739861	6	A	6586179	6	A	6649288	10	A
C15	5	E	6727180	4	E	26528638	6	E	6647248	1	E
cactin	10	A	27208463	2	A	6583990	1	A	6648294	2	A
Cad89D	7	E	6727808	5	E	6574709	8	E	6646971	5	E
Caf1-105	4	C	27208567	9	C	6579035	10	C	6637905	2	C
Caf1-180	2	A	6740033	3	A	6583781	2	A	6653125	2	A
CAH1	8	B	6732251	8	B	6578123	9	B	6644238	8	B
CAH13	5	C	6733898	4	C	6579006	4	C	6639849	5	C
CAH15	7	C	6735453	5	C	6578344	7	C	6652455	4	C
CAH6	2	E	6730325	8	E	6572342	4	E	6648224	8	E
CAH9	8	E	6729824	8	E	6572964	8	E	6648020	11	E
cal1	4	E	6727744	1	E	6574988	6	E	6651652	10	E
CalpC	1	A	6726124	8	A	6586025	1	A	6648781	8	A
Cap-D2	1	E	6730075	1	E	6580196	10	C	6640540	10	C
cato	9	C	27206613	4	C	6579213	4	C	6638279	10	C
cbc	6	C	6734325	4	C	6581179	1	C	6640990	6	C
CCDC53	10	B	6731429	10	B	6577478	2	B	6642614	6	B
Ccdc56	6	D	27207863	4	D	26527918	6	D	6645470	1	D
CCHa1	8	E	6728146	7	E	6573428	4	E	6647815	5	E
Ccp84Ac	8	E	6726999	8	E	6572061	3	E	6646991	9	E
Ccp84Af	7	E	6726996	7	E	6572057	4	E	26530275	5	E
Ccp84Ag	8	E	6726995	7	E	6572056	8	E	6646988	8	E
CCT2	1	A	6740036	1	A	6584711	1	A	6644517	2	A
CCT4	1	B	6732115	10	B	6575934	10	B	6642019	2	B
CCT6	1	A	6726062	2	A	6584837	2	A	6649263	2	A
CCT7	1	E	6728872	1	E	6572256	1	E	6647902	2	E
CCT8	2	C	6733614	1	C	6579833	1	C	6640324	2	C
Cdc16	10	E	6729216	1	E	6573081	10	E	6647563	1	E
Cdc2rk	1	C	6733816	1	C	6579154	2	C	6640494	2	C
Cdc37	5	D	6736410	7	D	6581464	8	D	6645894	3	D
Cdc45	8	A	6724837	10	A	6584234	1	A	6644777	1	A
Cdc6	2	D	6737319	3	D	6581665	9	D	6639557	2	D
cDIP	12	E	27206458	8	E	6574219	8	E	6650923	8	E
Cdk7	1	A	6739984	1	A	6583690	1	A	6638056	1	A
Cdk8	2	D	6737497	2	D	6583497	10	D	6646297	2	D
Cdk9	1	C	6735725	1	C	6578668	1	C	6646208	2	C
Ced-12	1	B	6732061	2	B	6575839	10	B	6646596	8	B
Cep89	11	C	6734647	4	C	6580887	4	C	6646198	4	C
cer	8	C	6735253	8	C	6580873	8	C	6643358	8	C
CG10013	10	E	6728393	1	E	6573703	5	E	6648113	10	E
CG10041	3	E	6728391	9	E	6574503	7	E	6647425	4	E
CG10050	1	E	6727068	2	E	6572582	1	E	6647534	10	E
CG10055	5	E	6727056	11	E	6573361	4	E	6650336	2	E
CG10064	11	D	6737063	5	D	6581760	5	D	6638752	4	D
CG10068	1	E	6727046	3	E	6573371	1	E	6648134	2	E
CG10075	10	D	6737060	6	D	6581756	9	D	6638755	1	D
CG10086	11	E	6727122	8	E	6572629	4	E	6647804	8	E
CG10098	6	E	6727045	6	E	6573372	6	E	6647806	9	E
CG10163	10	D	6737009	4	D	6582244	8	D	6638783	8	D
CG10264	5	E	6727879	7	E	6574153	7	E	6651455	10	E
CG10268	5	B	6732850	4	B	6576194	2	B	6642835	6	B
CG10274	10	D	6736995	2	D	6582260	1	D	6639359	10	D
CG10298	8	E	6726954	11	E	6573164	11	E	6650288	11	E
CG10333	1	B	6732688	1	B	6576096	1	B	6644107	2	B
CG10337	12	B	6732839	8	B	6576982	9	B	6644060	8	B
CG10339	8	C	27208785	6	C	6579960	12	C	6639974	4	C
CG10340	1	E	6727794	10	E	6574696	2	E	6649447	1	E
CG10343	8	B	6732707	2	B	6577473	8	B	6644192	10	B
CG10361	3	D	27209292	1	D	6583199	7	D	6646415	8	D
CG10366	11	B	6732853	1	B	6578048	12	B	6642832	10	B
CG10376	6	B	6732706	12	B	6577472	12	B	6644191	3	B
CG10418	3	D	6737808	6	D	6581814	2	D	6645199	1	D
CG10428	1	B	6732733	1	B	6576051	1	B	6644205	2	B
CG10435	2	E	6727159	3	E	6574445	10	E	6651695	2	E
CG10444	6	C	6735358	9	C	6580729	12	C	6640918	12	C
CG10459	6	C	6733753	6	C	6580943	6	C	6640856	4	C
CG10465	10	C	6733142	1	C	6579930	2	C	6640036	8	C
CG10467	2	D	6736970	8	D	6581279	3	D	6638951	8	D
CG10495	5	B	6732766	2	B	6576858	2	B	6642387	2	B
CG10516	3	D	6739652	2	D	6582621	1	D	6646495	1	D
CG10527	9	C	6735483	8	C	6579904	8	C	6652479	8	C
CG10584	2	D	6738940	1	D	6581256	12	D	6645646	1	D
CG10589	7	D	6738927	7	D	6586585	11	D	6645594	5	D
CG10591	10	D	6736895	2	D	6582167	2	D	6639536	2	D
CG10628	9	B	6732861	3	B	6578039	3	B	6642298	2	B
CG10631	1	B	6732860	10	B	6578040	6	B	6642299	10	B
CG10646	2	D	6739640	7	D	6581952	2	D	6645044	2	D
CG10672	2	D	27208441	12	D	6582438	8	D	6645717	9	D
CG10674	12	D	6736851	11	D	6582434	8	D	6643114	10	D
CG10694	11	E	6729339	5	E	6572691	4	E	6647467	5	E
CG10725	1	D	6737960	6	D	6583300	11	D	6639405	1	D
CG10761	8	A	6740021	7	A	6586195	7	A	6641116	8	A
CG10793	4	A	27207950	4	A	6586086	4	A	6638076	5	A
CG10801	11	A	6725020	4	A	6577778	4	B	6645866	4	D
CG10814	2	C	6734308	8	C	6578829	12	C	6646280	8	C
CG10822	8	C	6735325	11	C	6580993	5	C	6640795	4	C
CG10863	8	D	6736686	8	D	6581403	8	D	6638528	8	D
CG10864	12	E	27206424	12	E	6572870	11	E	6651208	8	E
CG10898	1	E	6728510	10	E	6574514	10	E	6648085	8	E
CG10907	10	D	6737716	2	D	6583197	1	D	6646413	1	D
CG10914	1	C	6735061	2	C	6580429	7	C	6639830	1	C
CG10936	5	C	6734954	1	C	6580123	7	C	6637902	4	C
CG10958	5	A	6725421	11	A	6586210	5	A	6649107	5	A
CG10962	5	A	6725488	8	A	6584145	8	A	6653036	10	A
CG11029	2	B	27206543	2	B	6576777	2	B	6642148	2	B
CG11041	4	C	6735335	4	C	6580715	8	C	6640906	4	C
CG11044	7	C	6735341	11	C	6580717	6	C	6640714	8	C
CG1105	1	E	6740328	9	E	6572501	2	E	6647228	8	E
CG11060	5	C	6733339	5	C	6578746	5	C	6640274	3	C
CG11077	2	F	6724736	2	F	6585009	9	A	6648304	4	A
CG11110	7	C	6735418	5	C	6578384	8	C	6640126	5	C
CG11122	10	A	6725647	1	A	6585107	1	A	6644828	10	A
CG11123	1	C	6733365	1	C	6580195	10	C	6640373	2	C
CG11127	10	C	6733375	1	C	6578306	3	C	6637861	3	C
CG11249	7	D	6739044	11	D	6583227	5	D	6639318	11	D
CG11251	7	D	6733700	11	D	6574817	7	E	6638815	5	D
CG11267	1	D	6737900	1	D	6583010	2	D	6639286	1	D
CG11269	4	C	27206188	4	C	6580060	11	C	6639648	4	C
CG11317	3	E	6730301	4	E	6574790	8	E	6649879	4	E
CG11318	7	E	6730303	8	E	6574787	8	E	6649882	8	E
CG1136	7	D	6736709	9	D	6583479	8	D	6645986	8	C
CG11367	10	D	27207092	6	D	6582627	8	D	6645707	4	D
CG11369	7	A	6725374	7	A	6584360	7	A	26529775	11	A
CG1137	7	E	27208324	7	E	6586844	7		6647298	5	E
CG1138	7	E	6726979	7	E	6574460	11	E	6647300	11	E
CG1139	5	D	6736444	4	D	6582107	8	D	6645021	11	D
CG11391	5	E	6727422	11	E	6574584	10	E	6649759	1	E
CG11396	1	D	6738906	2	D	6582603	6	D	6645248	5	D
CG11403	1	A	6724851	1	A	6585234	10	A	6641117	2	A
CG11417	10	A	6724856	1	A	6584263	1	A	6644668	2	A
CG1142	1	E	6727091	6	E	6576630	10	B	6641699	10	B
CG11425	2	D	6739116	8	D	6583544	11	D	6639173	8	D
CG11436	1	A	6725104	1	A	6585612	1	A	6649065	9	A
CG11437	7	D	6739114	7	D	6583546	8	D	6639262	8	D
CG11447	1	E	6727410	3	E	6574572	3	E	6649409	2	E
CG11453	6	E	6727419	8	E	6574581	5	E	6649756	3	E
CG11454	2	B	6730411	2	B	6575557	1	B	6644255	10	B
CG11475	8	C	6735656	7	C	6580078	7	C	6640931	8	C
CG11523	2	D	6739104	3	D	6583295	8	D	6639406	1	D
CG11529	9	D	6737790	8	D	6582468	6	D	6645208	3	D
CG11562	8	B	6730439	7	B	6575788	8	B	6642248	8	B
CG11563	1	E	6730364	1	E	6573241	1	E	6648167	1	E
CG11584	5	A	6725925	7	A	6585165	1	A	6648539	4	A
CG11590	2	A	27207629	4	A	6584107	2	A	6649343	10	A
CG11655	9	A	6726023	8	A	6583754	8	A	6641148	8	A
CG11674	4	A	6725930	6	A	6584111	2	A	6649346	4	A
CG11679	10	A	6726059	6	A	6585286	7	A	6644848	2	A
CG11703	11	E	6727476	11	E	6573303	7	E	6650242	5	E
CG11722	8	E	6728697	5	E	6573235	1	E	6649519	6	E
CG11752	2	A	6725667	3	A	6584402	3	A	6648637	12	A
CG11760	2	E	6728892	4	E	6574653	1	E	6647987	10	E
CG11771	4	E	6729503	1	E	6574984	10	E	6650544	10	E
CG11788	10	C	6735359	10	C	6580145	1	C	6639749	2	C
CG11808	1	C	6734591	11	C	6580297	10	C	6639729	2	C
CG11811	6	D	27206291	1	D	6586601	12	D	6639149	9	D
CG11839	1	E	6729533	1	E	26527794	12	E	6650904	6	E
CG11854	6	E	6729567	1	E	6572226	8	E	6650002	8	E
CG11885	9	B	6730457	1	B	6577711	8	B	6644048	6	B
CG11898	4	E	6730020	4	E	6574715	4	E	6649597	8	E
CG11899	3	E	6730024	9	E	6574718	8	E	6649600	8	E
CG11902	4	E	6729609	2	E	6574310	10	E	6650597	3	E
CG11906	6	C	6735231	1	C	6579849	6	C	6638226	1	C
CG11912	7	B	6730444	3	B	6577365	10	B	6641661	6	B
CG11920	1	E	6729536	2	E	6572002	2	E	6647935	10	E
CG11997	1	E	6728831	2	E	6574433	6	E	6651714	10	E
CG11999	1	E	6726793	11	E	6574347	3	E	6651006	12	E
CG12003	4	D	27206269	1	D	6582327	6	D	6645035	11	D
CG12007	10	E	6726762	3	E	6574368	8	E	6651386	9	E
CG12010	1	D	6736638	2	D	6576113	6	B	6645873	2	D
CG12020	7	D	6736411	11	D	6581463	11	D	6645895	5	D
CG12035	7	D	6736396	11	D	6586490	7	D	6639131	4	D
CG12038	1	D	6736279	1	D	6583457	9	D	6639199	2	D
CG12056	7	A	27209326	7	A	6584045	3	A	6648462	6	A
CG12093	3	D	6736526	9	D	6582207	8	D	6645001	8	D
CG12106	12	A	6725514	2	A	6584047	9	A	6648463	3	A
CG12107	2	C	6733415	9	C	6579344	1	C	6639806	6	C
CG12116	3	A	6725452	9	A	6584493	9	A	6641451	5	A
CG12147	7	E	27207681	5	E	6572275	4	E	6649724	5	E
CG12155	10	A	6725377	2	A	6585444	6	A	6649119	2	A
CG12170	1	E	6726853	1	E	6572809	9	E	6647883	2	E
CG12173	1	E	6726779	1	E	6574355	8	E	6650709	1	E
CG1218	1	E	6726884	1	E	6574169	2	E	6651144	10	E
CG12204	2	A	6726448	2	A	6585644	2	A	6648290	1	A
CG12219	1	A	27208830	1	A	6584086	10	A	6649280	1	A
CG12231	8	A	6726453	7	A	6585636	7	A	6648360	5	A
CG12241	5	E	6728014	9	E	6574159	6	E	6647001	9	E
CG12256	11	E	6728408	11	E	6574496	10	E	6647704	8	E
CG12259	1	E	6729894	2	E	6575535	2	E	6647472	2	E
CG12279	8	E	6728313	7	E	6575451	8	E	6650666	5	E
CG12301	10	D	6738167	2	D	6582040	6	D	6645816	2	D
CG12321	7	E	6727610	5	E	6572124	11	E	6647600	4	E
CG1234	10	E	6727065	2	E	6572579	10	E	6647232	1	E
CG12343	11	C	6733914	4	C	6579910	8	C	6640824	2	C
CG1236	1	E	6726872	8	E	6572245	2	E	6651291	12	E
CG12391	10	C	6733935	2	C	6578274	10	C	6638268	2	C
CG12395	7	A	6726102	7	A	6585131	11	A	6641226	5	A
CG12398	2	A	6731836	3	A	6583819	4	A	6641389	9	A
CG12446	7	A	6740286	5	A	6584289	7	A	6641210	11	A
CG12470	8	A	6724764	8	A	6584535	8	A	6649082	8	A
CG12507	1	A	27207049	2	A	6586146	2	A	6648552	8	A
CG12517	8	B	6731903	4	B	6575986	1	B	6651816	8	B
CG12521	8	D	27206234	7	D	6583329	8	D	6645602	11	D
CG12539	8	A	6725967	3	A	6583831	9	A	6641358	2	A
CG12560	12	B	6731423	3	B	6575641	8	B	6641837	8	B
CG12590	2	E	6726765	1	E	6574459	2	E	6651384	1	E
CG12592	6	E	6728652	6	E	6572432	6	E	6647334	10	E
CG12608	1	A	6726011	1	A	6583889	2	A	6641443	2	A
CG12637	7	A	6725614	7	A	6586323	7	A	6641323	5	A
CG12643	9	A	27206579	8	A	6583986	12	A	6648595	8	A
CG1265	12	D	6736752	7	D	6586546	8	D	6651927	3	D
CG12659	5	A	6740032	8	A	6584075	3	A	6641382	5	A
CG12662	9	A	27206355	8	A	6584144	8	A	6653035	8	A
CG12682	8	A	6725131	7	A	6584371	7	A	6648522	11	A
CG12691	8	A	27208618	5	A	6585574	8	A	6652950	11	A
CG12693	7	A	6725090	7	A	6585583	4	A	6652941	5	A
CG12713	6	D	6738204	6	D	6583654	2	D	6643025	6	D
CG12723	2	A	6725836	1	A	6585500	10	A	6644760	2	A
CG12795	1	B	6730865	1	B	6576014	10	B	6644086	1	B
CG12817	8	E	27207042	11	E	6572444	4	E	6649541	4	E
CG12818	1	E	6728654	1	E	6572433	10	E	6651096	10	E
CG12862	4	C	27206616	8	C	6580978	7	C	26528907	11	C
CG12863	1	C	27207517	10	C	6580116	10	C	6639855	1	C
CG12877	1	E	6729878	1	E	6575336	10	E	6647024	11	E
CG12920	10	C	6733817	6	C	6579153	1	C	6638391	2	C
CG12942	1	C	6739379	1	C	6580924	6	C	6640973	2	C
CG12947	1	E	6728720	2	E	6574001	12	E	6647051	8	E
CG13005	5	A	6726189	8	A	6583763	2	A	6648269	10	A
CG13018	9	C	27207294	6	C	6580864	2	C	6643346	6	C
CG13028	7	D	6738402	8	D	6582304	4	D	6639308	2	D
CG13032	11	D	6738367	5	D	6582512	4	D	6645336	4	D
CG13042	3	D	6738291	4	D	6586664	8	D	6638541	8	D
CG13046	9	D	6738283	4	D	6581204	11	D	6638740	11	D
CG13058	11	D	6738302	8	D	26528627	7	D	26529760	8	D
CG13082	9	B	6732836	4	B	6576979	8	B	6644031	12	B
CG13088	8	B	6731529	7	B	6583348	11	D	6642386	11	B
CG1309	11	D	6736754	5	D	6586544	4	D	6651925	9	D
CG13097	10	B	6731533	2	B	6576927	2	B	6643851	2	B
CG13154	12	C	6734160	2	C	6579569	4	C	6638381	1	C
CG13170	10	C	6739424	8	C	6579790	2	C	6643438	9	C
CG13175	11	C	27206326	4	C	6579779	2	C	6643329	3	C
CG13185	1	C	6734053	2	C	6578565	2	C	6643259	2	C
CG13186	8	C	6734087	7	C	6580457	8	C	6640523	8	C
CG13192	10	C	6734042	2	C	6581033	3	C	6646253	1	C
CG13196	3	C	6734030	10	C	6580495	8	C	6646275	8	C
CG13202	8	C	6739388	6	C	6580965	4	C	6639801	4	C
CG13287	4	D	6736927	2	D	6582362	11	D	6638765	2	D
CG13310	4	D	6737339	5	D	6581683	2	D	6638746	8	D
CG13318	10	E	6728880	6	E	6573354	4	E	6648213	8	E
CG13326	11	C	6734260	11	C	6578620	5	C	6640406	11	C
CG13365	2	A	6724788	5	A	6584582	2	A	6644617	1	A
CG13367	10	A	6724796	10	A	6585704	2	A	6638055	10	A
CG13390	1	B	6731495	2	B	6576393	1	B	6643842	1	B
CG13407	10	E	6729051	8	E	6574831	8	E	6650840	3	E
CG13408	12	E	6729049	7	E	6574828	6	E	6650837	8	E
CG13409	9	E	6729044	9	E	6574823	4	E	6650823	6	E
CG13436	7	C	6735415	11	C	6578387	5	C	6640352	11	C
CG13473	8	D	6738060	7	D	6583340	8	D	6651953	11	D
CG13484	1	D	6738012	2	D	6583252	7	D	6639395	2	D
CG13492	9	C	6735629	7	C	6580265	1	C	6640698	8	C
CG13575	2	C	6736037	4	C	6581141	4	C	6643394	8	C
CG13581	8	C	6736074	7	C	6579887	7	C	6639756	5	C
CG13599	6	E	6729310	2	E	6574862	8	E	6649395	1	E
CG13603	1	E	6729320	8	E	6572648	12	E	6647639	8	E
CG13605	10	E	6729341	1	E	6572693	10	E	6647464	3	E
CG13622	9	E	6729420	9	E	6574113	8	E	6649575	2	E
CG13630	1	E	6729452	6	E	6572418	12	E	6650947	6	E
CG13634	10	E	6729463	11	E	6572460	2	E	6650191	4	E
CG13671	6	D	6737252	3	D	6581773	3	D	6639333	12	D
CG13690	2	B	6730455	4	B	6577713	2	B	6652086	2	C
CG13692	9	B	6730458	10	B	6577710	5	B	6642382	6	B
CG13699	11	D	6738554	9	D	6582921	8	D	6645271	8	D
CG13704	9	D	6736834	9	D	6581373	9	D	6638989	8	D
CG13705	4	D	6736833	10	D	6581372	9	D	6638990	8	D
CG13725	8	D	6738440	7	D	6581628	7	D	6645850	11	D
CG13733	7	D	6738467	7	D	6582457	7	D	6646011	5	C
CG13747	7	C	6733637	7	C	6578845	11	C	6646260	5	C
CG13748	12	C	6733624	7	C	6578833	8	C	6646284	8	C
CG13806	12	D	6736472	3	D	6582149	5	D	6645122	8	D
CG13807	1	D	6736465	1	D	6582135	1	D	6645120	2	D
CG13810	3	D	6736457	2	D	6582123	7	D	6644998	3	D
CG13855	11	E	6729090	11	E	6574664	5	E	6650686	5	E
CG13870	11	C	6735376	5	C	6580400	11	C	6640706	11	C
CG13872	7	C	27206604	7	C	6580704	7	C	6640883	11	C
CG13912	3	D	6736290	10	D	6581294	2	D	6639556	8	D
CG13919	2	D	6736372	3	D	6586510	10	D	6646421	12	D
CG13928	4	D	27206264	9	D	6581542	1	D	6646453	11	D
CG13930	4	D	6736388	11	D	6586496	4	D	6639607	3	D
CG13965	1	B	6732881	8	B	6578016	11	B	6642272	8	B
CG13983	10	B	6731188	4	B	6576691	8	B	6642130	2	B
CG13991	7	B	6739222	11	B	6576705	5	B	6642601	5	B
CG13996	8	B	6731152	8	B	6576736	2	B	6642656	4	B
CG14013	8	B	6731091	11	B	6576756	7	B	6642111	5	B
CG14015	6	B	27209444	8	B	6577625	4	B	6642637	10	B
CG14036	3	B	6731041	1	B	6575675	2	B	6641715	1	B
CG14043	5	B	6731028	6	B	6575990	7	B	6644431	11	B
CG14044	1	B	27209081	3	B	6577264	3	B	6643990	1	B
CG14075	1	D	27206303	5	D	6582746	10	D	6645601	8	D
CG14079	8	D	6738648	5	D	6582759	11	D	6645611	6	D
CG14085	7	D	6738664	4	D	6582823	4	D	6643071	1	D
CG14100	1	D	6738706	2	D	6582783	1	D	6645553	2	D
CG14102	10	D	6738735	2	D	6583078	1	D	6638867	8	D
CG14104	2	D	27206208	3	D	26528022	6	D	6639048	1	D
CG14106	7	D	6737952	5	D	6583679	11	A	6648551	4	A
CG14107	11	D	6737942	4	D	6582835	2	D	6638812	1	D
CG14110	8	D	6737944	6	D	6582833	10	D	6638965	2	D
CG14113	7	D	6737937	5	D	6582846	11	D	6639142	5	D
CG14118	8	D	6737885	8	D	6583025	8	D	6639039	8	D
CG14120	8	D	6737883	8	D	6583021	6	D	6639040	8	D
CG14125	6	D	6737752	2	D	6582896	2	D	6639276	1	D
CG14132	2	D	6737704	8	D	6583183	9	D	6645467	8	D
CG14147	8	D	6737593	4	D	6583448	2	D	6645116	2	D
CG14160	5	D	6737521	2	D	6583418	1	D	6646521	4	D
CG14174	11	D	6737478	2	D	6581890	3	D	6645294	2	D
CG14186	1	D	6738787	8	D	6583243	9	D	6639499	8	D
CG14212	7	A	27206403	11	A	6585115	5	A	6648786	4	A
CG14230	1	A	6726471	2	A	6585963	10	A	6652892	1	A
CG14238	7	E	6729745	8	E	6573939	1	E	6646911	4	E
CG14258	1	E	6729820	6	E	6572960	4	E	6647733	5	E
CG14262	8	E	6739779	7	E	6574908	8	E	6649816	11	E
CG14270	8	A	6725025	5	A	6586249	2	A	6648878	10	A
CG14285	9	E	6727503	5	E	6573268	8	E	6651420	8	E
CG14286	1	E	6727504	1	E	6586131	2	A	6648941	2	A
CG14300	3	E	6727537	11	E	6575456	5	E	6650375	4	E
CG14301	9	E	6727550	8	E	6572855	8	E	6651352	9	E
CG14309	5	E	6727568	10	E	6572877	4	E	6647634	1	E
CG14312	9	E	27208791	5	E	6573308	2	E	6649753	10	E
CG14313	1	E	6727607	5	E	6572122	2	E	6647863	5	E
CG14314	4	E	6727602	3	E	6572119	1	E	6647860	1	E
CG14315	5	E	6727619	10	E	6572133	4	E	6646269	5	C
CG14316	7	E	6727620	11	E	6572134	4	E	6647548	5	E
CG14330	8	E	27206463	7	E	6573850	8	E	6647087	5	E
CG14397	8	B	6733034	2	B	6577333	8	B	6643758	11	B
CG14448	8	D	6739145	7	D	6582632	4	D	6645724	11	D
CG14450	10	D	6739140	1	D	6582626	10	D	6645708	1	D
CG14455	8	D	6739130	8	D	6583527	2	D	6638872	1	D
CG14488	8	C	6735002	11	C	6579476	5	C	6652309	5	C
CG14507	8	E	6730032	8	E	6574722	8	E	6649791	10	E
CG14511	3	E	27207192	8	E	6573929	12	E	6647147	9	E
CG14537	8	B	6731403	7	B	6575804	8	B	6641729	8	B
CG14540	7	E	6729692	7	E	6573661	11	E	6650809	5	E
CG14543	10	E	6729715	10	E	6573685	1	E	6651188	2	E
CG14545	3	E	6729672	11	E	6574596	2	E	6650212	1	E
CG14564	1	D	6739063	5	D	6583213	3	D	6639231	3	D
CG14567	12	D	6739058	7	D	6583217	8	D	6639235	8	D
CG14568	10	D	6739054	4	D	6583219	7	D	6639200	5	D
CG14569	2	D	6739053	6	D	6583220	4	D	6639201	2	D
CG14570	2	D	6739052	3	D	6583221	6	D	6639202	2	D
CG14572	3	D	6739060	4	D	6583215	8	D	6639233	9	D
CG14573	1	D	6739055	5	D	6583218	1	D	6639236	6	D
CG14607	1	E	6727064	10	E	6572578	4	E	6647269	6	E
CG14629	3	A	6724840	9	A	6584242	9	A	6644781	8	A
CG14630	2	A	6724839	2	A	6584236	10	A	6644779	1	A
CG14645	1	E	6726671	10	E	6573729	2	E	6647713	9	E
CG14647	6	E	6726686	9	E	6575113	6	E	6650032	2	E
CG14650	6	E	6726696	9	E	6575247	6	E	6650607	2	E
CG14651	5	E	6726701	5	E	6576711	4	B	6642792	5	B
CG14676	7	E	6726896	11	E	6575032	11	E	6650585	5	E
CG1468	2	A	6740692	4	A	6584911	12	A	6649014	11	A
CG14684	8	E	6728625	11	E	6572172	8	E	6648232	11	E
CG14687	12	E	6728607	9	E	6572093	8	E	6651580	8	E
CG14694	9	E	6728593	8	E	6573624	8	E	6650278	8	E
CG14710	1	E	6728502	2	E	6573532	2	E	6649736	10	E
CG14715	2	E	6728490	1	E	6572504	3	E	6649712	1	E
CG14757	8	C	6733513	11	C	6580383	7	C	6641050	6	C
CG14760	4	C	6739332	4	C	6580377	8	C	6640926	1	C
CG14770	3	A	6724858	8	A	6584261	8	A	6644839	8	A
CG14780	6	A	6739911	4	A	6585728	8	A	6653086	8	A
CG14805	1	A	6724889	1	A	6584983	2	A	6644755	2	A
CG14834	4	D	6737119	4	D	6581781	5	D	6639268	4	D
CG14838	5	D	6737161	5	D	6581586	4	D	6639386	5	D
CG14839	5	E	6728116	4	E	6573400	4	E	6647542	4	E
CG14854	1	E	6739724	4	E	6575195	4	E	6647391	2	E
CG14861	7	E	6728035	8	E	6573526	8	E	6647337	11	E
CG14903	1	E	6727802	10	E	6585550	2	A	6647007	2	E
CG14905	4	E	6727790	5	E	6581993	1	D	6651137	1	E
CG14921	7	B	6731948	5	B	6577958	4	B	6641919	4	B
CG14937	5	B	6732007	11	B	6577048	2	B	6641947	2	B
CG14947	7	B	6732055	4	B	6575833	4	B	6646626	5	B
CG14949	12	D	6736512	6	D	6581530	8	D	6645099	8	D
CG14958	10	D	6736587	4	D	6576327	2	B	6645628	2	D
CG14960	9	D	6736616	8	D	6581382	6	D	6651989	8	D
CG14963	6	D	6736581	10	D	6582473	12	D	6645631	2	D
CG14964	10	D	6739607	5	D	6582474	4	D	6645630	6	D
CG14966	12	D	6736592	7	D	6582478	12	D	6639560	1	D
CG14969	10	D	27209428	12	D	6581439	1	D	6645829	9	D
CG15012	2	D	6736764	9	D	6586534	8	D	6651902	8	D
CG15014	1	D	6736769	10	D	6581885	2	D	6645350	10	D
CG15020	6	D	6736780	5	D	6581322	11	D	6639013	4	D
CG15025	7	E	6727448	11	E	6573281	11	E	6650264	5	E
CG15027	1	A	6725988	2	A	6585068	9	A	6649040	2	A
CG15044	1	A	6726354	4	A	6584186	11	A	6648808	6	A
CG15071	6	C	27209236	4	C	26528208	4	C	26530029	5	C
CG15083	9	C	6735185	7	C	6578980	8	C	6638444	8	C
CG15084	1	C	6735189	2	C	6578977	6	C	6638437	6	C
CG15098	12	C	6735184	8	C	6578981	8	C	6638443	8	C
CG15120	2	C	6735271	8	C	6579743	6	C	6640693	6	C
CG15141	4	B	6732604	11	B	6575581	2	B	6643748	10	B
CG15153	7	B	6732649	5	B	6577524	4	B	6643551	5	B
CG15167	8	B	6732714	11	B	6577905	4	B	6642473	4	B
CG15201	9	A	27207600	8	A	6583688	8	A	6652981	8	A
CG15210	9	A	6725626	9	A	6584549	8	A	6644530	8	A
CG1523	1	E	6729959	1	E	6574933	6	E	6648047	10	E
CG15237	2	C	6733273	1	C	6579093	2	C	6643257	4	C
CG15239	7	A	6725048	8	A	6585721	8	A	6648671	8	A
CG15247	8	A	6740049	8	A	6584910	8	A	6649015	8	A
CG15258	8	B	6732418	7	B	6577441	7	B	26530316	5	B
CG15262	10	B	6732414	1	B	6577438	11	B	6643625	6	B
CG15269	10	B	6732397	6	B	6576340	6	B	6643573	4	B
CG15283	8	B	27206503	7	B	6576958	11	B	6643539	5	B
CG15317	2	A	6725558	2	A	6586180	2	A	6648589	3	A
CG15336	8	A	6725425	11	A	6586202	7	A	6649105	1	A
CG15343	10	A	6725437	5	A	6584694	7	A	6644556	6	A
CG15362	8	B	6730625	7	B	6576258	8	B	6643777	10	B
CG15387	1	B	6730670	1	B	6577732	2	B	6642010	2	B
CG15390	2	B	6730702	2	B	6575714	1	B	6641898	2	B
CG15395	6	B	6730739	6	B	6577379	4	B	6644115	4	B
CG15399	6	B	6730770	10	B	6577465	10	B	6643523	6	B
CG15414	11	B	6730874	4	B	6577220	12	B	6641990	5	B
CG15422	8	B	6730933	8	B	6575755	8	B	6641636	8	B
CG15425	8	B	6730943	7	B	6575565	8	B	6644338	11	B
CG15439	1	B	6730967	1	B	6577565	1	B	6644369	1	B
CG1544	8	E	6730311	8	E	6574779	7	E	6649550	8	E
CG15452	8	A	6726544	5	A	6584017	11	A	6641262	4	A
CG15458	8	A	6740256	7	A	6585378	7	A	6641399	5	A
CG15475	8	B	6732960	7	B	6577742	8	B	26529147	11	B
CG15480	10	B	6732169	2	B	6576880	4	B	6642494	4	B
CG15517	8	E	6730129	2	E	6574807	8	E	6651110	6	E
CG15525	3	E	6730151	1	E	6575442	2	E	6651518	1	E
CG15534	7	E	6730222	5	E	6573960	6	E	6650899	12	E
CG15536	8	E	6730219	3	E	6573957	2	E	6650896	10	E
CG15545	8	E	6730275	2	E	6575141	8	E	6650718	2	E
CG15547	11	E	6730278	5	E	6575136	5	E	6650722	5	E
CG15554	5	E	6730305	4	E	6574786	4	E	6649883	4	E
CG15577	8	A	6739972	7	A	6585577	8	A	6652948	8	A
CG15578	8	A	6739972	7	A	6585577	8	A	6652948	8	A
CG15605	8	C	6734872	7	C	6580531	8	C	6646178	11	C
CG15614	11	C	6734838	8	C	6580824	1	C	6640486	10	C
CG15625	7	B	6731012	11	B	6574265	4	E	6644010	5	B
CG15638	8	B	27207877	11	B	6578081	8	B	6642095	11	B
CG15651	1	C	6735465	2	C	6580646	1	C	6652400	5	C
CG15673	9	C	6735587	9	C	6579519	8	C	6643270	8	C
CG15696	9	E	27206451	8	E	6575091	4	E	6649619	4	E
CG1571	11	A	6725412	5	A	6585983	5	A	6648417	5	A
CG15721	6	A	6725810	4	A	6585330	4	A	6648410	8	A
CG15744	10	A	27207364	2	A	6585981	10	A	6649305	2	A
CG15865	11	A	6726166	6	A	6583777	10	A	6641339	12	A
CG15876	6	D	6736813	4	D	6581356	4	D	6638613	5	D
CG15877	1	D	6736488	2	D	6582137	6	D	6645077	10	D
CG15888	7	E	6728243	4	E	6573006	6	E	6650870	11	E
CG15892	8	A	6725275	7	A	6584089	7	A	6641268	5	A
CG15912	1	A	6725103	4	A	6585613	6	A	6648393	10	A
CG15916	1	A	6739842	6	A	6586329	2	A	6649242	2	A
CG1602	1	C	6733384	10	C	6579498	10	C	6637986	1	C
CG1635	3	E	6730350	12	E	6572756	11	E	6648137	12	E
CG1671	1	C	6733777	1	C	6580046	10	C	6638393	2	C
CG1673	2	A	6725863	10	A	6583742	2	A	6648340	2	A
CG16734	10	E	6728822	1	E	6573518	1	E	6649661	1	E
CG16739	8	C	6735375	7	C	6580398	8	C	6640833	11	C
CG16756	2	A	27208084	9	A	6584525	8	A	6642736	5	B
CG16762	9	D	6736494	8	D	6581431	8	D	6645150	8	D
CG16787	1	C	6735978	6	C	6579993	12	C	6641041	10	C
CG16798	7	B	6732920	11	B	6577558	9	B	6643687	2	B
CG16812	7	B	6732168	6	B	6576879	6	B	6642495	1	B
CG16820	11	B	6732178	5	B	6576888	1	B	6642434	2	B
CG16852	11	B	6732228	7	B	6578080	4	B	6642096	5	B
CG16868	10	C	6735363	1	C	6580148	1	C	6639895	3	C
CG16894	8	C	6735339	7	C	6580716	8	C	6640712	5	C
CG16896	10	C	6736146	10	C	6578723	6	C	6640005	1	C
CG16903	1	A	6724915	1	A	6584996	6	A	6648932	10	A
CG16979	7	D	6738165	1	D	6582038	1	D	6639509	9	D
CG16985	3	D	6736507	3	D	6581534	2	D	6645143	3	D
CG17010	8	B	27208325	7	B	6577736	7	B	6641840	11	B
CG17030	7	D	27206248	11	D	6586937	4		6638682	11	D
CG17059	2	C	6734281	3	C	6580879	10	C	6640424	2	C
CG17068	1	A	6726505	2	A	6585930	12	A	6648832	2	A
CG17118	7	B	6731873	5	B	6577295	7	B	6641832	4	B
CG17121	9	E	6729185	8	E	6575376	8	E	6647793	8	E
CG17141	1	E	6729160	2	E	6573046	1	E	6646869	8	E
CG17154	8	D	27206294	7	D	6583085	8	D	6639292	11	D
CG17168	1	A	6740288	2	C	6585053	1	A	6648782	3	A
CG17169	12	A	6740292	4	C	6585052	6	A	26529487	4	A
CG17187	1	E	6728543	1	E	6572153	1	E	6648121	1	E
CG17199	11	E	6727366	5	E	6574041	7	E	6649668	5	E
CG17202	2	E	6728360	1	E	6573910	3	E	6650265	10	E
CG17207	6	E	6728349	10	E	6583793	6	A	6642164	4	B
CG17211	8	B	6732067	8	B	6575627	4	B	6642283	1	B
CG17219	10	B	6730804	2	B	6575910	1	B	6642477	2	B
CG17249	10	D	6736373	10	D	6586509	11	D	6646422	1	D
CG17272	2	E	6727283	5	E	6575081	9	E	6649588	10	E
CG17278	12	E	6727254	11	E	6574542	8	E	6650592	8	E
CG17294	1	B	6731496	2	B	6576394	1	B	6644287	1	B
CG1738	2	A	6725666	10	A	6584401	2	A	6648638	2	A
CG17387	11	E	6726733	5	E	6574413	4	E	6650629	4	E
CG17404	10	E	6728409	7	E	6574492	8	E	6647705	5	E
CG17470	7	B	6732968	7	B	6578144	7	B	6642568	11	B
CG1750	1	E	6730323	2	E	6572344	1	E	6651347	1	E
CG17568	2	B	6732786	3	B	6574918	10	E	6651673	6	E
CG17572	5	B	6732769	4	B	6576861	8	B	6644068	8	B
CG17660	10	B	6730600	8	B	6575870	6	B	6642689	5	B
CG17672	4	D	6737907	5	D	6582871	1	D	6639160	1	D
CG17681	8	B	6732656	8	B	6577908	2	B	6642056	9	B
CG17687	4	D	6737938	4	D	6582844	4	D	6639144	5	D
CG17712	10	B	6730603	6	B	6576240	10	B	6651833	9	B
CG17732	1	D	6738768	2	D	6583047	1	D	6638542	2	D
CG17764	8	A	27207474	7	A	6583691	8	A	6638057	8	A
CG17765	12	C	6733876	11	C	6579031	8	C	6637984	6	C
CG17781	6	E	6729407	11	E	6574103	5	E	6649460	11	E
CG17782	1	E	6729406	8	E	6574102	2	E	6649461	1	E
CG17784	8	E	6729402	8	E	6574096	7	E	6649432	11	E
CG17807	1	C	6735724	1	C	6578669	2	C	6646268	2	C
CG17855	6	B	6731639	8	B	6577121	2	B	6644438	8	B
CG1789	1	A	6725479	1	A	6584162	2	A	26529194	1	A
CG17904	1	B	6732549	1	B	6575807	1	B	6643753	2	B
CG17917	8	E	6726953	8	E	6573163	8	E	6650289	8	E
CG17974	9	C	6735558	7	C	6579542	4	C	6638166	4	C
CG17985	1	C	6733405	8	C	6579338	10	C	6646095	10	C
CG17996	9	B	6732547	6	B	6577823	10	B	6641903	1	B
CG17999	1	C	6735444	3	C	6578351	8	C	6652268	3	C
CG1801	7	A	6726589	11	A	6586264	5	A	6641485	5	A
CG18011	6	C	6733829	1	C	6579070	1	C	6637901	1	C
CG18048	1	E	6726957	1	E	6573167	1	E	6650285	2	E
CG18130	7	A	6725743	7	A	6584652	7	A	6649033	8	A
CG18190	10	C	6735190	1	C	6578976	11	C	6638438	4	C
CG1824	10	A	6725789	10	A	6585530	9	A	6648306	1	A
CG18258	10	A	6726251	7	A	6584125	6	A	6648503	11	A
CG18262	1	A	6725428	7	A	6586199	1	A	6641483	3	A
CG18268	8	E	6727127	8	E	6572633	7	E	6647680	8	E
CG18273	10	A	6724776	2	A	6585388	1	A	6652975	2	A
CG18371	8	C	27206170	11	C	6580856	7	C	6643310	5	C
CG18476	10	E	6728489	2	E	6572505	1	E	6646948	10	E
CG18542	1	E	6728744	1	E	6575510	12	E	6647455	10	E
CG18547	12	E	6728444	8	E	6572492	8	E	6647778	8	E
CG18549	4	E	6728346	5	E	6574870	1	E	6650028	10	E
CG18600	10	E	6727580	10	E	6572889	10	E	6647571	2	E
CG18609	11	C	6735168	11	C	6579288	8	C	6638175	4	C
CG18662	8	B	6731590	7	B	6576582	7	B	6642852	11	B
CG18675	7	D	6736732	5	D	6586564	6	D	6645371	4	D
CG18745	11	E	6727119	8	E	6572627	8	E	6647802	5	E
CG18747	8	E	6727118	11	E	6572626	8	E	6647801	5	E
CG18787	9	B	6732037	10	B	6577019	1	B	6642350	6	B
CG18788	6	B	6732043	10	B	6576069	5	B	6642347	4	B
CG18789	8	B	6732037	10	B	6577019	1	B	6642350	6	B
CG1890	10	E	6730367	6	E	6573239	12	E	6648169	11	E
CG1896	12	E	6730368	12	E	6573238	2	E	6648170	2	E
CG1907	12	E	6730066	8	E	6573254	9	E	6647185	12	E
CG1951	6	E	6729991	1	E	6573388	6	E	6649885	4	E
CG1958	7	A	6725352	7	A	6584824	8	A	6644785	11	A
CG2021	2	D	6736406	1	D	6581415	2	D	6643147	1	D
CG2116	1	A	6725420	2	A	6586211	2	A	6649110	2	A
CG2120	2	A	6725422	10	A	6586208	8	A	6649108	8	A
CG2124	10	A	6725605	10	A	6586318	1	A	6641252	1	A
CG2129	10	A	6725424	1	A	6586203	1	A	6649104	10	A
CG2147	8	A	6725432	7	A	6584745	2	A	6648494	2	A
CG2182	1	E	6726859	6	E	6572804	3	E	6649672	2	E
CG2233	2	A	6725408	7	A	6583796	8	A	6644542	4	A
CG2260	1	A	6725418	1	A	6586213	3	A	6652917	2	A
CG2540	1	A	6725792	2	A	6585538	9	A	6649215	1	A
CG2574	8	A	6725777	7	A	6584954	7	A	6644724	5	A
CG2611	2	B	6732975	9	B	6578147	8	B	6642419	2	B
CG2641	9	E	6727123	8	E	6572630	8	E	6647676	9	E
CG2652	8	A	6739954	7	A	6586186	7	A	6638061	8	A
CG2680	6	A	6724972	12	A	6584701	7	A	6641439	4	A
CG2701	10	A	27209234	10	A	6584706	1	A	6649284	4	A
CG2790	7	C	27209168	8	C	6579441	5	C	6638270	2	C
CG2794	5	B	6730475	5	B	6577691	2	B	6644121	1	B
CG2812	1	C	6739502	7	C	6580002	8	C	6640867	9	C
CG30001	1	C	6733768	6	C	6579162	1	C	6652226	2	C
CG30016	3	C	27208337	8	C	6580162	6	C	6638301	11	C
CG30056	8	C	27209264	7	C	26527408	7	C	26529534	11	C
CG30062	6	C	27206789	9	C	26528463	6	C	26529984	10	C
CG3008	10	B	6731011	2	B	6577885	6	B	6644012	2	B
CG30094	8	C	6734711	7	C	6580041	9	C	6640663	6	C
CG30099	7	C	6734750	5	C	6579208	4	C	26530187	8	C
CG30105	2	C	6734950	10	C	6580129	2	C	6637859	2	C
CG30109	8	C	6734963	7	C	6580118	5	C	6640954	6	C
CG30120	3	C	6735120	4	C	6578927	4	C	6652444	9	C
CG30151	9	C	6735387	2	C	6580412	9	C	26529643	8	C
CG30160	9	C	6733307	12	C	6578783	8	C	6640585	8	C
CG30161	7	C	6736112	4	C	6578654	7	C	6640463	5	C
CG30184	6	C	6735902	4	C	6579616	5	C	6652138	5	C
CG30192	8	C	6735825	7	C	6580766	8	C	6639636	5	C
CG30197	8	C	6734493	8	C	6580285	8	C	6640834	8	C
CG30203	2	C	6734116	6	C	6579799	2	C	6640654	8	C
CG30273	9	C	6735742	8	C	6579235	12	C	6640482	8	C
CG30281	12	C	6735666	12	C	6580067	7	C	6639931	6	C
CG30291	1	C	6735470	1	C	6580650	6	C	6652394	2	C
CG30324	8	C	6734749	7	C	6579209	8	C	6638275	8	C
CG30339	10	C	6733740	8	C	6580951	8	C	6640730	8	C
CG30340	5	C	6733739	7	C	6580952	6	C	6640729	9	C
CG30349	2	C	6733615	2	C	6579831	1	C	6640038	1	C
CG30350	7	C	6733603	11	C	26528523	11	C	26529289	11	C
CG30356	8	C	6733594	7	C	6580107	8	C	6638364	5	C
CG30371	3	C	6739334	4	C	6580371	3	C	6640705	8	C
CG30376	8	C	6733523	7	C	6580373	8	C	6640726	8	C
CG30380	6	C	27206141	11	C	6578295	12	C	6640636	8	C
CG30383	10	C	27209276	1	C	6582679	1	D	6649580	1	E
CG30398	7	C	6735618	5	C	6580277	5	C	6641056	4	C
CG3040	9	A	6725327	6	A	6584766	8	A	6648430	11	A
CG30413	3	C	6735849	8	C	6579941	4	C	6640574	6	C
CG30419	7	C	27206597	5	C	6581138	11	C	6640689	2	C
CG30423	3	C	6736147	7	C	6578724	8	C	6640047	9	C
CG30429	8	C	6736186	7	C	6580847	11	C	6639908	5	C
CG30431	4	C	6733217	4	C	6581045	5	C	6639948	1	C
CG30467	1	C	6734628	2	C	6579155	1	C	6652339	1	C
CG30496	11	C	27208914	11	C	6579348	7	C	6646246	10	C
CG3092	8	C	6735834	7	C	6580757	8	C	26529151	8	C
CG3097	3	A	6725205	8	A	6583736	8	A	6648388	8	A
CG31021	1	E	6730252	2	E	6575164	11	E	6651400	10	E
CG31029	8	E	6730180	11	E	6572780	11	E	6650143	5	E
CG31076	12	E	27208451	8	E	6572940	8	E	6646976	4	E
CG31106	6	E	6729559	6	E	6572102	10	E	6651313	4	E
CG31111	1	E	6729525	10	E	26527372	1		6647932	2	E
CG31195	10	E	6727293	9	E	6575076	12	E	6649896	8	E
CG31199	11	E	6727298	4	E	6575072	11	E	6649525	5	E
CG31204	7	E	6730334	7	E	6575008	7	E	6649825	4	E
CG31223	1	E	6727280	2	E	6575086	1	E	6649586	2	E
CG31229	8	E	6727542	11	E	6572848	10	E	6647499	10	E
CG31251	1	E	6739740	2	E	6583436	1	D	6650730	10	E
CG31267	7	E	6727735	8	E	6573216	4	E	6647492	4	E
CG31275	7	E	6727782	11	E	6573698	5	E	6651230	5	E
CG31294	7	E	6727927	5	E	6574268	5	E	6647363	5	E
CG31301	1	E	6727978	12	E	6575318	6	E	6647694	6	E
CG31326	2	E	6728125	1	E	6573408	10	E	6647382	8	E
CG31342	6	E	6728286	2	E	6572823	1	E	6647614	3	E
CG31344	1	E	6728012	9	E	6574161	11	E	6651740	2	E
CG31347	8	E	6728318	7	E	6574893	8	E	6643772	5	B
CG31437	8	E	6729616	9	E	6574317	7	E	6647596	9	E
CG31457	1	E	6729199	1	E	6573455	1	E	6650518	2	E
CG31463	8	E	6728953	3	E	6572725	4	E	6648057	6	E
CG3149	5	A	6725191	11	A	6584697	8	A	6648293	9	A
CG31496	2	E	6727078	4	E	6572595	8	E	6647672	8	E
CG31510	2	E	6729544	12	E	26528639	9	E	6651378	10	E
CG31516	8	E	27206456	8	E	6573781	8	E	6647154	6	E
CG31538	7	E	27209350	7	E	26527401	7	E	26528803	11	E
CG31559	7	E	6726923	8	E	6573133	6	E	6650298	5	E
CG31609	4	B	6731602	6	B	6576596	6	B	6642202	4	B
CG3163	10	C	27208798	1	C	6579979	1	C	6640387	3	C
CG31648	1	B	6731086	1	B	26527756	3	B	26528889	2	B
CG31694	11	B	6730787	7	B	6576792	5	B	6643765	11	B
CG31741	6	B	6732648	4	B	6577523	4	B	6643550	8	B
CG31760	4	B	6732072	4	B	6575630	1	B	6642126	11	B
CG31777	9	B	6730906	9	B	6577181	8	B	6642276	8	B
CG31819	7	B	6732487	11	B	26528716	4	A	6641186	5	A
CG31823	4	B	6732469	2	B	6576410	8	B	6644271	9	B
CG31848	1	B	6732182	6	B	6576116	1	B	6642250	5	B
CG31871	7	B	6731860	3	B	6577313	5	B	6642411	8	B
CG31910	8	B	6731262	11	B	6576289	11	B	6643968	5	B
CG31915	10	B	27207169	2	B	26527811	1	B	26529805	3	B
CG31954	2	B	6730876	3	B	6577213	6	B	6642216	2	B
CG32026	8	D	6737348	7	D	26527813	7	D	26529334	8	D
CG32032	12	D	6737382	5	D	6586999	8		6646451	8	D
CG32053	11	D	6737522	4	D	6583417	4	D	6646520	8	D
CG32079	6	D	6737598	7	D	6583445	5	D	6645114	4	D
CG32085	10	D	6737693	7	D	6583170	10	D	6645545	6	D
CG32091	1	D	6737690	7	D	6583165	8	D	6645156	8	D
CG32095	10	D	6737724	2	D	6582678	1	D	6645459	2	D
CG32100	6	D	6737798	1	D	6581808	1	D	6638722	2	D
CG32104	11	D	6737812	1	D	6581817	1	D	6645222	10	D
CG32109	1	D	6737859	2	D	6582536	2	D	6642961	6	D
CG32117	8	D	6737888	11	D	6583019	7	D	6639289	11	D
CG32119	7	D	6737930	11	D	6573638	11	E	6639138	5	D
CG3213	7	B	6730879	7	B	6577210	7	B	6642219	11	B
CG32170	9	D	6739657	8	D	26528452	7	D	26530200	8	D
CG3222	7	D	6737453	11	D	6582279	11	D	6639491	8	D
CG32221	10	D	6738747	6	D	6583067	2	D	6639102	3	D
CG32237	1	D	6736828	2	D	6581370	9	D	6638992	2	D
CG32267	8	D	6736649	7	D	6582376	2	D	6645882	4	D
CG32270	2	D	27206257	9	D	6582487	8	D	6645239	8	D
CG32271	8	D	6739608	7	D	6582481	8	D	6645329	5	D
CG32281	10	D	6736579	10	D	6582471	2	D	6645205	2	D
CG32298	7	D	6736490	8	D	6581427	7	D	6645058	8	D
CG32354	12	D	6737280	9	D	6581517	3	D	6646099	2	C
CG32396	7	D	6737025	8	D	6584674	7	A	6648717	8	A
CG32409	10	D	6736932	2	D	6582365	12	D	6638656	2	D
CG32437	7	D	6738991	7	D	6582385	7	D	6645787	5	D
CG32445	8	D	6739038	7	D	6583232	8	D	6638703	8	D
CG32461	11	D	6739167	4	D	6582659	4	D	6645550	5	D
CG32462	8	D	6739151	7	D	6582642	7	D	6645700	8	D
CG32483	2	D	6736236	1	D	6581860	1	D	6639381	12	D
CG32485	10	D	6736553	10	D	6583495	1	D	6646303	9	D
CG32487	7	D	6736546	7	D	6583501	7	D	6639438	5	D
CG32500	9	A	27209246	4	A	6584939	8	A	6648753	6	A
CG32536	1	A	6726441	2	A	6586010	11	A	6648873	6	A
CG3257	11	C	6739516	10	C	6579163	3	C	6652224	8	C
CG32572	8	A	6726173	11	A	6584851	11	A	6649056	5	A
CG32645	3	A	6725825	8	A	6585508	8	A	6652902	8	A
CG32655	8	A	6725769	7	A	6584964	7	A	6644719	8	A
CG32668	3	A	6740075	8	A	6584482	8	A	6644791	12	A
CG32669	2	A	27208266	9	A	26527864	9	A	26529581	2	A
CG32819	4	A	6726613	11	A	6584759	7	A	6648754	11	A
CG32820	4	A	6726613	11	A	6584759	7	A	6648754	11	A
CG32857	9	A	27209246	4	A	6584939	8	A	6648753	6	A
CG32939	1	E	6728744	1	E	6575510	12	E	6647455	10	E
CG32986	8	B	6731569	7	B	6576515	7	B	6643919	5	B
CG33051	1	D	6738456	2	D	6581614	2	D	6643101	2	D
CG3306	7	D	6737455	11	D	6582280	7	D	6639490	4	D
CG33060	8	D	6738304	11	D	6586654	5	D	6638561	5	D
CG33110	5	E	6729123	2	E	6572904	8	E	6650097	8	E
CG33120	3	B	6732726	1	B	6575824	4	B	6641747	8	B
CG33127	2	B	27208012	6	B	26527819	8	B	26529979	8	B
CG33128	7	B	6730577	6	B	6575884	10	B	6642406	9	B
CG33160	10	D	6736598	2	D	6582485	8	D	6645237	6	D
CG33189	8	E	6728877	7	E	6572261	7	E	6648216	11	E
CG33213	1	E	6729893	8	E	6575320	1	E	6647692	1	E
CG33263	10	D	6737951	1	D	6583307	4	D	6639282	8	D
CG33278	11	D	6737143	4	D	6581570	4	D	6639484	4	D
CG33282	12	B	6730849	2	B	6575613	2	B	6651803	4	B
CG33306	1	B	6732269	10	B	6576481	8	B	6642807	4	B
CG33308	8	B	6732368	8	B	6576366	7	B	6643562	5	B
CG33339	5	E	6729400	8	E	6574094	7	E	6649434	5	E
CG33341	9	E	6729405	12	E	6574100	1	E	6649463	10	E
CG33346	9	E	6729947	2	E	6575046	8	E	6646879	8	E
CG3339	7	E	6739686	5	E	6573447	6	E	6647345	3	E
CG3342	1	A	27209170	4	A	6585246	4	A	6641196	5	A
CG3345	7	B	6730430	7	B	6575781	7	B	6646568	11	B
CG33502	9	A	27209246	4	A	6584939	8	A	6648753	6	A
CG33509	10	B	6733031	8	B	6577336	8	B	6643759	11	B
CG33511	8	B	6733028	7	B	6577338	6	B	6643760	4	B
CG33514	10	D	6736772	8	D	6586380	4	D	6645280	6	D
CG33635	1	B	6730418	11	B	6575769	1	B	6641626	2	B
CG33640	9	B	6732222	9	B	6578085	4	B	6641824	8	B
CG3368	10	E	6739679	2	E	6573451	2	E	6648110	2	E
CG33704	8	C	6735458	7	C	6578341	8	C	6652080	8	C
CG33785	10	C	6735420	1	C	6578382	10	C	6640017	2	C
CG33786	1	C	6735419	10	C	6578383	10	C	6640127	1	C
CG33964	8	C	6739409	10	C	6579780	12	C	6643330	3	C
CG34008	6	E	6727324	10	E	6575051	1	E	6649424	1	E
CG34012	8	D	6737623	7	D	6583100	8	D	6645901	5	D
CG34015	2	A	6726139	2	A	6582948	7	D	6645532	11	D
CG3402	1	D	27208892	5	D	6581852	2	D	6639015	12	D
CG34021	8	C	6734126	7	C	6580866	7	C	6644062	5	B
CG34029	11	C	27206601	4	C	6580246	6	C	6641066	4	C
CG34039	1	D	6738043	2	D	6583354	2	D	6651967	12	D
CG34056	8	D	6736273	8	D	6583464	12	D	6638605	8	D
CG34115	12	C	6735461	12	C	6578338	7	C	26529090	8	C
CG34116	1	D	6738738	5	D	6583075	6	D	6639046	2	D
CG34117	1	E	6728800	10	E	6572391	1	E	6647947	10	E
CG34124	5	B	6731023	5	B	6575989	4	B	6644432	4	B
CG34125	2	B	27208244	4	B	6575731	10	B	6644306	8	B
CG34134	3	B	6731449	3	B	6575709	10	B	6641780	1	B
CG34174	1	B	6730664	10	B	6575648	7	B	6642006	1	B
CG34177	7	B	27207888	7	B	26528371	8	B	6644372	11	B
CG34183	2	B	6731682	1	B	6577097	1	B	6641533	6	B
CG34199	5	C	6735364	10	C	6580150	4	C	6639769	3	C
CG34200	8	C	6733169	8	C	6578892	8	C	6652526	4	C
CG34205	9	C	6735670	8	C	6580062	2	C	6639647	4	C
CG34206	11	C	27207824	5	C	6580058	2	C	26529312	9	C
CG34217	2	C	6739331	8	C	6580380	9	C	6641042	8	C
CG34222	8	C	27206796	7	C	6579050	7	C	26529154	11	C
CG34228	12	C	6734022	7	C	6580602	9	C	6643296	10	C
CG34229	1	C	6734044	1	C	6581019	8	C	6646251	10	C
CG34230	11	C	27206985	4	C	26528508	4	C	26529779	4	C
CG34231	9	C	6734071	2	C	6578580	1	C	6643234	1	C
CG34284	11	E	6727520	4	E	6573561	12	E	26530304	4	E
CG34298	8	E	6730153	7	E	26528142	7	E	26529865	8	E
CG3430	1	B	6731296	3	B	6577145	1	B	6644022	2	B
CG34302	1	E	27208534	6	E	6575217	2	E	26529171	1	E
CG34307	8	E	27207248	7	E	26528570	8	E	26529614	11	E
CG34308	8	E	27207363	7	E	26527497	7	E	26529239	5	E
CG34313	6	B	6732574	7	B	6577469	6	B	6643519	3	B
CG34316	8	E	6728008	2	E	6573646	6	E	6651744	2	E
CG3434	1	D	27208937	2	D	6582497	9	D	6645802	2	D
CG34348	1	A	6725663	12	A	6584073	12	A	6649253	9	A
CG34425	7	E	27207617	5	E	26528669	5	E	26529634	5	E
CG34435	8	A	27208047	7	A	6585228	8	A	6648798	11	A
CG34445	8	C	27209059	8	C	6579222	7	C	6639927	8	C
CG34450	7	A	27208497	7	A	26527156	7	A	26530234	11	A
CG34453	4	D	6736216	2	D	6576242	8	B	6645583	6	D
CG34456	9	D	6734666	4	D	6583517	8	D	6639105	3	D
CG34458	5	C	27208193	4	C	6580798	8	C	6637976	4	C
CG34462	10	D	6737260	11	D	26528107	8	D	26528775	1	D
CG3448	10	D	6737428	1	D	6582502	3	D	6639398	2	D
CG3483	8	C	6736061	7	C	6579874	7	C	6639889	8	C
CG3492	8	C	6736064	11	C	6579879	7	C	6639695	5	C
CG3505	9	E	6728071	12	E	6575236	8	E	6650206	8	E
CG3517	8	E	6727450	7	E	6573283	8	E	6650262	8	E
CG3527	1	A	6725105	10	A	6583871	1	A	6652931	1	A
CG3528	8	B	6730725	5	B	6575687	5	B	6641672	4	B
CG3534	1	E	6727764	1	E	6572074	1	E	6651273	12	E
CG3546	2	A	6725107	2	A	6585393	4	A	6644740	2	A
CG3548	10	C	6736096	10	C	6579351	10	C	6639810	10	C
CG3568	1	A	6725101	1	A	6583856	2	A	6638902	8	D
CG3587	8	A	6724903	1	A	6585057	8	A	6648435	1	A
CG3589	10	C	6736132	12	C	6578709	9	C	6640533	3	C
CG3594	2	C	6736130	2	C	6578707	2	C	6640270	1	C
CG3598	6	A	6724990	4	A	6586054	7	A	6648864	11	A
CG3626	10	A	6725092	9	A	6585237	6	A	6653148	12	A
CG3663	2	C	6736110	9	C	6578651	8	C	6640277	4	C
CG3698	6	D	6738908	4	D	6582605	4	D	6645246	4	D
CG3699	2	A	6724829	6	A	6584225	8	A	6648897	4	A
CG3706	10	A	27207894	4	A	6584219	6	A	6648912	8	A
CG3708	8	A	6740749	7	A	6584218	7	A	6648913	8	A
CG3719	2	A	6724861	3	A	6585423	2	A	6653053	2	A
CG3732	1	C	6735727	1	C	6578666	6	C	6645998	10	C
CG3740	9	A	6739917	10	A	6585747	9	A	6649342	11	A
CG3756	7	B	6731026	4	B	6575734	1	B	6644429	1	B
CG3769	7	B	6731631	5	B	6576943	1	B	6643796	8	B
CG3792	1	B	6731031	2	B	6577752	1	B	6644303	3	B
CG3803	1	C	6735976	1	C	6579995	1	C	6640977	1	C
CG3808	10	D	6738637	1	D	6582750	1	D	6645597	2	D
CG3815	10	A	6740309	6	A	6584087	10	A	6649281	2	A
CG3817	1	E	6728041	1	E	6573519	2	E	6650727	2	E
CG3823	10	A	6740691	8	A	6585224	8	A	6641454	1	A
CG3847	1	A	27206586	2	A	6583866	2	A	6641200	1	A
CG3880	6	C	6736123	1	C	6578699	9	C	6640111	10	C
CG3894	4	C	6736125	4	C	6578701	4	C	6639978	10	C
CG3902	2	D	6738617	2	D	6582728	3	D	6645938	12	D
CG3909	1	E	6728698	1	E	6573236	2	E	6649520	1	E
CG3916	8	E	6728407	12	E	6574498	8	E	6647703	6	E
CG3918	2	A	27206386	10	A	26527818	1	A	26529663	2	A
CG3942	7	E	6728401	11	E	6575941	11	B	6647701	11	E
CG3984	2	E	6728027	9	E	6572230	2	E	6650564	4	E
CG3995	2	E	6727754	1	E	6572081	12	E	6650966	1	E
CG4025	2	A	6724914	9	A	6584995	9	A	6648931	8	A
CG40298	9	D	27206742	3	D	26527557	4	E	26528979	8	E
CG4041	3	A	6725137	12	A	6585414	10	A	6648368	3	A
CG4045	2	A	6724913	1	A	6584993	8	A	6644754	1	A
CG4098	1	D	6738357	2	D	6586376	6	D	6643172	2	D
CG4101	9	D	6738360	4	D	6586373	3	D	6646039	9	C
CG4115	9	E	6728389	2	E	6574061	7	E	6647423	5	E
CG4210	2	E	6728016	10	E	6574157	3	E	6647245	1	E
CG42239	9	C	6734942	9	C	26527149	8	C	26529375	4	C
CG42269	6	D	6736962	2	D	6586350	1	D	6639580	4	D
CG42357	2	D	27207811	2	D	6582110	2	D	6645020	11	D
CG42361	2	C	6736100	2	C	6578643	6	C	6640317	2	C
CG42367	4	B	6731702	12	B	6577116	2	B	26529604	2	B
CG42369	2	B	6731207	4	B	6576667	8	B	6642479	10	B
CG42371	2	B	6730667	2	B	6575645	1	B	26529157	10	B
CG42375	5	E	27208226	10	E	6573173	1	E	6650019	10	E
CG42383	8	C	6736055	7	C	6579868	8	C	6639893	8	C
CG42449	4	A	6725188	2	A	6585359	6	A	6641371	5	A
CG42458	9	D	6737142	8	D	6581569	8	D	6639602	9	D
CG42487	10	E	6729907	2	E	26527255	1	E	6649471	2	E
CG42488	10	E	6729623	4	E	26527809	8	E	6650390	2	E
CG42529	8	D	6738731	7	D	6582555	8	D	6645414	8	D
CG42535	5	D	27207050	4	D	26527272	4	D	26529918	4	D
CG42554	5	D	6736261	4	D	6581881	2	D	6645296	10	D
CG42556	8	B	27208339	7	B	26528705	7	B	6641713	11	B
CG42557	11	E	6730141	11	E	6575432	4	E	6650636	11	E
CG42558	7	E	6730142	11	E	6575433	5	E	6650635	5	E
CG42561	9	C	27208894	8	C	6580240	10	C	6640952	6	C
CG42590	7	D	27209255	11	D	6582096	8	D	26530133	8	D
CG42638	4	D	6738729	8	D	6582692	2	D	6645412	3	D
CG42658	7	B	6730690	10	B	6576088	7	B	26528932	4	B
CG42808	10	C	27207723	8	C	6580141	8	C	6640828	5	C
CG42812	12	E	6729404	2	E	6574099	7	E	26530159	4	E
CG42814	7	E	27208835	5	E	26527876	7	E	26528824	5	E
CG4282	1	C	6734757	2	C	6578503	10	C	6640213	1	C
CG42826	10	D	27208797	4	D	6583414	4	D	6646518	6	D
CG42837	9	C	27206173	8	C	26528213	8	C	6646266	8	C
CG42855	7	C	6735161	7	C	26528447	7	C	26529321	5	C
CG4286	8	C	6735504	7	C	6580182	8	C	6640562	8	C
CG43106	7	C	27207477	5	C	6580839	4	C	6640161	4	C
CG43169	8	D	27207271	7	D	26527711	7	D	26528747	5	D
CG43183	8	C	6733560	11	C	6581012	11	C	6646005	5	C
CG43206	8	D	27207902	7	D	6586618	7	D	6639226	5	D
CG4329	11	C	27209071	11	C	6578671	4	C	6646267	5	C
CG43295	3	D	6738245	2	D	26528239	2	D	6646458	1	D
CG43322	5	B	6731305	6	B	6576611	6	B	6642172	4	B
CG43366	10	C	6739275	1	C	6578558	10	C	6640470	11	C
CG4338	1	E	6727995	1	E	6573634	7	E	6650175	1	E
CG4363	8	C	6735631	8	C	6580263	9	C	6640700	8	C
CG4364	1	B	6731662	2	B	6578072	2	B	6649118	2	A
CG4377	8	C	6735633	8	C	6580262	10	C	6640957	8	C
CG43795	8	C	6735883	7	C	6579650	4	C	6652356	8	C
CG4382	8	B	6731650	4	B	6576803	2	B	6641567	10	B
CG43851	5	B	27206765	4	B	6577384	8	B	6644351	5	B
CG43902	10	A	6739875	5	A	6584080	7	A	6641288	1	A
CG4404	9	A	6740096	1	A	6585321	8	A	6644603	9	A
CG44195	5	D	27208501	1	D	26527158	6	D	26529927	9	D
CG4424	1	E	6727382	2	E	6574549	2	E	6649785	10	E
CG4459	4	E	6727393	10	E	6574557	2	E	6649739	3	E
CG45065	2	A	6725968	8	A	6583825	6	A	6641363	4	A
CG45072	11	E	6730178	4	E	6572778	11	E	6651362	8	E
CG4537	2	B	6731683	1	B	6577098	1	B	6641532	2	B
CG4553	10	E	6729619	10	E	6574294	1	E	6647593	2	E
CG4554	1	C	6735710	2	C	6580540	6	C	6640322	1	C
CG4557	10	A	27207848	1	A	6584977	11	A	6641369	3	A
CG4596	1	E	6728588	10	E	6573619	5	E	6651507	1	E
CG4603	8	D	27206282	11	D	6582433	8	D	6643113	1	D
CG4610	10	C	6735711	1	C	6580542	6	C	6643289	6	C
CG4669	7	D	6736861	7	D	6582445	7	D	6639198	11	D
CG4679	6	C	6734288	1	C	6578812	1	C	6650640	2	E
CG4681	7	C	6736091	7	C	6579356	7	C	6646470	11	D
CG4751	2	B	6731953	1	B	6577954	1	B	6642003	1	B
CG4752	8	C	6735709	12	C	6580539	7	C	6639938	8	C
CG4781	7	C	6736109	4	C	6578650	8	C	6640279	8	C
CG4797	2	C	6735940	8	C	6580986	1	C	6643392	8	C
CG4806	10	C	6736115	2	C	6578656	2	C	6640460	2	C
CG4820	1	E	6728557	10	E	26528384	8	E	6650090	2	E
CG4835	8	D	6736877	2	D	6582182	6	D	6639033	2	D
CG4849	1	E	27207186	1	E	6573955	1	E	6649576	1	E
CG4854	1	E	6727381	6	E	6574548	1	E	6649784	1	E
CG4858	1	D	6738883	2	D	6582582	1	D	6645503	2	D
CG4866	1	C	6734927	10	C	6580568	1	C	6652099	10	C
CG4892	7	B	6732485	11	B	6576425	7	B	6643676	4	B
CG4914	8	D	6738052	11	D	6583346	7	D	6651956	8	D
CG4936	1	E	6727379	2	E	6574546	10	E	6649782	1	E
CG5003	1	E	6729891	1	E	6575322	10	E	6648070	2	E
CG5013	1	E	6727876	1	E	6574150	9	E	6651071	3	E
CG5023	12	E	6727367	8	E	6574042	8	E	6649670	9	E
CG5027	10	D	6738261	3	D	6581227	10	D	6645460	3	D
CG5039	2	E	6729649	10	E	6574613	1	E	6650252	10	E
CG5043	4	B	6732607	4	B	6575578	4	B	6651963	4	D
CG5048	8	D	6738054	11	D	6583344	11	D	6651072	4	E
CG5062	11	A	6739980	11	A	6583698	5	A	6638065	4	A
CG5089	8	C	27207637	8	C	6580790	7	C	6637995	11	C
CG5096	1	B	6731805	3	B	6576905	1	B	6640595	11	C
CG5112	8	E	6729626	9	E	6574630	9	E	6650226	2	E
CG5126	1	B	6730550	2	B	6585454	2	A	6648854	12	A
CG5131	2	B	6739246	2	B	6577496	2	B	6643696	6	B
CG5139	8	B	6730554	7	B	6575899	7	B	6642857	4	B
CG5144	7	D	6737378	7	D	6586604	7	D	6646489	8	D
CG5157	1	D	27206220	4	D	6581236	4	D	6645488	8	D
CG5181	6	B	6731348	2	B	6577237	2	B	6643804	1	B
CG5188	10	B	6731824	2	B	6577981	1	B	6641991	2	B
CG5214	7	E	6728537	7	E	6574076	9	E	6648227	11	E
CG5217	8	E	6727472	11	E	6573299	7	E	6650246	5	E
CG5225	11	E	6727759	9	E	6572079	2	E	6651444	2	E
CG5280	7	D	6737371	11	D	6583368	11	D	6646319	4	D
CG5281	10	E	6728518	10	E	6574508	10	E	6646892	10	E
CG5282	6	D	6738851	2	D	6582707	6	D	6642917	3	D
CG5285	1	E	6739738	11	E	6573823	3	E	6646904	12	E
CG5290	10	D	6738533	2	D	6582912	1	D	6645687	3	D
CG5339	1	C	6735963	10	C	6580007	10	C	6641011	10	C
CG5382	1	E	6729079	3	E	6574857	3	E	6650933	1	E
CG5391	8	E	6729071	7	E	6574850	8	E	6650928	5	E
CG5412	1	E	6727327	4	E	6575048	1	E	6649427	1	E
CG5500	8	E	6729791	7	E	6573382	8	E	6650425	4	E
CG5510	10	E	6729359	8	E	6572708	8	E	6647974	6	E
CG5543	1	C	6735938	10	C	6580222	1	C	6643391	10	C
CG5565	8	B	6730570	7	B	6575890	8	B	6642333	11	B
CG5567	7	D	6738518	8	D	6582968	7	D	6643166	11	D
CG5569	12	C	6735953	1	C	6580017	2	C	6641048	10	C
CG5589	2	D	6738510	2	D	6582980	1	D	6645619	2	D
CG5590	10	E	6729870	3	E	6575345	9	E	6647162	1	E
CG5597	12	C	6735958	8	C	6580012	8	C	6641018	3	C
CG5614	7	E	6727919	7	E	6574275	7	E	6647523	11	E
CG5623	7	E	6727922	7	E	6574272	7	E	6647525	11	E
CG5641	1	E	6728356	1	E	6573913	1	E	6650268	1	E
CG5644	10	D	6737367	12	D	6583364	4	D	6646315	8	D
CG5645	7	D	6737776	2	D	6581646	10	D	6639042	2	D
CG5721	4	C	6735068	10	C	6578949	7	C	6652500	8	C
CG5728	10	E	6729391	2	E	6574085	10	E	6650480	2	E
CG5783	9	B	6732658	8	B	6577910	8	B	6642058	8	B
CG5800	10	A	6726276	1	A	6585105	1	A	6644503	2	A
CG5835	5	E	6727487	8	E	6572480	9	E	6651606	8	E
CG5854	10	E	6729312	2	E	6574863	12	E	6647790	3	E
CG5860	8	E	6727711	8	E	6573840	8	E	6647432	8	E
CG5867	9	B	6732174	8	B	6576884	8	B	6642438	12	B
CG5880	1	E	6729828	3	E	6572934	2	E	6647653	3	E
CG5882	2	E	27207590	3	E	6572933	1	E	6647652	1	E
CG5883	2	D	6737742	1	D	6582905	3	D	6645639	1	D
CG5906	8	D	6739639	7	D	6583322	8	D	6645654	4	D
CG5909	6	E	6739773	1	E	6574883	5	E	6647173	8	E
CG5913	1	E	6729678	10	E	6573545	10	E	6650880	10	E
CG5955	3	D	6738868	11	D	6582571	11	D	6646366	8	D
CG5964	10	D	6737715	10	D	6583196	7	D	6646412	4	D
CG5969	1	D	6738870	6	D	6582573	10	D	6646328	1	D
CG6013	8	E	6727497	7	E	6572663	3	E	6651415	1	E
CG6015	1	E	6729045	1	E	6574824	1	E	6650824	2	E
CG6028	2	E	6729041	12	E	6574820	9	E	6650820	8	E
CG6066	1	E	6729827	10	E	6572760	1	E	6648018	2	E
CG6067	2	A	6725235	5	A	6583713	10	A	6641248	9	A
CG6126	12	E	6727861	7	E	6574131	8	E	6650440	8	E
CG6138	8	B	27209345	7	B	26528379	8	B	6641978	8	B
CG6179	10	A	6726341	10	A	6583306	10	D	6641105	10	A
CG6180	9	B	6732125	5	B	6575927	8	B	6642465	10	B
CG6230	7	B	6731947	7	B	6575848	4	B	6651763	10	B
CG6276	10	E	6727990	6	E	6573627	1	E	6650535	12	E
CG6280	7	C	6734354	7	C	6580481	4	C	26528886	12	C
CG6283	11	E	6729811	4	E	6572945	10	E	6647783	5	E
CG6287	9	B	6731957	8	B	6577950	8	B	6641959	8	B
CG6295	4	E	6729809	8	E	6572944	2	E	6647787	4	E
CG6321	10	D	6737603	10	D	6583440	1	D	6645418	12	D
CG6325	10	E	6728645	1	E	6572426	10	E	6647330	1	E
CG6345	1	E	6728641	1	E	6572465	10	E	6647026	10	E
CG6356	4	E	6729382	7	E	6575206	7	E	6647826	8	E
CG6362	2	C	6735004	2	C	6579472	7	C	6652308	8	C
CG6388	8	B	6732089	2	B	6575956	1	B	6642694	2	B
CG6415	2	B	6731871	5	B	6577302	11	B	6642313	4	B
CG6418	10	D	6739631	1	D	6582340	10	D	6645434	6	D
CG6429	8	C	6734832	8	C	6580818	10	C	6639982	8	C
CG6443	10	B	27207753	10	B	6577296	10	B	6642460	10	B
CG6465	6	E	6728631	6	E	6577918	8	B	6649842	5	E
CG6484	2	C	6734945	11	C	6580133	8	C	6637956	5	C
CG6523	2	B	6732196	1	B	6576132	9	B	6642720	10	B
CG6550	1	C	6734899	10	C	6580591	1	C	6653064	2	A
CG6583	3	B	6732074	7	B	6575632	1	B	6642192	8	B
CG6592	11	D	6736959	7	D	6586353	9	D	6639501	1	D
CG6607	10	E	6739769	2	E	6574115	3	E	6649573	3	E
CG6629	7	E	6728575	11	E	6574183	7	E	6651515	5	E
CG6654	1	E	6728017	1	E	6574633	1	E	26530333	6	E
CG6656	8	E	6729020	7	E	6575025	8	E	6650453	8	E
CG6660	2	E	6729172	2	E	26528392	6	E	6648185	6	E
CG6665	1	C	6734843	3	C	6580907	1	C	6640099	12	C
CG6683	10	D	6737292	10	D	6582464	6	D	6645906	6	D
CG6723	9	E	6728524	2	E	6574068	7	E	6646883	1	E
CG6729	1	B	6731879	1	B	6577290	1	B	6641829	10	B
CG6749	10	D	6737483	2	D	6581895	8	D	6645289	9	D
CG6758	1	C	6739484	11	C	6580781	1	C	6639717	10	C
CG6766	10	B	6732045	1	B	6575820	6	B	6642666	10	B
CG6770	12	B	27206507	8	B	6576067	8	B	6642242	9	B
CG6793	10	D	6737763	8	D	6583089	9	D	6638594	1	D
CG6843	1	D	6738621	2	D	6582733	10	D	6645676	10	D
CG6878	10	D	6738126	4	D	6582002	8	D	6645791	2	D
CG6912	12	E	6728028	4	E	6572229	2	E	6650697	5	E
CG6931	8	D	6737756	7	D	6582892	7	D	6639238	4	D
CG6937	1	E	6729127	1	E	6574927	1	E	6647358	2	E
CG6938	5	D	6737755	4	D	6582893	4	D	6639239	4	D
CG6962	6	E	6728459	10	E	6574121	10	E	6651322	1	E
CG6972	7	E	6740248	8	E	6573056	8	E	6647481	9	E
CG6980	7	E	6729468	11	E	6572455	4	E	6650567	4	E
CG6984	3	C	6734865	7	C	6580537	3	C	6646016	9	C
CG6985	7	E	6729157	3	E	6573049	6	E	6647212	6	E
CG7011	2	D	6738125	2	D	6582001	9	D	6645769	1	D
CG7016	3	E	27209090	11	E	6575017	12	E	6649906	8	E
CG7044	1	E	6727241	2	E	6572252	1	E	6651180	3	E
CG7049	10	D	6736199	1	D	6586438	12	D	6643041	9	D
CG7065	1	A	6725504	1	A	6584104	10	A	6648484	1	A
CG7069	7	E	6729082	8	E	6574676	7	E	6650860	8	F
CG7080	7	E	6729068	7	E	6574849	6	E	6650492	4	E
CG7094	11	B	6732627	7	B	6577502	7	B	6643651	4	B
CG7099	10	B	6732206	10	B	6578101	10	B	6642826	10	B
CG7126	7	E	6727579	8	E	6572888	4	E	6648201	8	E
CG7130	2	D	27206205	12	D	6583287	8	D	6645926	8	D
CG7131	7	E	6727583	7	E	6573310	11	E	6649750	11	E
CG7135	8	A	6739846	2	A	6576679	8	B	6642755	8	B
CG7137	1	C	6735224	10	C	6579854	10	C	6638208	2	C
CG7140	8	D	6739091	7	D	6582888	7	D	6645493	8	D
CG7156	4	E	6727593	4	E	6573800	7	E	6649773	6	E
CG7168	1	E	6727596	1	E	6573796	2	E	6649708	1	E
CG7173	7	D	6739021	8	D	6582693	8	D	6642982	2	D
CG7202	8	D	6739004	11	D	6582557	7	D	6645535	5	D
CG7213	10	D	6737238	10	D	6586471	6	D	6639423	1	D
CG7214	2	B	6731384	7	B	6577641	8	B	6643870	11	B
CG7239	2	B	6731119	2	B	6576330	1	B	6642356	1	B
CG7246	1	A	6725498	1	A	6583955	1	A	6652873	2	A
CG7252	6	D	6737744	6	D	6582903	6	D	6645637	1	D
CG7271	2	D	6738568	1	D	6582939	1	D	6645559	2	D
CG7272	9	D	6738145	3	D	6582016	7	D	6645730	8	D
CG7275	10	D	6738144	1	D	6582015	10	D	6645731	2	D
CG7276	8	D	27206762	5	D	6582014	11	D	6645732	5	D
CG7289	4	B	6730627	1	B	6576259	6	B	6643776	1	B
CG7309	7	B	6731908	7	B	6575982	7	B	6642459	5	B
CG7320	4	D	27208603	8	D	6582925	2	D	26528931	4	D
CG7328	8	D	6738795	8	D	6583278	8	D	6639377	8	D
CG7366	7	D	6737234	7	D	6586464	11	D	6639465	5	D
CG7382	8	B	6731081	11	B	6577619	8	B	6642101	6	B
CG7384	8	B	6731845	8	B	6575958	7	B	6642167	11	B
CG7386	6	D	6736999	10	D	6582255	10	D	6639075	10	D
CG7387	7	D	6737231	11	D	6586461	7	D	6645403	5	D
CG7407	4	D	6739072	2	D	6583002	1	D	6638644	3	D
CG7409	8	D	6737176	12	D	6582400	8	D	6643162	8	D
CG7420	10	B	6730581	2	B	6575882	6	B	6642556	3	B
CG7453	7	A	27206402	8	A	6584457	8	A	6649316	9	A
CG7458	11	D	6739086	8	D	6582884	10	D	6645353	8	D
CG7483	1	E	27209421	2	E	6573981	10	E	6650121	2	E
CG7484	2	D	6739659	1	D	6581717	9	D	26530300	6	D
CG7488	10	E	6728283	1	E	6581094	2	C	6640091	2	C
CG7506	2	D	6737166	10	D	6581973	3	D	6646487	2	D
CG7550	10	D	6737216	6	D	6582419	10	D	6643155	6	D
CG7551	8	D	6737661	7	D	6583131	7	D	6638592	11	D
CG7557	7	D	6737659	11	D	6583132	7	D	6638587	5	D
CG7560	12	D	6737657	8	D	6583139	7	D	6638944	8	D
CG7600	6	D	6737643	3	D	6583120	6	D	6639617	12	D
CG7630	3	D	6738455	3	D	6581615	12	D	6643102	3	D
CG7637	2	C	6733906	10	C	6579382	12	C	6639821	1	C
CG7639	5	C	6734573	11	C	6580314	7	C	6639741	6	C
CG7650	9	D	6738172	6	D	6582997	1	D	6643136	2	D
CG7695	3	E	6727552	2	E	6573842	4	E	6647082	8	E
CG7706	1	E	6727539	1	E	6575453	1	E	6650368	1	E
CG7716	7	D	6737162	7	D	6581588	5	D	6641029	5	C
CG7724	8	D	6738426	9	D	6581523	6	D	6645028	4	D
CG7728	10	D	6738414	1	D	6582317	10	D	6645913	2	D
CG7747	10	C	6739457	2	C	6579204	1	C	6638271	10	C
CG7755	8	C	6734747	7	C	6579210	8	C	6638276	8	C
CG7785	2	E	6727628	2	E	6572140	9	E	6647556	9	E
CG7789	2	E	6730105	3	E	6575297	9	E	6647743	2	E
CG7791	1	C	6733170	1	C	6578893	7	C	6652527	5	C
CG7794	8	E	6727627	7	E	6572139	8	E	6647555	8	E
CG7798	7	C	27206614	5	C	6580420	7	C	6638375	3	C
CG7839	1	D	6737613	10	D	6582193	1	D	6645361	1	D
CG7840	10	B	6731473	1	B	6576026	1	B	6641644	3	B
CG7848	5	C	6734772	5	C	6579661	5	C	6640141	5	C
CG7856	7	C	27208887	7	C	6581090	7	C	6640089	11	C
CG7857	10	D	6738146	6	D	6582017	1	D	6645729	10	D
CG7872	8	A	6726038	7	A	6584275	4	A	6641380	2	A
CG7878	4	E	6728987	3	E	6572917	6	E	6651627	1	E
CG7889	1	A	6726433	1	A	6584441	9	A	6644694	4	A
CG7900	12	E	6728989	3	E	6572919	7	E	6651625	8	E
CG7906	7	D	6738030	11	D	6582960	8	D	6645253	4	D
CG7912	8	E	6730157	7	E	6575447	4	E	6650347	8	E
CG7916	1	B	6732270	2	B	6576478	2	B	6642426	4	B
CG7924	8	D	6738028	9	D	6582962	4	D	6645681	5	D
CG7966	1	E	6728267	12	E	6572810	2	E	6647882	12	E
CG7988	1	E	6727600	1	E	6572117	1	E	6647811	2	E
CG8006	7	D	6737236	11	D	6586466	7	D	6639467	5	D
CG8010	1	A	6726437	1	A	6583967	10	A	6653117	2	A
CG8064	1	E	6727584	2	E	6573309	1	E	6649752	1	E
CG8078	10	C	6733659	1	C	6578808	10	C	6652355	1	C
CG8132	1	E	6728798	9	E	6572392	2	E	6647590	9	E
CG8135	4	E	6728795	5	E	6572395	6	E	6647587	8	E
CG8141	11	E	6728254	5	E	6572797	11	E	6649627	5	E
CG8142	1	A	6726303	10	A	6574240	1	E	6649328	1	A
CG8149	1	E	27206848	10	E	6574243	1	E	6650168	1	E
CG8152	10	C	6734601	1	C	6578539	6	C	6638522	10	C
CG8187	1	C	6734629	3	C	6579156	1	C	6652338	2	C
CG8191	1	A	6726055	8	A	6585468	2	A	6641094	2	A
CG8192	4	C	6734632	12	C	6579159	8	C	6652335	10	C
CG8195	10	C	6734635	2	C	6578662	4	C	6640264	6	C
CG8199	5	E	6728774	3	E	6572540	3	E	6647904	3	E
CG8207	1	C	6734642	3	C	6580885	10	C	6646154	8	C
CG8209	1	D	6737195	5	D	6582087	10	D	6645709	6	D
CG8230	6	C	6733626	1	C	6578834	5	C	6646285	12	C
CG8237	8	C	6739364	7	C	6579825	6	C	6643436	5	C
CG8252	8	C	6733616	7	C	6579832	11	C	6640323	5	C
CG8292	7	B	6731461	11	B	6575727	11	B	6642207	5	B
CG8300	1	A	6725346	1	A	6585906	12	A	6648693	12	A
CG8306	2	C	6734795	3	C	6580788	12	C	6637940	8	C
CG8314	3	C	6734684	1	C	6579427	1	C	6643434	12	C
CG8349	8	B	6731460	7	B	6575726	7	B	6642206	11	B
CG8435	1	C	6734717	10	C	6579749	5	C	6640776	6	C
CG8461	10	E	6728087	2	E	6573938	2	E	6647027	1	E
CG8507	10	E	6728728	2	E	6575114	8	E	6651048	9	E
CG8508	7	E	6728257	7	E	26528252	7	A	6641429	5	A
CG8531	7	C	6734456	7	C	6579691	7	C	6638313	4	C
CG8543	4	D	27206885	2	D	6581574	10	D	6639488	6	D
CG8545	2	C	6734169	2	C	6578252	1	C	6646166	2	C
CG8562	6	D	6737136	8	D	6581563	5	D	6639598	4	D
CG8565	11	A	27209372	11	A	6585672	11	A	6652966	11	A
CG8569	1	C	6734177	1	C	6580730	1	C	6640971	1	C
CG8584	8	C	27206318	7	C	6580097	7	C	6652359	5	C
CG8617	4	C	6734467	6	C	6578991	1	C	6640025	6	C
CG8630	8	E	6728244	8	E	6573005	9	E	6650869	11	E
CG8642	9	C	6733566	2	C	6580111	4	C	6639731	8	C
CG8675	1	A	6726260	1	A	6584134	1	A	6648925	10	A
CG8728	8	C	6733451	7	C	6578294	7	C	6640635	11	C
CG8745	5	D	6737980	8	D	6585158	9	A	6644187	3	B
CG8768	2	C	6734210	2	C	6578495	2	C	6640180	1	C
CG8777	6	C	6733660	11	C	6578307	1	C	6652284	2	C
CG8778	3	C	6734200	3	C	6580810	2	C	6641016	1	C
CG8818	12	C	6734180	8	C	6578245	10	C	6639676	3	C
CG8833	1	D	6737985	1	D	6583203	6	D	6645659	10	D
CG8840	8	B	6730861	7	B	26528039	7	B	6642154	5	B
CG8852	9	B	6730882	8	B	6577208	8	B	6641827	8	B
CG8858	1	C	6734099	2	C	6579785	10	C	6643418	3	C
CG8891	2	B	6731032	1	B	6577751	3	B	6644302	2	B
CG8927	6	E	6727864	4	E	6574134	8	E	6650443	9	E
CG8939	10	A	6740152	1	A	6585661	1	A	6641206	1	A
CG8944	10	A	6726061	2	A	6584838	5	A	6648277	2	A
CG8945	1	A	6726217	2	A	6584603	11	A	6653123	4	A
CG8952	7	A	6726066	2	A	6585127	2	A	6641341	8	A
CG9004	10	D	6736486	1	D	6582138	2	D	6645076	10	D
CG9010	8	C	6734844	8	C	6580906	7	C	6640100	11	C
CG9067	2	C	6733966	1	C	6578476	2	C	6640597	10	C
CG9068	5	C	6734748	12	C	6575969	6	B	6644220	2	B
CG9072	8	A	6725990	11	A	6585071	7	A	6644578	5	A
CG9101	7	A	6726000	5	A	6585082	7	A	6644482	5	A
CG9114	4	A	6726009	1	A	6586159	10	A	6641441	1	A
CG9123	1	A	6726011	1	A	6583889	2	A	6641443	2	A
CG9143	2	C	6735360	2	C	6580146	10	C	6639745	2	C
CG9149	2	D	6736313	8	D	6581923	10	D	6645799	8	D
CG9150	6	B	6731167	4	B	6576306	12	B	6642370	1	B
CG9173	7	D	6736340	7	D	6586393	7	D	6638635	11	D
CG9192	1	D	6736300	2	D	6581912	4	D	6643188	8	D
CG9222	8	B	6731178	7	B	6576708	8	B	6642603	8	B
CG9246	1	B	6733050	2	B	6577639	2	B	6646620	2	B
CG9257	6	B	6733037	6	B	6577330	1	B	6643897	10	B
CG9272	5	B	6733022	3	B	6576383	10	B	6643859	1	B
CG9286	2	E	6728173	10	E	6573171	2	E	6650021	2	E
CG9287	1	B	6731547	2	B	6577755	11	B	6646776	2	B
CG9289	12	B	6731549	7	B	6577754	7	B	6646778	2	B
CG9300	2	D	6738701	2	D	6582787	1	D	6643207	2	D
CG9308	7	C	6739482	5	C	6580084	7	C	26529787	5	C
CG9330	10	D	6738705	1	D	6582782	5	D	6645554	1	D
CG9344	2	C	6735462	1	C	6578337	2	C	6652083	1	C
CG9372	3	D	6738711	6	D	6582777	8	D	6643035	8	D
CG9386	2	E	27206879	2	E	6572539	2	E	6647867	1	E
CG9389	7	D	6738972	7	D	6582061	7	D	6645774	8	D
CG9406	8	C	6735494	7	C	6580171	7	C	6638410	5	C
CG9498	2	B	6731198	5	B	6576678	3	B	6642754	8	B
CG9577	2	A	27208782	12	A	6585937	9	A	6648818	1	A
CG9590	6	E	6727918	10	E	6574276	3	E	6647522	6	E
CG9609	10	A	6726181	1	A	6583938	1	A	6653127	10	A
CG9686	8	A	6740534	7	A	6584912	8	A	6649013	8	A
CG9698	4	E	6730242	8	E	6573974	8	E	6650941	8	E
CG9737	8	E	6730205	8	E	6572992	8	E	6650789	8	E
CG9752	1	C	6735528	2	C	6579657	2	C	6640124	1	C
CG9773	2	E	6728898	6	E	6573817	1	E	6647982	6	E
CG9799	10	E	6728223	2	E	6573025	10	E	6651341	1	E
CG9863	8	C	6735852	7	C	6580742	7	C	6639633	11	C
CG9876	4	C	6735820	6	C	6580774	7	C	6639786	10	C
CG9899	6	C	6735829	1	C	6580761	1	C	6639856	10	C
CG9941	10	A	6740116	1	A	6585872	1	F	6648513	2	A
CG9953	8	D	6737065	8	D	6581761	2	D	6639224	8	D
CG9988	6	E	6729943	8	E	6575045	10	E	6646878	11	E
Chchd3	2	E	6730298	2	E	6574793	2	E	6649876	1	E
CheA75a	4	D	27208471	8	D	6582926	12	D	6645266	2	D
ChLD3	5	B	6732551	3	B	6575809	6	B	6643697	6	B
CHMP2B	8	D	27206283	11	D	6582437	8	D	6645718	8	D
Chrac-14	2	B	6731519	2	B	6576938	2	B	6651870	1	B
CIA30	6	E	6730090	1	E	6574756	2	E	6647622	1	E
CIAPIN1	10	B	6732388	10	B	6576348	7	B	6643513	6	B
CkIIbeta2	8	C	6735366	5	C	6580152	7	C	6639655	5	C
ClC-b	2	C	6734187	12	C	6579453	2	C	6652377	12	C
clos	8	C	6733737	9	C	6580955	8	C	6640727	1	C
Clp	1	B	27207647	10	B	26528233	1	B	26529730	10	B
clt	7	C	6735589	3	C	6578673	8	C	6652178	9	C
Cmpk	2	E	6729713	2	E	6573683	9	E	6651186	9	E
cn	8	C	6739306	5	C	6578633	8	C	6639967	5	C
cnir	2	B	6730810	2	B	6575905	12	B	6642520	12	B
CNPYb	2	D	6738646	12	D	6582758	2	D	6645612	3	D
Cog2	6	E	6727972	1	E	6575312	11	E	6647700	1	E
Cog3	6	B	6730866	1	B	6576015	1	B	6644085	2	B
Cog4	10	B	6731840	2	B	6577970	5	B	6641852	2	B
Cog6	10	C	6733696	2	C	6579326	10	C	6652139	1	C
Cog7	10	E	6730140	2	E	6575431	10	E	6651146	6	E
Cog8	1	B	6731982	1	B	6577931	10	B	6652525	6	C
comm2	12	D	6738193	12	D	6582988	8	D	6642913	8	D
comr	10	C	6735638	10	C	6580258	6	C	6640961	4	C
Coq2	6	E	6739698	6	E	6573982	10	E	6650120	10	E
Coq6	12	B	6731088	5	B	6577623	2	B	6642635	2	B
Coq8	1	A	6725807	2	A	6585318	11	A	6638107	2	A
Coq9	1	C	27207952	1	C	6579349	1	C	6646245	10	C
COX5BL	8	B	6731231	11	B	6578005	5	B	6642844	5	B
COX7AL	8	E	6728943	7	E	6573989	7	E	6650646	5	E
Cp16	6	D	6737332	8	D	6581677	9	D	6638559	9	D
cpa	1	C	6735478	12	C	6579737	1	C	6652473	9	C
Cpr100A	8	E	6739791	8	E	6575142	8	E	6650717	8	E
Cpr30B	2	B	6731640	3	B	6577120	10	B	6644439	4	B
Cpr47Ec	4	C	6733958	11	C	6578471	1	C	6638159	4	C
Cpr49Ab	4	C	6734139	4	C	6579585	8	C	6652107	4	C
Cpr50Ca	8	C	6734355	7	C	6580479	6	C	6646111	2	C
Cpr56F	5	C	6735365	4	C	6580151	4	C	6639654	4	C
Cpr64Aa	2	D	6736741	8	D	6586864	2		6645263	8	D
Cpr64Ad	1	D	6736744	7	D	6586977	9		6645312	8	D
Cpr67B	1	D	6737417	6	D	6582303	4	D	6639309	4	D
Cpr72Ec	9	D	6738318	9	D	6586641	2	D	6643016	3	D
Cpr78Ca	8	D	6738977	11	D	6582067	2	D	6645931	8	D
Cpr78Cc	1	D	6738981	5	D	6582398	7	D	6645740	9	D
Cpr78E	2	D	6739041	8	D	6583229	8	D	6638699	9	D
Cpr92A	8	E	6727443	8	E	6573278	8	E	6650305	8	E
Cpr92F	7	E	6727308	4	E	6575066	8	E	6649531	9	E
Cpr97Ea	7	E	27206673	8	E	6572957	6	E	6647735	8	E
Cpr97Eb	8	E	6729819	8	E	6572958	8	E	6647734	8	E
Cpsf100	6	E	6729994	2	E	6573386	1	E	6649806	2	E
Cpsf73	1	E	6727545	1	E	6572850	1	E	6651349	1	E
CPT2	12	D	6736542	8	D	6583505	9	D	6639623	9	D
CRIF	1	D	6739024	1	D	6582541	1	D	6642979	2	D
crim	2	D	6737703	3	D	6583182	1	D	6645468	8	D
crn	1	A	6739948	3	A	6585266	1	A	6644641	10	A
croc	2	D	6739002	3	D	6581766	12	D	6639520	8	D
crok	1	B	6732075	5	B	6577528	12	B	6642193	8	B
Crtc	1	D	27206216	2	D	6581716	8	D	6646341	2	D
cry	9	E	6727478	8	E	6572181	8	E	6650240	8	E
Cse1	6	B	6732565	2	B	6576064	1	B	6643582	2	B
Csl4	3	B	6731949	5	B	6577957	3	B	6641918	1	B
CSN1b	1	D	6738623	1	D	6582734	1	D	6645674	2	D
CSN3	1	D	6738921	2	D	6586589	1	D	6645669	2	D
CSN6	1	E	6729124	10	E	6574929	10	E	6647361	10	E
CSN7	8	C	6739349	1	C	6580353	1	C	6640377	1	C
CstF50	1	E	6730363	1	E	6573242	10	E	6648095	2	E
CstF64	1	E	6727546	1	E	6572851	3	E	6651348	10	E
Ctf4	7	C	6734389	1	C	6580911	2	C	6639689	1	C
Ctr1B	9	E	6739697	8	E	6573983	8	E	6650119	8	E
cue	1	D	6736350	7	D	6586384	2	D	6638883	2	D
cv-2	9	C	6735560	8	C	6579541	7	C	6638294	8	C
CycC	1	E	6728046	6	E	6572893	1	E	6650361	1	E
CycH	1	D	6739071	1	D	6583209	10	D	6638645	2	D
Cyfip	10	E	6727982	2	E	6575532	1	E	6647475	12	E
Cyp1	2	A	6740497	12	A	6585191	8	A	6644843	3	A
Cyp12e1	12	E	6728640	9	E	6572467	8	E	6647272	8	E
Cyp28a5	2	B	6732291	8	B	6576769	2	B	6648596	3	A
Cyp305a1	8	D	6738742	2	D	6583072	3	D	6639003	10	D
Cyp310a1	11	B	6732691	4	B	6577726	8	B	6641742	8	B
Cyp316a1	11	D	6737147	4	D	6581578	10	D	6639134	6	D
Cyp318a1	9	A	6725752	8	A	6586163	9	A	6644543	6	A
cyp33	1	C	6734934	1	C	6580236	1	C	6640578	1	C
Cyp4ae1	7	A	6724929	8	A	6585222	11	A	6653134	8	A
Cyp4c3	7	E	6730281	5	E	6575132	2	E	6651403	8	E
Cyp4d14	3	A	6724926	10	A	6580402	8	C	6653136	8	A
Cyp4d20	8	D	6736495	5	D	6581432	8	D	6645151	8	D
Cyp4d8	7	D	6737148	8	D	6581579	6	D	6639135	8	D
Cyp4g1	3	A	6739898	11	A	6585988	8	A	6648422	6	A
Cyp4p1	9	C	6739365	8	C	6580442	6	C	26529268	5	C
Cyp4p3	9	C	6739365	8	C	6580442	6	C	26529268	5	C
Cyp4s3	9	A	27207267	11	A	6585072	8	A	6644576	8	A
Cyp6d2	6	C	6735734	9	C	6579224	8	C	6639925	8	C
Cyp6d4	9	E	6729147	9	E	6573058	4	E	6647484	8	E
Cyp6g2	8	C	6739414	2	C	6579783	6	C	6643416	2	C
Cyp6t1	3	A	6740279	7	A	6576545	8	B	6646723	8	B
Cyp9c1	8	C	6736107	8	C	6578648	7	C	6640281	2	C
Cyp9f2	9	E	6728369	8	E	6573733	8	E	6647377	8	E
Cyp9h1	12	C	6734226	12	C	6579082	8	C	6642092	8	B
CysRS	6	C	6734712	1	C	6580037	1	C	6640722	2	C
cysu	11	E	6727701	8	E	6573847	4	E	6647084	8	E
Cyt-c1L	8	E	6730026	5	E	6574720	10	E	6649602	6	E
D12	1	B	6731518	3	B	6576939	9	B	6651773	2	B
D19A	1	D	6736998	10	D	6582256	6	D	6639076	10	D
Dad1	2	B	6731500	1	B	6576398	12	B	6643820	5	B
dar1	7	D	27209329	2	D	6581491	8	D	6645858	10	D
dare	10	C	6739380	4	C	6578482	3	C	6640149	12	C
dbe	1	B	27206531	2	B	6577657	10	B	6644377	2	B
Dbp21E2	1	B	6730496	2	B	6577671	1	B	6644174	1	B
Dbp45A	10	C	6733649	1	C	6578802	10	C	6652347	2	C
Dbp73D	10	D	6738378	10	D	6582519	10	D	6638856	2	D
Dbx	6	D	6736433	8	D	6582411	4	D	6644992	5	D
Dci	2	D	6736268	1	D	6583468	3	D	6638888	9	D
Dcp-1	2	C	6735898	9	C	6579613	2	C	6652113	3	C
DCTN2-p50	1	C	6733607	2	C	6579839	3	C	6638474	2	C
DCTN5-p25	2	B	6732381	10	B	6576355	2	B	6643483	4	B
DCTN6-p27	3	B	6732782	10	B	6576168	2	B	6641562	6	B
Ddx1	10	D	6739103	10	D	6583294	10	D	6638954	1	D
DEF8	2	D	6737775	12	D	6581647	2	D	6639041	9	D
defl	1	D	6737480	6	D	6581892	10	D	6645292	2	D
Der-2	6	E	6727809	1	E	6572569	1	E	6647004	8	E
Desi	6	E	6728612	8	E	6572098	8	E	6651729	8	E
Det	1	E	6727729	6	E	6573822	8	E	6646903	10	E
dgt3	10	C	6735467	1	C	6584926	10	A	6652398	1	C
dib	5	D	6736712	8	D	6583482	3	D	6645984	5	C
Dic2	7	E	6727340	11	E	6574955	7	E	6649499	11	E
disp	7	E	6726898	2	E	6575031	6	E	6650584	12	E
dj-1beta	2	E	6730271	1	E	6580894	8	C	6646117	10	C
dlp	8	D	6738049	9	D	6583349	7	D	6651957	12	D
DMAP1	2	C	6735421	2	C	6578381	10	C	6640018	1	C
dmGlut	10	B	6732042	10	B	6576070	8	B	6644198	8	B
Dnali1	7	E	6728456	11	E	6574124	5	E	6651319	4	E
DNAlig1	1	C	6735960	1	C	6580009	10	C	6641013	1	C
DNaseII	9	E	6727629	1	E	6572141	8	E	6647557	9	E
Doc2	11	D	6737376	5	D	6583373	2	D	6646332	6	D
Dok	1	A	6725356	12	A	6584830	3	A	6644705	3	A
Dpck	1	E	6727035	10	E	6573337	10	E	6650511	5	E
Dph2	2	E	6728044	2	E	6572891	1	E	6650359	1	E
Dph3	2	E	6728544	12	E	6572152	2	E	6648120	3	E
Dph5	1	E	6729125	10	E	6574928	1	E	6647360	2	E
Dpm3	3	E	27206639	7	E	6573028	12	E	6651344	6	E
dpn	6	C	6739330	7	C	6580379	5	C	6641082	1	C
dpr20	11	D	6736269	1	D	6582188	11	D	6645130	8	D
dpr4	8	E	6728512	7	E	6574513	6	E	6648086	2	E
Dpy-30L1	2	B	6731875	2	B	6577293	3	B	6642535	1	B
Dr	9	E	6730059	7	E	6573261	8	E	6647178	4	E
drd	2	A	6740135	9	A	6585073	2	A	6644575	9	A
Drice	10	E	6730103	3	E	6575299	12	E	6647741	9	E
Dronc	6	D	6737514	2	D	6581838	9	D	6638916	12	D
dsh	7	A	27209194	8	A	6584404	10	A	6648635	12	A
dy	5	A	6725714	4	A	6583731	1	A	6644629	2	A
E(spl)m2-BFM	2	E	27206428	2	E	6573673	9	E	6650159	2	E
E(spl)m3-HLH	2	E	6729703	2	E	6573674	7	E	6650549	2	E
E(spl)m4-BFM	8	E	6729704	4	E	6573675	11	E	6650550	8	E
E(spl)malpha-BFM	3	E	6729699	2	E	6573670	2	E	6650157	9	E
E(spl)mbeta-HLH	2	E	6729698	2	E	6573669	2	E	6650156	12	E
E(spl)mgamma-HLH	10	E	6729697	2	E	6573667	2	E	6650155	2	E
E(var)3-9	10	E	6728855	2	E	6574290	6	E	6650400	10	E
e(y)2	2	A	6740083	1	A	6584760	1	A	6644730	2	A
Eaf6	2	D	6736898	1	D	6582164	10	D	6639206	2	D
ebi	10	B	6730454	2	B	6577714	1	B	6643872	2	B
eca	1	E	6728745	10	E	6574226	7	E	6651051	5	E
ecd	1	D	27206261	1	D	6582136	9	D	6645121	3	D
ECSIT	1	E	6726900	1	E	6573777	1	E	6650583	10	E
Edc3	10	D	6738474	2	D	6581731	10	D	6646089	5	C
edin	2	D	6738470	2	D	6582458	4	D	6646009	2	C
Efhc1.1	11	A	6726071	5	A	6585124	4	A	6648696	5	A
Efhc1.2	11	C	6735347	4	C	6580721	4	C	6640895	4	C
Egm	1	C	6734019	1	C	6580605	1	C	6643408	1	C
eIF2Balpha	2	E	6730143	2	E	6575434	1	E	6650634	1	E
eIF2Bbeta	1	A	6724971	2	A	6584700	2	A	6641494	10	A
eIF2beta	9	D	6737840	10	D	6581945	9	D	6645108	12	D
eIF2Bgamma	1	C	6734631	2	C	6579158	1	C	6652336	2	C
eIF2D	1	E	6739788	2	E	6573116	3	E	6647150	2	E
eIF3d1	2	E	6729256	2	E	6573926	2	E	6650643	3	E
eIF3d2	11	E	6728418	5	E	6574485	11	E	6648146	11	E
eIF3g1	2	A	6739959	2	A	6585686	3	A	6644866	2	A
eIF3k	12	C	6735605	11	C	6579806	3	C	6637947	10	C
eIF4E4	7	D	6737036	11	D	6581245	11	D	6645007	5	D
Elba2	10	B	6730733	2	B	6577375	1	B	6644446	1	B
EloB	1	E	6727326	4	E	6575049	7	E	6649426	6	E
Elp2	10	C	6733893	2	C	6579011	2	C	6639819	2	C
Elp3	10	B	6730966	1	B	6577566	10	B	6644203	1	B
emc	2	D	6736247	9	D	6581868	12	D	6639589	12	D
EMC3	2	B	6731874	10	B	6577294	1	B	6641831	6	B
EMC5	3	B	6732743	10	B	6576042	9	B	6641662	6	B
EMC6	2	E	6729514	4	E	6574975	1	E	6651163	10	E
EMC8-9	10	C	6735780	6	C	6579703	10	C	6638184	6	C
EMRE	3	C	27206608	8	C	6580433	2	C	6639904	3	C
ems	12	E	6728163	6	E	6574020	8	E	6649651	8	E
EndoG	1	C	27208667	6	C	6578943	6	C	6652516	6	C
EndoU	12	E	27207335	8	E	6573588	8	E	6647106	12	E
epsilonTry	6	C	6733990	2	C	6580968	8	C	6640084	4	C
Ercc1	1	C	6734548	1	C	6579772	1	C	6643304	1	C
Ero1L	11	D	27208679	7	D	6586565	7	D	6645370	8	D
ERp60	5	C	6734055	7	C	6578567	7	C	6643280	8	C
Es2	4	A	6725449	4	A	6584491	6	A	6641506	4	A
esc	1	B	6732013	2	B	6577044	2	B	6642210	3	B
esg	4	B	6732416	2	B	6577440	1	B	6643623	1	B
ETH	1	C	6736135	2	C	6578712	8	C	6639995	2	C
Exo70	10	D	27208660	2	D	6581516	1	D	6646098	12	C
Exo84	10	E	6729710	3	E	6573681	2	E	6650556	1	E
Faa	11	D	6736715	6	D	6583484	8	D	6645465	2	D
FAM21	10	C	6735412	2	C	6578389	1	C	6640253	6	C
fan	7	D	6737211	11	D	6582101	11	D	6642998	11	D
Fancd2	1	E	6727290	1	E	6575078	6	E	6649893	1	E
FANCI	6	C	6733623	2	C	6580845	1	C	6639910	1	C
fand	1	C	27209463	2	C	6580490	1	C	6640830	2	C
fat-spondin	8	C	6734859	4	C	6580918	8	C	6646022	10	C
Fbw5	4	B	6731165	10	B	6576304	6	B	6642372	2	B
Fbxl4	1	A	6725933	1	A	6584892	11	A	6648908	8	A
Fcp3C	3	A	6725002	4	A	6586073	8	A	6638063	8	A
Fdh	1	E	6728589	9	E	6573620	12	E	6650282	2	E
Fdx2	8	D	6736765	6	D	6581889	11	D	6645346	8	D
Fer3HCH	8	A	6725819	7	A	6585346	8	A	6649300	5	A
fh	8	A	6725505	4	A	6584105	7	A	6648483	10	A
fidipidine	1	C	6734739	1	C	6579217	9	C	6639994	1	C
Fip1	1	E	6726702	2	E	6573482	1	E	6650232	2	E
Fit2	10	D	6738417	1	D	6582319	1	D	6638553	12	D
fj	8	C	6740743	8	C	6578898	2	C	6652496	8	C
Fkbp12	2	C	6735236	1	C	6579848	2	C	6638224	1	C
Fkbp39	1	E	6727983	1	E	6575531	1	E	6647478	2	E
flz	6	C	6733631	1	C	6578840	2	C	6646291	3	C
Fmo-2	7	C	6733238	10	C	6581022	9	C	6639822	4	C
FMRFa	11	C	6733792	4	C	6578865	7	C	6640994	4	C
form3	8	D	6737083	8	D	6582345	8	D	6639585	8	D
FRG1	10	D	6738823	1	D	6582719	10	D	6638844	10	D
fs(1)M3	6	A	6725236	1	A	6583714	5	A	6641430	8	A
fs(1)N	11	A	6724855	10	A	6584270	1	A	6644675	2	A
ft	7	B	6730942	8	B	6575560	1	B	6644335	5	B
G6P	10	B	6730774	6	B	26528361	10	B	6644427	5	B
GAA1	6	A	6725223	5	A	6583790	6	A	6648828	3	A
Gadd45	3	C	27206322	7	C	6578735	8	C	6640073	8	C
galla-2	2	D	6737579	2	D	6582343	12	D	6645982	2	C
Galphaf	8	D	6738365	7	D	6582510	6	D	6645540	8	D
Galphai	9	D	6737067	9	D	6581763	9	D	6639222	8	D
gammaSnap1	10	C	6736000	5	C	6580057	9	C	6640414	8	C
Gapvd1	6	A	6725661	3	A	6584469	1	A	6644742	3	A
gas	9	C	6735713	8	C	6580545	4	C	6643291	8	C
Gas41	1	B	6731293	1	B	6577152	1	B	6644408	1	B
GatB	10	E	6729345	1	E	6572696	1	E	6647664	2	E
Gba1a	7	E	6729265	10	E	6573920	2	E	6650753	5	E
Gbeta5	10	A	6725427	2	A	6586200	1	A	6641482	2	A
GCC88	1	E	6728542	1	E	6572154	10	E	6650520	2	E
GckIII	10	E	6739737	10	E	6574987	11	E	6649886	11	E
gcm2	8	B	6731651	8	B	6576802	2	B	6641693	4	B
Gcn5	2	D	6737838	3	D	6581947	10	D	6645110	2	D
geko	6	D	6738552	11	D	6582919	7	D	6645394	8	D
Gen	6	D	6736858	2	D	6582442	1	D	6645783	1	D
Gfat2	6	E	6729923	5	E	6573944	7	E	6646906	11	E
Gga	10	A	27208613	3	A	6584585	6	A	6648476	4	A
ghi	2	D	6737429	8	D	6582501	2	D	6645822	9	D
GILT2	8	E	6729255	8	E	6573119	8	E	6651121	8	E
GILT3	8	E	6729254	8	E	6575268	8	E	6651120	8	E
Git	1	C	6733892	1	C	6579012	2	C	6637927	2	C
GlcAT-I	6	A	6725068	6	A	6585561	6	A	6653043	9	A
GlcT	1	C	27206187	12	C	6580075	3	C	6639640	9	C
GlnRS	1	E	6729575	2	E	6573304	2	E	6651257	2	E
Glo1	3	C	6733355	2	C	6580201	8	C	6640544	2	C
GluRIA	7	D	6737034	8	D	6582217	5	D	6645009	2	D
GluRIIA	8	B	6731093	8	B	6576757	8	B	6642110	11	B
GluRS-m	1	D	6738332	2	D	6586630	1	D	6638687	1	D
Glut3	11	E	6727780	5	E	6573696	7	E	6651229	5	E
GlyT	11	C	6735942	10	C	6580990	2	C	6643393	8	C
GM130	6	C	6735668	2	C	6580064	3	C	6639930	1	C
Gmer	1	C	6735783	1	C	6579390	9	C	6638388	1	C
GMF	1	B	6732500	1	B	6575854	9	B	6643873	8	B
gnu	2	D	6738075	2	D	6583600	2	D	6651941	3	D
gogo	5	D	6738821	7	D	6582553	5	D	6638846	4	D
Golgin104	5	D	6738310	12	D	6586647	10	D	6642951	1	D
Golgin245	6	C	6735862	9	C	6579634	5	C	6652368	8	C
Golgin84	7	E	6729397	7	E	6574090	7	E	6649436	4	E
gom	7	C	6735672	5	C	6580059	4	C	6639649	4	C
Gorab	12	D	6738457	7	D	6581613	8	D	6646145	12	C
Gpdh2	11	C	6735824	5	C	6580767	5	C	6639851	5	C
Gr10a	6	A	6725673	2	A	6584412	2	A	6644659	6	A
Gr28a	7	B	6731357	8	B	6577228	12	B	6643864	5	B
Gr39b	9	B	27207084	3	B	6587082	11		6646784	8	B
Gr47b	10	C	6739386	12	C	6580633	6	C	6652326	4	C
Gr58c	10	C	6735647	2	C	6580089	10	C	6640983	2	C
Gr5a	2	A	6725187	9	A	6585360	4	A	6641113	6	A
Gr64b	8	D	6736702	2	D	6583472	4	D	6639522	8	D
Gr64f	5	D	6736706	2	D	6583475	8	D	6645977	2	C
Gr77a	7	D	6738895	3	D	6582597	10	D	6645506	8	D
Gr8a	9	A	6725523	9	A	6586316	8	A	6648459	4	A
Gr93b	10	E	27207691	2	E	6573775	8	E	6650446	8	E
Gr94a	10	E	6729187	6	E	6575375	6	E	6647792	8	E
Grasp65	1	D	6738761	3	D	6583056	10	D	6639026	9	D
grau	1	C	6735471	2	C	6580651	10	C	6652291	10	C
Grip128	10	A	6740545	2	A	6585250	1	A	6648449	2	A
Grip163	6	D	6737758	10	D	6583283	10	D	6639551	11	D
Grip71	6	B	6732710	10	B	6575635	6	B	6643490	5	B
Grip75	6	B	6731839	1	B	6577971	6	B	6642081	2	B
Grip91	6	A	6725886	2	A	6586252	10	A	6649101	10	A
Grx1t	8	C	6735620	7	C	6580273	8	C	6641058	11	C
gry	6	D	6736594	2	D	6582480	10	D	6645328	1	D
gsb	5	C	6736172	6	C	6580831	4	C	6640165	6	C
GstE4	7	C	6735106	5	C	6578915	8	C	6652299	8	C
GstE9	12	C	6735111	8	C	6578918	8	C	6652242	8	C
GstO3	8	D	6737294	6	D	6582462	10	D	6645946	8	D
Hacd1	1	B	6732039	10	B	6576073	2	B	6641577	2	B
Hacl	1	C	6735348	3	C	6580722	12	C	6640896	12	C
Had2	9	C	6734517	8	C	6580979	9	C	6639842	2	C
hale	11	D	6738769	5	D	6583046	11	D	6638885	11	D
HDAC3	10	E	6726814	2	E	6573330	1	E	6647076	3	E
hdm	1	A	6725398	2	A	6585093	1	A	6649154	2	A
HEATR2	4	E	27206466	4	E	6573878	4	E	6647756	4	E
heix	4	B	6732498	2	B	6575852	1	B	6643875	3	B
Hexo2	2	A	6725475	8	A	6584062	8	A	6638015	9	A
Hey	1	C	6733472	8	C	6579373	8	C	6640013	11	C
Hf	9	B	6732885	8	B	6578011	8	B	6642267	4	B
hgo	6	B	6731954	11	B	6577953	3	B	6641961	6	B
HHEX	12	E	6727243	3	E	6572535	7	E	6651533	8	E
HIP	10	A	6725037	10	A	6584723	7	A	6648683	3	A
hkb	5	E	6726674	11	E	6573732	7	E	6650690	2	E
HLH3B	9	A	6739953	11	A	6586185	8	A	6638060	11	A
HLH54F	8	C	6734999	4	C	6579479	2	C	6652312	2	C
hll	11	B	6732299	4	B	6576454	5	B	6642290	2	B
Hmg-2	1	C	6735497	1	C	6580174	6	C	6639833	6	C
Hmu	2	E	27207137	12	E	6573449	1	E	6647313	8	E
hng1	6	C	6735500	6	C	6580178	2	C	6639869	1	C
holn1	10	B	6731828	1	B	6577979	10	B	6641856	1	B
hook	6	B	6732755	3	B	6576385	9	B	6643752	8	B
Hpr1	6	E	6726890	10	E	6574691	10	E	6649814	10	E
HPS1	10	C	6734550	2	C	6579774	7	C	6643306	2	C
Hr96	10	E	6729515	3	E	6574974	6	E	6651000	2	E
hrg	1	C	6735296	1	C	6580677	1	C	6640872	2	C
Hsc70-2	7	E	6728269	7	E	6572813	7	E	6647880	4	E
Hsp60B	7	B	6730488	7	B	6577721	11	B	6641635	5	B
Hsp67Bc	11	D	6737406	11	D	6581985	9	D	6639302	10	D
HSPBAP1	1	E	6729875	10	E	6575340	1	E	6647020	6	E
Hug	3	E	6728337	1	E	6573270	4	E	6651499	8	E
icln	1	C	6734949	2	C	6580130	6	C	6637914	3	C
Idgf5	7	C	6735101	5	C	6578913	7	C	6652401	5	C
Ids	2	D	6736640	7	D	6581737	5	D	6645875	6	D
IFT20	2	C	6733146	4	C	6579931	1	C	6640035	2	C
IFT43	10	B	6732118	1	B	6575933	2	B	6642308	2	B
IFT52	5	B	6731229	8	B	6578007	6	B	6642842	2	B
IleRS-m	1	D	6738243	2	D	6581962	1	D	6646456	2	D
in	4	D	6738839	6	D	6582718	6	D	6638534	2	D
inaC	1	C	6734836	7	C	6580822	6	C	6640135	1	C
inaF-D	6	A	6725706	3	A	6583723	4	A	6644560	4	A
ind	4	D	6738099	7	D	6583573	4	D	6638571	6	D
Ino80	9	E	6727454	2	E	6573289	1	E	6651670	1	E
Inos	9	C	6733371	8	C	6580189	8	C	6640428	8	C
insc	3	C	6735442	9	C	6578354	9	C	6652266	8	C
IntS1	10	C	6735998	2	C	6579986	2	C	6640413	2	C
IntS11	6	E	6730093	2	E	6574759	10	E	6647953	2	E
IntS12	9	E	6729783	2	E	6575097	3	E	6650130	2	E
IntS14	1	B	6730542	10	B	6577769	10	B	6651770	3	B
IntS8	10	C	6734825	3	C	6580213	10	C	6639955	10	C
IntS9	1	D	6738244	2	D	6581963	2	D	6646457	2	D
Inx6	1	A	6740253	10	A	6585922	10	A	6648670	6	A
Inx7	1	A	6725330	3	A	6585028	8	A	6648282	2	A
iotaTry	6	C	6739382	9	C	6580964	10	C	6639802	8	C
Ipk2	2	B	6740745	12	B	6577688	3	B	6644172	12	B
Ipp	1	E	6728157	2	E	6574025	1	E	6649474	2	E
Ir100a	4	E	27206627	1	E	6573886	4	E	6647197	9	E
Ir54a	11	C	6734993	1	C	6579892	8	C	6639711	5	C
Ir56c	1	C	6735276	10	C	6580660	10	C	26529978	1	C
Ir56d	6	C	6735277	10	C	6580661	10	C	6640789	1	C
Ir64a	1	D	6736874	4	D	6582184	2	D	6639372	4	D
Ir68b	6	D	6737771	11	D	26527801	8	D	6638864	8	D
Ir7a	1	A	6725380	4	A	6585439	2	A	26529555	4	A
Ir7e	2	A	27208125	2	A	26527573	6	A	6649158	2	A
Ir84a	8	E	6727085	8	E	6572602	4	E	6647674	5	E
Ir87a	1	E	6728215	3	E	6573031	7	E	6650575	1	E
Ir92a	4	E	6727352	9	E	6574964	8	E	6649510	8	E
Ire1	1	E	6727411	2	E	6574573	6	E	6649410	3	E
IscU	8	E	27207852	5	E	6574049	7	E	6647452	5	E
ix	3	C	6739384	8	C	6580635	10	C	6644003	1	B
Jarid2	1	D	6737436	3	D	6582493	1	D	6645839	2	D
Jheh1	12	C	6735191	8	C	6578975	9	C	6638507	8	C
JMJD7	1	D	6737964	5	D	6583296	1	D	6639576	1	D
jnj	5	E	6729364	10	E	6572712	1	E	6647854	1	E
Jon65Aiv	11	D	6736955	2	D	6586363	4	D	6638667	4	D
jtb	5	C	6734771	4	C	6578411	8	C	6640142	8	C
jumu	4	E	6728649	3	E	6572431	2	E	6647333	2	E
Jwa	2	B	6732708	9	B	6575638	12	B	6643458	8	B
Kah	8	D	6736220	8	D	6586400	7	D	6639055	8	D
KaiR1D	11	E	6727273	4	E	6575095	6	E	6649616	11	E
Kdm4A	6	C	6733446	9	C	6578288	10	C	6640402	10	C
kin17	5	D	6738835	4	D	6582547	1	D	6638743	1	D
klg	6	E	6729174	4	E	6575389	1	E	6648184	8	E
Klp64D	6	D	6736869	2	D	6582451	8	D	6639244	8	D
kmg	6	B	6732153	10	B	6577851	6	B	6642744	6	B
knk	11	E	6728675	8	E	6574656	8	E	6646941	8	E
knon	5	C	6734783	5	C	6579666	4	C	6640249	5	C
krimp	10	C	6739455	9	C	6580426	10	C	6638210	2	C
kune	12	C	27206147	9	C	6579921	10	C	6637924	8	C
l(1)G0004	2	A	6726518	1	A	6585919	2	A	6641418	2	A
l(1)sc	2	A	27206376	8	A	6585993	4	A	6648249	4	A
l(2)37Bb	5	B	6732762	7	B	6576377	7	B	6643843	1	B
l(2)37Cb	10	B	6732779	1	B	6576171	6	B	6643935	1	B
l(2)37Cd	1	B	6732780	12	B	6576170	6	B	6643936	1	B
l(2)k09022	6	B	6731278	10	B	6577166	1	B	6644145	2	B
l(2)k10201	2	C	6733708	10	C	6578258	3	C	6638469	1	C
l(3)04053	1	D	6739142	10	D	6582629	7	D	6645705	5	D
l(3)72Ab	2	D	6738216	2	D	6582622	1	D	6646494	2	D
l(3)72Dp	9	D	6738265	8	D	6581222	5	D	6638673	10	D
l(3)87Df	12	E	6728275	6	E	6572816	2	E	6648050	1	E
l(3)mbt	10	E	6739781	10	E	6574906	10	E	6649848	10	E
l(3)psg2	10	D	6736890	1	D	6582170	10	D	6639390	1	D
Lac	8	C	27206165	8	C	6578422	9	C	6643300	8	C
lambdaTry	11	C	6733985	7	C	6580974	7	C	6639680	5	C
LanA	3	D	6737002	10	D	6582251	2	D	6638910	3	D
laza	12	D	27206204	3	D	6583549	1	D	6639264	2	D
lbk	11	C	6734716	1	C	6579748	2	C	6640970	2	C
ldbr	7	D	6737215	2	D	6582418	1	D	6643156	1	D
Ldsdh1	12	A	6725413	8	A	6585984	9	A	6648418	8	A
lectin-46Ca	5	C	6733766	11	C	6580929	8	C	6640774	4	C
lectin-46Cb	4	C	6733765	4	C	6580930	8	C	6640773	4	C
Lhr	6	C	6734902	1	C	6580588	1	C	6652320	2	C
Lip2	8	B	6731870	7	B	6577301	9	B	6642312	6	B
Lip3	1	E	6728229	9	E	6573020	4	E	6651336	6	E
Lk	4	D	6738042	1	D	6583355	8	D	6651968	6	D
lobo	7	E	6729552	11	E	6572109	4	E	6651308	5	E
Loxl2	9	C	6735624	8	C	6580272	11	C	6640857	5	C
LPCAT	9	A	6725550	8	A	6584669	8	A	6649046	8	A
Lrpprc2	1	A	6724867	1	A	6584393	4	A	6644750	1	A
LS2	10	C	6735833	10	C	6580758	6	C	6639874	4	C
LSm1	1	C	6735501	11	C	6580179	3	C	6639870	1	C
Lsm11	3	C	6733771	9	C	6580053	2	C	6638201	2	C
Lsm12a	2	A	6725748	2	A	6585211	3	A	6649003	10	A
lsn	2	E	6729013	1	E	6575030	3	E	6650448	1	E
Lsp1gamma	10	D	6736190	5	D	6577765	5	B	6646770	12	B
Lst8	1	A	6725553	1	A	6584584	2	A	6648475	1	A
Ltn1	7	D	6738699	3	D	6582788	11	D	6643205	1	D
Lztr1	10	A	6724823	2	A	6584215	10	A	6648915	10	A
M1BP	1	E	27207568	1	E	6574648	4	E	6647832	10	E
mab-21	2	A	6725240	8	A	6583718	1	A	6641193	3	A
mAChR-C	12	A	6725320	12	A	6584980	8	A	6644607	1	A
mAcon2	7	E	6728572	11	E	6574185	11	E	6651057	11	E
Mad1	1	C	6733697	1	C	6579327	10	C	6640924	1	C
mad2	1	D	6739620	1	D	6582360	10	D	6638933	10	D
mag	2	D	6738867	4	D	6582570	2	D	6646367	4	D
MAGE	1	E	6727054	2	E	6573363	1	E	6650318	10	E
mago	1	C	6735492	1	C	6580169	1	C	6638408	1	C
mah	11	E	6729508	2	E	6574979	1	E	6650540	8	E
Manf	10	E	6727838	6	E	6573599	5	E	6650919	4	E
Marcal1	4	B	6731022	4	B	6575988	10	B	6644433	10	B
mas	10	D	6736731	8	D	6586566	10	D	6645521	8	D
mat	1	D	6736274	4	D	6583463	8	D	6638606	8	D
Mat89Ba	1	E	6727853	2	E	6573611	8	E	6650980	2	E
Mau2	2	E	6728018	1	E	6574634	2	E	6650393	2	E
MBD-R2	4	E	6728390	10	E	6574062	6	E	6647424	10	E
mbm	2	B	6730431	1	B	6575782	2	B	6646569	2	B
mbo	6	E	6728322	10	E	6574888	1	E	6651485	10	E
mbt	9	A	6726149	3	A	6585945	10	A	6648869	4	A
Mccc2	10	C	6733263	12	C	6579104	3	C	6643319	3	C
Mcm10	7	B	6733056	1	B	6577633	1	B	6646562	11	B
Mcm5	1	E	6728608	10	E	6572094	1	E	6651579	2	E
Mcm6	6	A	6725301	1	A	6585298	1	A	6653019	2	A
Mcm7	2	D	6737350	2	D	6581692	10	D	6638573	2	D
Mco3	11	E	6729681	5	E	6573543	4	E	6650878	2	E
Mdh2	3	E	6727595	9	E	6573798	9	E	6649706	12	E
Mdr50	6	C	6734454	3	C	26527701	11	C	6638315	4	C
MED15	4	B	6730466	1	B	6577702	8	B	6644397	2	B
MED16	10	C	6735673	1	C	6580783	6	C	6640260	1	C
MED17	1	E	6727608	2	E	6572123	10	E	6647599	1	E
MED23	6	C	6735784	2	C	6579496	1	C	6638387	3	C
MED24	1	D	6737230	2	D	6586460	1	D	6645402	2	D
MED25	1	E	27206450	2	E	6572718	10	E	6642899	12	D
MED27	10	E	6726858	6	E	6572805	10	E	6649673	1	E
MED28	2	E	6729620	10	E	6574293	1	E	6647592	1	E
MED30	1	D	6739593	1	D	6581853	1	D	6639016	2	D
MED4	1	D	6737104	6	D	6582489	10	D	6645241	6	D
MED7	1	E	6728616	1	E	6572163	10	E	6651447	3	E
MED8	1	C	6735373	1	C	6580157	10	C	6646134	1	C
mEFTu2	7	C	6739291	7	C	6579392	8	C	6639679	8	C
mei-41	1	A	6726135	1	A	6577750	1	B	6640116	1	C
Membrin	2	D	6736872	6	D	6582454	12	D	6639241	11	D
Menl-1	7	C	6734770	7	C	6579660	11	C	26529215	8	C
Mesh1	2	E	6730025	2	E	6574719	1	E	6649601	2	E
MESR6	1	D	6738645	2	D	6582757	1	D	6645613	3	D
Mettl14	10	B	6731475	10	B	6576028	2	B	6641646	3	B
Mfap1	10	D	6736436	10	D	6582413	10	D	6644990	10	D
MFS3	9	B	6730534	2	B	6577596	12	B	6644365	12	B
Mgat1	10	C	6735399	2	C	6579200	4	C	6639911	11	C
Mgat3	2	B	6732159	2	B	6577857	8	B	6641793	8	B
mgr	2	E	6728527	4	E	6574070	10	E	6646886	2	E
Mics1	8	E	6727096	7	E	6572609	7	E	6648025	11	E
mIF3	10	C	6734117	1	C	6579801	7	C	6640656	10	C
Mip	4	D	6738446	5	D	6581624	7	D	6645853	11	D
mip130	1	A	6739935	2	A	6584726	1	A	6644698	2	A
mip40	1	C	6735237	4	C	6579847	10	C	6638223	10	C
Mis12	10	D	6737064	1	D	6577692	2	B	6643911	1	B
Mks1	10	A	6725783	1	A	6585524	6	A	6644734	6	A
Mlc2	9	E	6730188	8	E	6572788	8	E	6650150	8	E
Mms19	4	E	6726775	10	E	6574360	4	E	6650352	1	E
mms4	1	C	6733907	10	C	6579383	10	C	6639674	6	C
mof	10	A	27208032	10	A	6584724	1	A	6644771	2	A
Mon1	10	B	27207317	2	B	6577880	1	B	6644088	2	B
mora	10	E	6729362	1	E	6572710	1	E	6647972	1	E
mr	4	C	6735983	1	C	6579984	10	C	6640792	1	C
mre11	1	B	6731970	1	B	6577939	1	B	6646585	10	B
mRF1	10	B	27206826	1	B	6576877	2	B	6642497	1	B
MrgBP	2	C	6733612	2	C	6579835	2	C	6638484	1	C
mrn	10	D	6738166	10	D	6582039	10	D	6645815	2	D
mRpL1	1	E	27207948	2	E	6572727	1	E	6647355	1	E
mRpL10	1	B	6730421	1	B	6575771	1	B	6641628	1	B
mRpL11	1	E	6728088	1	E	6573937	2	E	6647028	10	E
mRpL12	1	D	6737359	1	D	6581701	1	D	6639432	10	D
mRpL15	1	D	6738856	1	D	6582563	12	D	6646377	1	D
mRpL18	1	C	6734218	1	C	6578489	1	C	6640262	1	C
mRpL19	1	E	6728899	1	E	6573816	2	E	6647981	1	E
mRpL2	2	D	6737627	10	D	6583106	2	D	6645806	2	D
mRpL20	2	D	6737901	2	D	6583009	2	D	6639287	1	D
mRpL22	1	A	6726180	1	A	6583939	2	A	6653128	2	A
mRpL24	12	B	6731016	1	B	6577265	1	B	6643989	1	B
mRpL3	1	A	6726063	2	A	6585660	1	A	6638018	2	A
mRpL30	2	A	6725115	1	A	6585682	2	A	6644593	1	A
mRpL32	1	E	6730322	10	E	6572345	2	E	6651346	1	E
mRpL36	1	D	6737217	6	D	6582420	2	D	6643154	2	D
mRpL39	1	D	6738093	2	D	6583589	1	D	6651933	6	D
mRpL4	1	B	6732508	10	B	6575862	2	B	6644344	1	B
mRpL40	1	E	6728528	10	E	6574071	3	E	6646887	1	E
mRpL41	1	C	6734592	1	C	6580296	2	C	6639728	1	C
mRpL44	2	E	6726812	1	E	6573332	1	E	6647078	1	E
mRpL45	1	E	6729133	1	E	6574921	2	E	6648106	2	E
mRpL47	1	E	6728781	2	E	6574249	1	E	6649999	1	E
mRpL50	2	D	6737101	1	D	6582264	2	D	6645192	1	D
mRpL51	12	B	6731535	10	B	6576925	2	B	6643849	2	B
mRpL52	1	C	6733414	1	C	6579343	2	C	6639807	1	C
mRpL53	1	C	6734381	1	C	6580896	2	C	6646119	10	C
mRpL54	1	C	27206904	2	C	6579735	1	C	6652475	10	C
mRpL55	2	E	6727494	1	E	6575370	2	E	6651412	2	E
mRpL9	2	E	6727984	1	E	6575530	3	E	6647479	1	E
mRpS11	1	E	6727747	10	E	6572085	2	E	6650963	2	E
mRpS16	2	C	6734442	6	C	6579515	1	C	6640622	1	C
mRpS17	9	C	6736019	4	C	6579172	2	C	6652164	2	C
mRpS18A	1	E	6728922	10	E	6572205	2	E	6647624	1	E
mRpS18C	1	E	6730218	1	E	6573956	3	E	6650895	1	E
mRpS2	2	B	6731007	1	B	6577879	1	B	6644089	1	B
mRpS22	1	E	6729892	10	E	6575321	1	E	6648071	1	E
mRpS23	1	B	6732266	1	B	6576484	2	B	6642810	10	B
mRpS26	1	D	27208190	1	D	6582914	2	D	6645399	2	D
mRpS31	1	D	6738228	1	D	6582599	1	D	6646505	1	D
mRpS34	2	D	6738309	1	D	6586649	2	D	6642952	1	D
mRpS9	1	E	6727137	1	E	6573811	1	E	6648033	10	E
mRRF1	1	D	27209462	10	D	6583519	2	D	6639107	1	D
ms(2)34Fe	11	B	6732314	11	B	6576439	4	B	6642712	5	B
ms(3)76Ba	10	D	6738676	10	D	6582802	1	D	6643017	10	D
ms(3)76Ca	8	D	6738731	7	D	6582555	8	D	6645414	8	D
msd1	1	D	6736322	1	D	6582364	1	D	6645385	1	D
msd5	10	D	6736323	10	D	6582532	1	D	6645386	2	D
Msh6	10	D	6738123	1	D	6581999	1	D	6645793	2	D
msk	6	D	6737214	3	D	6582417	10	D	6643153	12	D
mtDNA-helicase	1	B	6731684	2	B	6577099	2	B	6641531	2	B
mTerf3	1	D	6738880	10	D	6582579	1	D	6646322	2	D
mthl9	8	D	6734416	8	D	6586421	3	D	6642902	8	D
Mtp	1	B	6733020	2	B	6577343	2	B	6641989	10	B
Mtpbeta	2	C	6735954	12	C	6580016	9	C	6641047	12	C
Mtr3	6	D	6738757	6	D	6583058	6	D	6639005	2	D
mtSSB	7	E	6727859	2	E	6574129	3	E	6650438	2	E
mtTFB1	10	D	6737702	10	D	6583181	10	D	6645469	6	D
mtTFB2	2	E	6728696	1	E	6573234	2	E	6649518	10	E
Mur18B	2	A	6726427	10	A	6586019	12	A	6641498	4	A
mus81	6	A	6724826	5	A	6584223	1	A	6648899	1	A
Mybbp1A	10	A	6724794	2	A	6585044	2	A	6644579	2	A
Mys45A	6	C	6733663	2	C	6578312	2	C	6652426	1	C
Nach	8	C	6734801	7	C	6580795	5	C	6637935	12	C
Nbr	10	B	6733049	10	B	6575917	5	B	6646619	6	B
NC2alpha	6	C	6735602	10	C	6581181	4	C	6638001	1	C
NC2beta	1	B	6732383	4	B	6576353	1	B	6643486	10	B
nclb	2	C	6733920	1	C	6580161	2	C	6638300	2	C
ND-18	9	A	6726447	7	A	6585645	8	A	6648291	6	A
ND-23	3	E	6727908	5	E	6572553	1	E	6651024	6	E
ND-51L1	5	C	27208645	4	C	26527934	5	C	26529173	5	C
ND-B14.5AL	8	D	27206308	11	D	6583537	8	D	6639170	11	D
ND-B14.7	3	C	6735475	10	C	6579740	1	C	6652427	6	C
ND-B15	9	C	6734534	4	C	6580228	3	C	6639773	1	C
Ndc1	7	E	6729303	11	E	6574681	4	E	6649693	1	E
Ndfip	10	D	6738490	7	D	6581719	8	D	6646321	8	D
ndl	1	D	6737030	1	D	6582221	4	D	6645050	1	D
neb	4	B	6732898	4	B	6576493	6	B	6641696	10	B
nec	9	C	6733337	8	C	6578748	8	C	6640552	8	C
NELF-B	1	A	27209313	1	A	6585445	1	A	6648735	2	A
Nep7	10	E	6729906	2	E	6572979	6	E	6649469	1	E
Nepl10	6	C	6734170	4	C	6578251	3	C	6646167	5	C
Nepl15	2	E	6729165	8	E	6575397	8	E	6646866	8	E
Nepl18	2	E	6729968	9	E	6574688	7	E	6649811	12	E
Nepl4	12	B	6731202	2	B	6576673	1	B	6642020	8	B
nero	7	E	6730370	5	E	6575183	6	E	6651712	2	E
Neurochondrin	9	E	6726973	11	E	6574466	8	E	6647295	8	E
Nf-YA	5	D	27209279	10	D	6586526	1	D	26529505	1	D
Nf-YC	1	A	27207483	2	A	6584991	1	A	6638109	3	A
Nfs1	1	B	6732038	1	B	6576074	10	B	6641578	1	B
NimC2	7	B	6732292	8	B	6576461	1	B	6642790	4	B
NimC4	3	B	6732304	8	B	6576450	10	B	6642287	10	B
ninaA	8	B	6739191	6	B	6577655	10	B	6643998	5	B
NiPp1	10	C	6734850	10	C	6580922	6	C	6639631	1	C
NitFhit	7	D	6736207	12	D	6581289	8	D	6638880	1	D
Nle	1	B	6730476	1	B	6577690	1	B	6644122	2	B
Nmd3	1	A	6740605	2	A	6585911	2	A	6653031	2	A
nmdyn-D6	1	A	6725950	2	A	6585869	12	F	6652880	1	A
nmdyn-D7	7	E	6728747	11	E	6574228	11	E	6651049	4	E
Noa36	7	E	6729933	10	E	6575036	11	E	6648075	1	E
noi	10	E	6726834	1	E	6572216	1	E	6649406	1	E
Non2	10	D	27206273	6	D	6582205	2	D	6644987	3	D
Non3	1	E	6727597	1	E	6573795	2	E	6649709	2	E
nop5	1	B	6731286	2	B	6577157	2	B	6644403	2	B
Nop56	1	E	6729095	2	E	6574661	2	E	6651160	2	E
Notum	11	D	6738233	3	D	6581832	7	D	6646526	9	D
NP15.6	2	E	6727502	4	E	6574737	2	E	6651419	1	E
Npc2f	2	E	6729348	12	E	6572699	8	E	6647661	5	E
Nprl2	1	A	6726198	2	A	6583771	5	A	6648264	1	A
Nrd1	10	A	6725726	6	A	6585590	11	A	6652825	10	A
Ns2	10	C	6734939	2	C	6581100	10	C	6640341	2	C
Ns4	6	B	6732990	6	B	6578159	7	B	6642699	4	B
nSMase	8	D	27206276	8	D	26527636	7	D	26528916	1	D
nst	2	D	6737841	9	D	6581944	9	D	6645107	9	D
Nsun2	6	A	6725064	6	A	6585556	2	A	6653048	2	A
Nuf2	1	B	6731317	1	B	6575970	10	B	6644221	1	B
Nufip	1	D	6738598	2	D	6583643	1	D	6645430	2	D
nullo	6	A	27207326	8	A	6585034	8	A	6648288	6	A
Nup133	6	E	6729145	1	E	6575368	6	E	6649839	2	E
Nup214	10	C	6735788	1	C	6581111	6	C	6639672	10	C
Nup50	1	C	6733493	2	C	6579183	6	C	6652108	10	C
Nup54	7	C	6734161	12	C	6579568	7	C	6638380	4	C
Nup58	9	E	6727434	8	E	6574595	7	E	6648122	11	E
Nup75	6	C	6735063	10	C	6580427	10	C	6638209	1	C
Nup93-2	10	E	6728042	1	E	6573321	5	E	6649749	1	E
O-fut2	2	A	6739909	2	A	6584317	9	A	6649297	1	A
Oat	1	D	6738721	3	D	6582768	8	D	6645448	3	D
Oatp58Db	3	C	6739489	2	C	6578523	12	C	6638171	4	C
obe	10	E	6727947	1	E	6573059	6	E	6647485	2	E
obst-G	4	D	6737746	2	D	6582901	8	D	6645444	10	D
obst-H	4	D	6739649	8	D	6582032	12	D	6651978	2	D
Octbeta2R	7	E	6728335	8	E	6573272	8	E	6651501	8	E
Odc1	2	C	6739315	4	C	6579375	10	C	6640496	5	C
odd	4	B	6730890	5	B	6577198	4	B	6642444	8	B
Oga	1	E	6727222	2	E	6575509	1	E	6647454	1	E
okr	10	B	6739181	1	B	6576868	10	B	6642593	1	B
olf186-M	3	C	27206177	11	C	6587155	7		6643265	8	C
or	1	C	6735980	2	C	6579989	2	C	6641039	3	C
Or13a	8	A	6726093	4	A	26527676	9	F	6652927	8	A
Or24a	11	B	6730941	2	B	6575762	6	B	6641642	8	B
Or2a	1	A	27208281	4	A	6585265	4	A	6648819	1	A
Or33c	4	B	6732024	5	B	6577030	2	B	6642734	9	B
Or67b	6	D	6737459	11	D	6582283	6	D	6639564	2	D
Or74a	4	D	6738441	2	D	6581625	10	D	6645851	11	D
Or83a	6	E	27208983	12	E	6572272	4	E	6649727	5	E
Orc1	2	C	6733386	6	C	6579500	1	C	6637964	2	C
Orc2	1	E	6728155	1	E	6575418	2	E	6649477	2	E
Orc4	5	C	6736136	1	C	6578713	2	C	6639996	1	C
Orc6	2	C	6733775	12	C	6580048	1	C	6638478	1	C
OSCP1	8	C	27206886	11	C	6580463	4	C	6639903	11	C
Osi21	5	B	6731971	2	B	6577938	6	B	6646583	6	B
Osi4	12	E	6726934	11	E	6573142	4	E	6650057	4	E
Osi8	4	E	6726937	8	E	6573147	2	E	6650053	5	E
Ost48	1	A	6725508	10	A	6585215	3	A	6649037	12	A
Ostgamma	1	B	6731474	10	B	6576027	9	B	6641645	10	B
otk2	1	C	6734075	3	C	6580445	1	C	6639944	4	C
ouib	7	E	6728889	1	E	6574651	3	E	6647829	2	E
P32	2	C	6734964	2	C	6580117	3	C	6640988	2	C
p47	2	C	6733376	6	C	6578305	5	C	6637951	10	C
P5cr	1	E	6727499	2	E	6572665	2	E	6651417	2	E
Pak3	10	E	27206464	3	E	6574330	3	E	6651661	9	E
pall	1	D	6737437	1	D	6582492	6	D	6645840	1	D
Panx	10	C	6735532	2	C	6583940	2	A	6640395	1	C
Parp16	7	C	6734774	5	C	6579663	7	C	6640139	5	C
Pbp45	1	E	6727907	2	E	6573596	2	E	6647244	1	E
Pbp95	6	E	6727160	2	E	6574446	10	E	6650077	2	E
Pburs	7	B	6732325	2	B	6576962	6	B	6643717	2	B
Pc	1	D	6738984	2	D	6582395	1	D	6645743	1	D
PCID2	1	D	6737688	1	D	6583163	12	D	6639188	1	D
Pcp	1	B	6731307	2	B	6576613	1	B	6642062	12	B
pcs	10	C	6734571	11	C	6580313	10	C	6639740	8	C
PDCD-5	2	D	6738262	6	D	6581226	2	D	6645461	8	D
Pdf	11	E	6729743	4	E	6575203	2	E	6647388	4	E
Pdrg1	12	C	6733796	3	C	6578862	3	C	6640934	1	C
Pdxk	10	D	6737402	10	D	6583516	8	D	6639104	2	D
pea	10	C	27206810	2	C	6580863	1	C	6643345	2	C
pelo	6	B	6731660	10	B	6578073	4	B	6643902	6	B
Pen	8	B	6731730	7	B	6576833	7	B	6651777	10	B
Pepck1	9	C	6735131	8	C	6580889	8	C	6646196	8	C
Pex14	1	D	6738904	1	D	6582601	10	D	6646410	10	D
Pex16	2	D	6738903	12	D	6582607	3	D	6645510	3	D
Pex2	2	D	6737262	2	D	6581501	3	D	6645301	2	D
Pex23	10	D	6738824	1	D	6582720	1	D	6638843	3	D
[truncated: 470 more rows]
