# Supplementary material for: Meiotic Sex Chromosome Inactivation: Conservation across the Drosophila genus
Source: PLoS Genet. 2025 Sep 11;21(9):e1011511. doi: 10.1371/journal.pgen.1011511 (PMC12425233; doi:10.1371/journal.pgen.1011511)
Supplement: S8 Table — Table of resources. (XLSX) [file pgen.1011511.s015.xlsx]

## Sheet: S8 Table
S8 Table . Table of Resources
Type	Name	Version	Aditional information
software, algorithm	R [1]	v3.5.1
software, algorithm	samtools [2]	v1.7
software, algorithm	RSEM [3]	v1.3.2
software, algorithm	FastQC [4]	v0.11.7
software, algorithm	DeSeq2 [5]	v1.18.1
software, algorithm	ChromoMap [6]
software, algorithm	CD-HIT [7]	v4.8.1
software, algorithm	Rideogram [8]
software, algorithm	Tximport [9]
Specie, strain	D. melanogaster, Tempe T [10]		Wolbachia free strain collected near Tempe, Arizona
Specie, strain	D. simulans, Y sim [11]		Wolbachia free strain
Specie, strain	D. willistoni, D.wil 14030-0811.24 [12]		Wolbachia free strain
Specie, strain	D. mojavensis, D.moj wrigleyi 15081-1352.22 [13]		Wolbachia free strain
Reference
1. Team, R. Core. "R: A language and environment for statistical computing." (2013): 201.
2. Li H, Handsaker B, Wysoker A, et al. The Sequence Alignment/Map format and SAMtools. Bioinformatics. 2009;25(16):2078-2079. doi:10.1093/bioinformatics/btp352
3.Li B, Dewey CN. RSEM: accurate transcript quantification from RNA-Seq data with or without a reference genome. BMC Bioinformatics. 2011;12:323. Published 2011 Aug 4. doi:10.1186/1471-2105-12-323
4.Andrews S. FastQC: a quality control tool for high throughput sequence data [Internet]. Cambridge: Babraham Bioinformatics; 2010. Available from: https://www.bioinformatics.babraham.ac.uk/projects/fastqc/
5. Love MI, Huber W, Anders S. Moderated estimation of fold change and dispersion for RNA-seq data with DESeq2. Genome Biol. 2014;15(12):550. doi:10.1186/s13059-014-0550-8
6. Anand L, Rodriguez Lopez CM. ChromoMap: an R package for interactive visualization of multi-omics data and annotation of chromosomes. BMC Bioinformatics. 2022;23(1):33. Published 2022 Jan 11. doi:10.1186/s12859-021-04556-z
7. Li W, Godzik A. Cd-hit: a fast program for clustering and comparing large sets of protein or nucleotide sequences. Bioinformatics. 2006;22(13):1658-1659. doi:10.1093/bioinformatics/btl158
8. Hao Z, Lv D, Ge Y, et al. RIdeogram: drawing SVG graphics to visualize and map genome-wide data on the idiograms. PeerJ Comput Sci. 2020;6:e251. Published 2020 Jan 20. doi:10.7717/peerj-cs.251
9.Soneson C, Love MI, Robinson MD. Differential analyses for RNA-seq: transcript-level estimates improve gene-level inferences. F1000Res. 2015;4:1521. Published 2015 Dec 30. doi:10.12688/f1000research.7563.2
10. Clark ME, Heath BD, Anderson CL, Karr TL. Induced paternal effects mimic cytoplasmic incompatibility in Drosophila. Genetics. 2006;173(2):727-734. doi:10.1534/genetics.105.052431
11. Sackton TB, Montenegro H, Hartl DL, Lemos B. Interspecific Y chromosome introgressions disrupt testis-specific gene expression and male reproductive phenotypes in Drosophila. Proc Natl Acad Sci U S A. 2011;108(41):17046-17051. doi:10.1073/pnas.1114690108
12. Mardiros XB, Park R, Clifton B, et al. Postmating Reproductive isolation between strains of Drosophila willistoni. Fly (Austin). 2016;10(4):162-171. doi:10.1080/19336934.2016.1197448
13. Ruiz A, Heed WB, Wasserman M. Evolution of the mojavensis cluster of cactophilic Drosophila with descriptions of two new species. J Hered. 1990;81(1):30-42. doi:10.1093/oxfordjournals.jhered.a110922
